# Supplementary material for: Rapid and Repeated Climate Adaptation Involving Chromosome Inversions following Invasion of an Insect
Source: Mol Biol Evol. 2024 Feb 24;41(3):msae044. doi: 10.1093/molbev/msae044 (PMC10924284; doi:10.1093/molbev/msae044)
Supplement: msae044_Supplementary_Data [file msae044_supplementary_data.zip]

Archive with 4 entries (4 files):
- Appendix-1-SV_outlier_genes.xls
- Appendix-2-PD_outlier_genes.xls
- Appendix-3-EA_outlier_genes.xls
- LijunMa-supplementaryInfor-r1.docx
