# Supplementary material for: Rapid and Repeated Climate Adaptation Involving Chromosome Inversions following Invasion of an Insect
Source: Mol Biol Evol. 2024 Feb 24;41(3):msae044. doi: 10.1093/molbev/msae044 (PMC10924284; doi:10.1093/molbev/msae044)
Supplement: msae044_Supplementary_Data [file msae044_supplementary_data.zip › Appendix-1-SV_outlier_genes.xls]

## Sheet: chr3
Gene	Function	Gene abbreviation
rna-XM_034375598.1	Sugar (and other) transporter	-
rna-XM_034374679.1	Catalyzes the hydroxylation of the N(6)-(4-aminobutyl)- L-lysine intermediate to form hypusine, an essential post- translational modification only found in mature eIF-5A factor	DOHH
rna-XM_034375597.1	Domain first found in C1r, C1s, uEGF, and bone morphogenetic protein.	-
rna-XM_034375593.1	Domain of unknown function (DUF4464)	C4orf22
rna-XM_034374678.1	Double-stranded RNA binding motif	-
rna-XM_034375325.1	It is involved in the biological process described with phospholipid metabolic process	-
rna-XM_034375408.1	It is involved in the biological process described with signal transduction	-
rna-XM_034375405.1	Phospholipase A2	-
rna-XM_034375406.1	Phospholipase A2	-
rna-XM_034375592.1	Produces nitric oxide (NO)	NOS1
rna-XM_034375030.1	Protein of unknown function (DUF3421)	-
rna-XM_034374675.1	Transcription elongation factor that enhances transcription elongation by RNA polymerase II (RNAPII)	SUPT6H
rna-XM_034374674.1	Transcription elongation factor that enhances transcription elongation by RNA polymerase II (RNAPII)	SUPT6H
rna-XM_034374676.1	Transcription elongation factor that enhances transcription elongation by RNA polymerase II (RNAPII)	SUPT6H
rna-XM_034374673.1	Transcription elongation factor that enhances transcription elongation by RNA polymerase II (RNAPII)	SUPT6H
rna-XM_034374677.1	Transcription elongation factor that enhances transcription elongation by RNA polymerase II (RNAPII)	SUPT6H

## Sheet: chr5
Gene	Function	Gene abbreviation
rna-XM_034379549.1	Belongs to the ligand-gated ion channel (TC 1.A.9) family	GLRA3
rna-XM_034379550.1	Belongs to the ligand-gated ion channel (TC 1.A.9) family	GLRA3
rna-XM_034379551.1	Belongs to the ligand-gated ion channel (TC 1.A.9) family	GLRA3
rna-XM_034379552.1	Belongs to the ligand-gated ion channel (TC 1.A.9) family	GLRA3
rna-XM_034378764.1	ADP-ribosylation factor family	-
rna-XM_034378371.1	Ammonium transporter	amt-3
rna-XM_034377978.1	assists the folding of proteins upon ATP hydrolysis	cct7
rna-XM_034378712.1	BAR	SH3GLB1
rna-XM_034378713.1	BAR	SH3GLB1
rna-XM_034377975.1	Belongs to the peptidase S1 family	-
rna-XM_034377976.1	Belongs to the peptidase S1 family	-
rna-XM_034378374.1	DDE superfamily endonuclease	-
rna-XM_034378388.1	DDE superfamily endonuclease	-
rna-XM_034377857.1	DNA/RNA non-specific endonuclease	ENDOG
rna-XM_034378290.1	Domain of unknown function (DUF1989)	-
rna-XM_034378289.1	Domain of unknown function (DUF1989)	-
rna-XM_034378406.1	EF-hand domain pair	NUCB2
rna-XM_034379194.1	exodeoxyribonuclease III activity	RAD1
rna-XM_034379195.1	exodeoxyribonuclease III activity	RAD1
rna-XM_034378192.1	extracellular matrix protein	SPON2
rna-XM_034377859.1	GCN5-related N-acetyl-transferase	NATD1
rna-XM_034377861.1	GCN5-related N-acetyl-transferase	NATD1
rna-XM_034377854.1	GTP binding	GTPBP2
rna-XM_034377855.1	GTP binding	GTPBP2
rna-XM_034379317.1	GTP binding. It is involved in the biological process described with protein transport	RAB11A
rna-XM_034379319.1	GTP binding. It is involved in the biological process described with protein transport	RAB11A
rna-XM_034379318.1	GTP binding. It is involved in the biological process described with protein transport	RAB11A
rna-XM_034379315.1	Guanine nucleotide exchange factor for Ras-like GTPases; N-terminal motif	SOS1
rna-XM_034378979.1	heme binding. It is involved in the biological process described with oxidation-reduction process	CYP307A1
rna-XM_034378370.1	Homeodomain	PRRX2
rna-XM_034378045.1	Immunoglobulin like	PRTG
rna-XM_034378368.1	Ionotropic glutamate receptor-invertebrate	-
rna-XM_034378383.1	ISXO2-like transposase domain	-
rna-XM_034378914.1	It is involved in the biological process described with nucleotide-excision repair	ERCC2
rna-XM_034379316.1	It is involved in the biological process described with ribosome biogenesis	NOC4L
rna-XM_034378090.1	Juvenile hormone binding protein domains in insects.	to
rna-XM_034378197.1	K02A2.6-like	-
rna-XM_034378589.1	Ligand binding domain of hormone receptors	Hr4
rna-XM_034378723.1	Low-density lipoprotein receptor domain class A	-
rna-XM_034379553.1	LSM domain	LSM1
rna-XM_034379554.1	LSM domain	LSM1
rna-XM_034378046.1	NADH dehydrogenase ubiquinone	NDUFB8
rna-XM_034378766.1	Ndr family	-
rna-XM_034378765.1	Ndr family	-
rna-XM_034378767.1	Ndr family	-
rna-XM_034377977.1	Oxidoreductase activity. It is involved in the biological process described with oxidation-reduction process	PAOX
rna-XM_034379196.1	PA domain	PRADC1
rna-XM_034378194.1	PAN domain	-
rna-XM_034378195.1	PAN domain	-
rna-XM_034378047.1	PET assembly of cytochrome c oxidase, mitochondrial	PET117
rna-XM_034378763.1	Phosphoglycerate mutase family	PGAM2
rna-XM_034378762.1	Phosphoglycerate mutase family	PGAM2
rna-XM_034378710.1	Phosphotransferase activity, alcohol group as acceptor	PI4K2B
rna-XM_034377811.1	Piezo-type mechanosensitive ion channel component	-
rna-XM_034377812.1	Piezo-type mechanosensitive ion channel component	-
rna-XM_034377813.1	Piezo-type mechanosensitive ion channel component	-
rna-XM_034377814.1	Piezo-type mechanosensitive ion channel component	-
rna-XM_034377815.1	Piezo-type mechanosensitive ion channel component	-
rna-XM_034377816.1	Piezo-type mechanosensitive ion channel component	-
rna-XM_034377818.1	Piezo-type mechanosensitive ion channel component	-
rna-XM_034379190.1	protein dimerization activity	BTRC
rna-XM_034379191.1	protein dimerization activity	BTRC
rna-XM_034377983.1	protein serine threonine kinase activity. It is involved in the biological process described with protein phosphorylation	SIK3
rna-XM_034377984.1	protein serine threonine kinase activity. It is involved in the biological process described with protein phosphorylation	SIK3
rna-XM_034377985.1	protein serine threonine kinase activity. It is involved in the biological process described with protein phosphorylation	SIK3
rna-XM_034378369.1	Receptor binding. It is involved in the biological process described with regulation of cell migration	LAMA2
rna-XM_034378147.1	Rieske [2Fe-2S] domain	nvd
rna-XM_034378148.1	Rieske [2Fe-2S] domain	nvd
rna-XM_034378841.1	sequence-specific DNA binding. It is involved in the biological process described with regulation of transcription, DNA-templated	-
rna-XM_034379187.1	sequence-specific DNA binding. It is involved in the biological process described with regulation of transcription, DNA-templated	ATF6
rna-XM_034379188.1	sequence-specific DNA binding. It is involved in the biological process described with regulation of transcription, DNA-templated	ATF6
rna-XM_034379189.1	sequence-specific DNA binding. It is involved in the biological process described with regulation of transcription, DNA-templated	ATF6
rna-XM_034378218.1	Sequence-specific DNA binding. It is involved in the biological process described with regulation of transcription, DNA-templated	NKX6-1
rna-XM_034378193.1	Spondin_N	SPON2
rna-XM_034379199.1	Sulfiredoxin activity. It is involved in the biological process described with oxidation-reduction process	SRXN1
rna-XM_034379197.1	Sulfiredoxin activity. It is involved in the biological process described with oxidation-reduction process	SRXN1
rna-XM_034379198.1	Sulfiredoxin activity. It is involved in the biological process described with oxidation-reduction process	SRXN1
rna-XM_034377853.1	Tetratricopeptide repeat protein 21B-like	TTC21B
rna-XM_034378382.1	transferase activity, transferring acyl groups other than amino-acyl groups	-
rna-XM_034377856.1	Trypsin	-
rna-XM_034378781.1	UTP glucose-1-phosphate uridylyltransferase activity. It is involved in the biological process described with UDP-glucose metabolic process	UGP2
rna-XM_034378780.1	UTP glucose-1-phosphate uridylyltransferase activity. It is involved in the biological process described with UDP-glucose metabolic process	UGP2
rna-XM_034378714.1	Vacuolar ATPase is responsible for acidifying a variety of intracellular compartments in eukaryotic cells	ATP6V0E1
rna-XM_034378495.1	Zinc ion binding	TANC2

## Sheet: chr14
Gene	Function	Gene abbreviation
rna-XM_034396247.1	7 transmembrane receptor (Secretin family)	-
rna-XM_034395531.1	Sodium/hydrogen exchanger family	SLC9B2
rna-XM_034395532.1	Sodium/hydrogen exchanger family	SLC9B2
rna-XM_034396444.1	Adds a GMP to the 5'-end of tRNA(His) after transcription and RNase P cleavage	THG1L
rna-XM_034396436.1	ATP binding. It is involved in the biological process described with protein phosphorylation	STK24
rna-XM_034396437.1	ATP binding. It is involved in the biological process described with protein phosphorylation	STK24
rna-XM_034396782.1	Belongs to the short-chain dehydrogenases reductases (SDR) family	sni
rna-XM_034396783.1	Belongs to the short-chain dehydrogenases reductases (SDR) family	sni
rna-XM_034396168.1	Belongs to the sodium neurotransmitter symporter (SNF) (TC 2.A.22) family	-
rna-XM_034396170.1	Belongs to the sodium neurotransmitter symporter (SNF) (TC 2.A.22) family	-
rna-XM_034396169.1	Belongs to the sodium neurotransmitter symporter (SNF) (TC 2.A.22) family	-
rna-XM_034395819.1	BTG family	TOB1
rna-XM_034396613.1	C2H2-type zinc finger	SALL1
rna-XM_034396039.1	Calcium-selective channel required to prevent calcium stores from overfilling	TMCO1
rna-XM_034395706.1	calpain_III	CAPN1
rna-XM_034395709.1	calpain_III	CAPN1
rna-XM_034395707.1	calpain_III	CAPN1
rna-XM_034395708.1	calpain_III	CAPN1
rna-XM_034395710.1	calpain_III	CAPN1
rna-XM_034395535.1	Catalyzes the phosphorylation of pyrimidine nucleoside monophosphates at the expense of ATP. Plays an important role in de novo pyrimidine nucleotide biosynthesis. Has preference for UMP and CMP as phosphate acceptors	CMPK1
rna-XM_034395536.1	Catalyzes the phosphorylation of pyrimidine nucleoside monophosphates at the expense of ATP. Plays an important role in de novo pyrimidine nucleotide biosynthesis. Has preference for UMP and CMP as phosphate acceptors	CMPK1
rna-XM_034395537.1	Catalyzes the phosphorylation of pyrimidine nucleoside monophosphates at the expense of ATP. Plays an important role in de novo pyrimidine nucleotide biosynthesis. Has preference for UMP and CMP as phosphate acceptors	CMPK1
rna-XM_034395538.1	Catalyzes the phosphorylation of pyrimidine nucleoside monophosphates at the expense of ATP. Plays an important role in de novo pyrimidine nucleotide biosynthesis. Has preference for UMP and CMP as phosphate acceptors	CMPK1
rna-XM_034396249.1	Catalyzes the rate-limiting step of the oxidative pentose-phosphate pathway, which represents a route for the dissimilation of carbohydrates besides glycolysis	G6PD
rna-XM_034396250.1	Catalyzes the rate-limiting step of the oxidative pentose-phosphate pathway, which represents a route for the dissimilation of carbohydrates besides glycolysis	G6PD
rna-XM_034396248.1	Catalyzes the rate-limiting step of the oxidative pentose-phosphate pathway, which represents a route for the dissimilation of carbohydrates besides glycolysis	G6PD
rna-XM_034396245.1	Coagulation Factor Xa inhibitory site	Vgr
rna-XM_034396038.1	Cwf15/Cwc15 cell cycle control protein	CWC15
rna-XM_034396040.1	DNA-dependent RNA polymerase catalyzes the transcription of DNA into RNA using the four ribonucleoside triphosphates as substrates	ZNRD1
rna-XM_034396037.1	Endothelin-converting enzyme	Nep2
rna-XM_034395527.1	Geranylgeranyl transferase type-2 subunit alpha	RABGGTA
rna-XM_034395528.1	Geranylgeranyl transferase type-2 subunit alpha	RABGGTA
rna-XM_034396491.1	GTP binding. It is involved in the biological process described with small GTPase mediated signal transduction	RhoGAPp190
rna-XM_034396487.1	GTP binding. It is involved in the biological process described with small GTPase mediated signal transduction	RhoGAPp190
rna-XM_034396488.1	GTP binding. It is involved in the biological process described with small GTPase mediated signal transduction	RhoGAPp190
rna-XM_034396490.1	GTP binding. It is involved in the biological process described with small GTPase mediated signal transduction	RhoGAPp190
rna-XM_034396494.1	GTP binding. It is involved in the biological process described with small GTPase mediated signal transduction	RhoGAPp190
rna-XM_034396499.1	GTP binding. It is involved in the biological process described with small GTPase mediated signal transduction	RhoGAPp190
rna-XM_034396502.1	GTP binding. It is involved in the biological process described with small GTPase mediated signal transduction	RhoGAPp190
rna-XM_034396492.1	GTP binding. It is involved in the biological process described with small GTPase mediated signal transduction	RhoGAPp190
rna-XM_034396493.1	GTP binding. It is involved in the biological process described with small GTPase mediated signal transduction	RhoGAPp190
rna-XM_034396497.1	GTP binding. It is involved in the biological process described with small GTPase mediated signal transduction	RhoGAPp190
rna-XM_034396501.1	GTP binding. It is involved in the biological process described with small GTPase mediated signal transduction	RhoGAPp190
rna-XM_034396503.1	GTP binding. It is involved in the biological process described with small GTPase mediated signal transduction	RhoGAPp190
rna-XM_034395529.1	Histone acetyltransferases subunit 3	TADA3
rna-XM_034396172.1	It is involved in the biological process described with glycolipid transport	GLTP
rna-XM_034396777.1	Matrixin	MMP15
rna-XM_034396775.1	Matrixin	MMP15
rna-XM_034396776.1	Matrixin	MMP15
rna-XM_034396446.1	Microtubule motor activity. It is involved in the biological process described with microtubule-based movement	DYNC1LI1
rna-XM_034396447.1	Microtubule motor activity. It is involved in the biological process described with microtubule-based movement	DYNC1LI1
rna-XM_034395705.1	oxidoreductase activity, acting on paired donors, with incorporation or reduction of molecular oxygen, 2-oxoglutarate as one donor, and incorporation of one atom each of oxygen into both donors. It is involved in the biological process described with oxidation-reduction process	KDM5A
rna-XM_034396495.1	p190-A and -B Rho GAPs FF domain	RhoGAPp190
rna-XM_034396496.1	p190-A and -B Rho GAPs FF domain	RhoGAPp190
rna-XM_034396498.1	p190-A and -B Rho GAPs FF domain	RhoGAPp190
rna-XM_034396443.1	Peptidase family M20/M25/M40	PM20D1
rna-XM_034396438.1	Peptidase family M20/M25/M40	PM20D1
rna-XM_034396439.1	Peptidase family M20/M25/M40	PM20D1
rna-XM_034396442.1	Peptidase family M20/M25/M40	PM20D1
rna-XM_034396440.1	Peptidase family M20/M25/M40	PM20D1
rna-XM_034396780.1	Phosphatidylinositol transfer protein	rdgBbeta
rna-XM_034396435.1	phosphatidylinositol-3,4,5-trisphosphate binding. It is involved in the biological process described with mitotic nuclear division	SNX9
rna-XM_034396445.1	Proteasome subunit beta	PSMB7
rna-XM_034396036.1	Protein of unknown function (DUF1676)	Osi21
rna-XM_034396779.1	Pyridine nucleotide-disulphide oxidoreductase, dimerisation domain	TXNRD2
rna-XM_034396778.1	Pyridine nucleotide-disulphide oxidoreductase, dimerisation domain	TXNRD2
