# Supplementary material for: Rapid and Repeated Climate Adaptation Involving Chromosome Inversions following Invasion of an Insect
Source: Mol Biol Evol. 2024 Feb 24;41(3):msae044. doi: 10.1093/molbev/msae044 (PMC10924284; doi:10.1093/molbev/msae044)
Supplement: msae044_Supplementary_Data [file msae044_supplementary_data.zip › Appendix-2-PD_outlier_genes.xls]

## Sheet: knn-FieldGroup_0.01
Gene	Function	Gene abbreviation
rna-XM_034388008.1	actin filament binding	TMEM245	rna-XM_034378836.1
rna-XM_034388009.1	actin filament binding	TMEM245	rna-XM_034378292.1
rna-XM_034377912.1	actin filament network formation	COBLL1
rna-XM_034377886.1	actin filament network formation	COBLL1
rna-XM_034377894.1	actin filament network formation	COBLL1
rna-XM_034377902.1	actin filament network formation	COBLL1
rna-XM_034377838.1	actin filament network formation	COBLL1
rna-XM_034377849.1	actin filament network formation	COBLL1
rna-XM_034377858.1	actin filament network formation	COBLL1
rna-XM_034377867.1	actin filament network formation	COBLL1
rna-XM_034377876.1	actin filament network formation	COBLL1
rna-XM_034377974.1	binding. It is involved in the biological process described with actin cytoskeleton organization	DAAM2	rna-XM_034374872.1
rna-XM_034377967.1	binding. It is involved in the biological process described with actin cytoskeleton organization	DAAM2	rna-XM_034374873.1
rna-XM_034377522.1	Tubulin is the major constituent of microtubules. It binds two moles of GTP, one at an exchangeable site on the beta chain and one at a non-exchangeable site on the alpha chain	betaTub85D	rna-XM_034374874.1
rna-XM_034377523.1	Tubulin is the major constituent of microtubules. It binds two moles of GTP, one at an exchangeable site on the beta chain and one at a non-exchangeable site on the alpha chain	betaTub85D	rna-XM_034374875.1
rna-XM_034377524.1	Tubulin is the major constituent of microtubules. It binds two moles of GTP, one at an exchangeable site on the beta chain and one at a non-exchangeable site on the alpha chain	TUBB4A	rna-XM_034378347.1
rna-XM_034380110.1	dnaJ homolog subfamily C member	DNAJC7	rna-XM_034378088.1
rna-XM_034389414.1	DnaJ molecular chaperone homology domain	DNAJC12	rna-XM_034391795.1
rna-XM_034385237.1	Hsp90 protein binding	PACRG	rna-XM_034391797.1
rna-XM_034385235.1	Hsp90 protein binding	PACRG	rna-XM_034391799.1
rna-XM_034385234.1	Hsp90 protein binding	PACRG	rna-XM_034391800.1
rna-XM_034385236.1	Hsp90 protein binding	PACRG	rna-XM_034391801.1
rna-XM_034385232.1	Hsp90 protein binding	PACRG	rna-XM_034391802.1
rna-XM_034385238.1	Hsp90 protein binding	PACRG	rna-XM_034391803.1
rna-XM_034397500.1	Endoplasmic Reticulum Oxidoreductin 1 (ERO1)	ERO1LB	rna-XM_034391804.1
rna-XM_034397501.1	Endoplasmic Reticulum Oxidoreductin 1 (ERO1)	ERO1LB	rna-XM_034391805.1
rna-XM_034397499.1	Arginine methyltransferase involved in the assembly or stability of mitochondrial NADH ubiquinone oxidoreductase complex (complex I)	NDUFAF7	rna-XM_034389707.1
rna-XM_034388006.1	binding. It is involved in the biological process described with cell adhesion	CTNNA1	rna-XM_034378305.1
rna-XM_034388005.1	binding. It is involved in the biological process described with cell adhesion	CTNNA1	rna-XM_034379310.1
rna-XM_034388007.1	binding. It is involved in the biological process described with cell adhesion	CTNNA1	rna-XM_034377757.1
rna-XM_034381681.1	Down syndrome cell adhesion	-	rna-XM_034377791.1
rna-XM_034396599.1	Down syndrome cell adhesion	-	rna-XM_034391792.1
rna-XM_034387691.1	Dynein heavy chain, N-terminal region 2	DNAH3	rna-XM_034391791.1
rna-XM_034387692.1	Dynein heavy chain, N-terminal region 2	DNAH3	rna-XM_034391789.1
rna-XM_034375699.1	cuticle protein	-	rna-XM_034391793.1
rna-XM_034394228.1	activity. It is involved in the biological process described with ion transport	GRIN2B	rna-XM_034391794.1
rna-XM_034394232.1	activity. It is involved in the biological process described with ion transport	GRIN2B	rna-XM_034391796.1
rna-XM_034394233.1	activity. It is involved in the biological process described with ion transport	GRIN2B	rna-XM_034391790.1
rna-XM_034394229.1	activity. It is involved in the biological process described with ion transport	GRIN2B	rna-XM_034396139.1
rna-XM_034394230.1	activity. It is involved in the biological process described with ion transport	GRIN2B	rna-XM_034378510.1
rna-XM_034394231.1	activity. It is involved in the biological process described with ion transport	GRIN2B	rna-XM_034379242.1
rna-XM_034399715.1	activity. It is involved in the biological process described with ion transport	Rdl	rna-XM_034385216.1
rna-XM_034399710.1	activity. It is involved in the biological process described with ion transport	Rdl	rna-XM_034379410.1
rna-XM_034399713.1	activity. It is involved in the biological process described with ion transport	Rdl	rna-XM_034379406.1
rna-XM_034399709.1	activity. It is involved in the biological process described with ion transport	Rdl	rna-XM_034379409.1
rna-XM_034399711.1	activity. It is involved in the biological process described with ion transport	Rdl	rna-XM_034379407.1
rna-XM_034399712.1	activity. It is involved in the biological process described with ion transport	Rdl	rna-XM_034379408.1
rna-XM_034399714.1	activity. It is involved in the biological process described with ion transport	Rdl	rna-XM_034377787.1
rna-XM_034399716.1	activity. It is involved in the biological process described with ion transport	Rdl	rna-XM_034377786.1
rna-XM_034399717.1	activity. It is involved in the biological process described with ion transport	Rdl	rna-XM_034378414.1
rna-XM_034376607.1	activity. It is involved in the biological process described with metabolic process	ECI1	rna-XM_034380102.1
rna-XM_034376597.1	activity. It is involved in the biological process described with metabolic process	ECI1	rna-XM_034380103.1
rna-XM_034377446.1	7 transmembrane sweet-taste receptor of 3 GCPR	GABBR2	rna-XM_034380104.1
rna-XM_034383191.1	Acetyltransferase (GNAT) domain	NAT9	rna-XM_034380101.1
rna-XM_034388838.1	Acyl transferase domain	-	rna-XM_034379488.1
rna-XM_034392246.1	Ankyrin repeat	-	rna-XM_034379489.1
rna-XM_034375700.1	Ankyrin repeat, SAM and basic leucine zipper domain-containing protein 1-like	ASZ1	rna-XM_034379490.1
rna-XM_034385911.1	ankyrin repeats	ANKZF1	rna-XM_034378578.1
rna-XM_034388004.1	Beta-mannosidase activity. It is involved in the biological process described with mannan catabolic process	-	rna-XM_034374948.1
rna-XM_034376815.1	Calcium ion binding	-	rna-XM_034378866.1
rna-XM_034377029.1	Carboxylesterase family	Ces3	rna-XM_034378867.1
rna-XM_034377031.1	Carboxylesterase family	-	rna-XM_034378869.1
rna-XM_034391139.1	Carboxylesterase family	CES5A	rna-XM_034379530.1
rna-XM_034397083.1	Carboxylesterase family	CES5A	rna-XM_034379533.1
rna-XM_034393295.1	catalytic activity. It is involved in the biological process described with metabolic process	-	rna-XM_034379529.1
rna-XM_034389039.1	Catalyzes the reduction of fatty acyl-CoA to fatty alcohols	-	rna-XM_034379532.1
rna-XM_034376250.1	Copine	CPNE9	rna-XM_034395623.1
rna-XM_034376252.1	Copine	CPNE9	rna-XM_034395621.1
rna-XM_034376247.1	Copine	CPNE9	rna-XM_034395622.1
rna-XM_034376251.1	Copine	CPNE9	rna-XM_034392591.1
rna-XM_034376249.1	Copine	CPNE9	rna-XM_034385523.1
rna-XM_034381493.1	Cytochrome P450	-	rna-XM_034385522.1
rna-XM_034374235.1	Cytochrome P450	-	rna-XM_034379405.1
rna-XM_034374236.1	Cytochrome P450	-	rna-XM_034378219.1
rna-XM_034382097.1	Cytochrome P450	-	rna-XM_034394460.1
rna-XM_034383380.1	Domain involved in innate immunity and lipid metabolism.	-	rna-XM_034379202.1
rna-XM_034389409.1	dynactin	DCTN4	rna-XM_034377832.1
rna-XM_034396718.1	ER membrane protein complex subunit	-	rna-XM_034379122.1
rna-XM_034391145.1	Fatty acid desaturase	SCD	rna-XM_034378386.1
rna-XM_034387091.1	fatty acid elongation, saturated fatty acid	-	rna-XM_034385054.1
rna-XM_034386855.1	fatty-acyl-CoA binding	ACBD6	rna-XM_034385053.1
rna-XM_034394948.1	Fibronectin type 3 domain	PTPRD	rna-XM_034385052.1
rna-XM_034391142.1	gustatory receptor	Gr43a	rna-XM_034385047.1
rna-XM_034391141.1	gustatory receptor	Gr43a	rna-XM_034385050.1
rna-XM_034394947.1	It is involved in the biological process described with sensory perception of smell	GPROR8	rna-XM_034385044.1
rna-XM_034381703.1	Lipid transporter activity. It is involved in the biological process described with lipid transport	-	rna-XM_034385051.1
rna-XM_034398932.1	Sugar (and other) transporter	SLC2A13	rna-XM_034385046.1
rna-XM_034398941.1	Sugar (and other) transporter	SLC2A13	rna-XM_034385048.1
rna-XM_034398950.1	Sugar (and other) transporter	SLC2A13	rna-XM_034385049.1
rna-XM_034393299.1	26S proteasome non-ATPase regulatory	PSMD12	rna-XM_034385041.1
rna-XM_034393300.1	26S proteasome non-ATPase regulatory	PSMD12	rna-XM_034385045.1
rna-XM_034397886.1	3',5'-cyclic-nucleotide phosphodiesterase activity. It is involved in the biological process described with signal transduction	PDE5A	rna-XM_034378994.1
rna-XM_034398840.1	5'-3' exoribonuclease	XRN1	rna-XM_034378392.1
rna-XM_034396630.1	5'-flap endonuclease activity. It is involved in the biological process described with DNA replication, Okazaki fragment processing	DNA2	rna-XM_034379441.1
rna-XM_034397929.1	60S ribosomal protein	RPL7	rna-XM_034385157.1
rna-XM_034387402.1	60S ribosomal protein	RPL27	rna-XM_034378802.1
rna-XM_034387401.1	60S ribosomal protein	RPL27	rna-XM_034378805.1
rna-XM_034387403.1	60S ribosomal protein	RPL27	rna-XM_034378803.1
rna-XM_034400290.1	A Receptor for Ubiquitination Targets	-	rna-XM_034379281.1
rna-XM_034386270.1	A Receptor for Ubiquitination Targets	FBXO39	rna-XM_034379277.1
rna-XM_034387087.1	AAA domain (Cdc48 subfamily)	-	rna-XM_034379278.1
rna-XM_034387088.1	AAA domain (Cdc48 subfamily)	ATAD2	rna-XM_034379280.1
rna-XM_034383375.1	Accessory subunit of the mitochondrial membrane respiratory chain NADH dehydrogenase (Complex I), that is believed not to be involved in catalysis. Complex I functions in the transfer of electrons from NADH to the respiratory chain. The immediate electron acceptor for the enzyme is believed to be ubiquinone	NDUFA10	rna-XM_034379150.1
rna-XM_034383376.1	Accessory subunit of the mitochondrial membrane respiratory chain NADH dehydrogenase (Complex I), that is believed not to be involved in catalysis. Complex I functions in the transfer of electrons from NADH to the respiratory chain. The immediate electron acceptor for the enzyme is believed to be ubiquinone	NDUFA10	rna-XM_034378415.1
rna-XM_034393728.1	activity. It is involved in the biological process described with	HIF1A	rna-XM_034378959.1
rna-XM_034375566.1	activity. It is involved in the biological process described with protein glycosylation	-	rna-XM_034379389.1
rna-XM_034390790.1	activity. It is involved in the biological process described with proteolysis	alphaTry	rna-XM_034379391.1
rna-XM_034398851.1	activity. It is involved in the biological process described with ubiquitin-dependent protein catabolic process	UCHL5	rna-XM_034379390.1
rna-XM_034378764.1	ADP-ribosylation factor family	-	rna-XM_034379225.1
rna-XM_034393310.1	Alcohol dehydrogenase transcription factor Myb/SANT-like	-	rna-XM_034379224.1
rna-XM_034386451.1	Aldo/keto reductase family	-	rna-XM_034379223.1
rna-XM_034386453.1	Aldo/keto reductase family	-	rna-XM_034377785.1
rna-XM_034380023.1	Alpha-2-Macroglobulin	CD109	rna-XM_034378375.1
rna-XM_034380026.1	Alpha-2-Macroglobulin	CD109	rna-XM_034378376.1
rna-XM_034380024.1	Alpha-2-Macroglobulin	CD109	rna-XM_034399179.1
rna-XM_034391536.1	Amidohydrolase family	DPYS	rna-XM_034383427.1
rna-XM_034391535.1	Amidohydrolase family	DPYS	rna-XM_034398906.1
rna-XM_034391537.1	Amidohydrolase family	DPYS	rna-XM_034398907.1
rna-XM_034391534.1	Amidohydrolase family	DPYS	rna-XM_034398905.1
rna-XM_034380151.1	Animal haem peroxidase	HPX6	rna-XM_034379433.1
rna-XM_034375568.1	apical constriction	-	rna-XM_034395008.1
rna-XM_034395633.1	ARF GTPase activator activity. It is involved in the biological process described with regulation of ARF GTPase activity	AGFG1	rna-XM_034378378.1
rna-XM_034395630.1	ARF GTPase activator activity. It is involved in the biological process described with regulation of ARF GTPase activity	AGFG1	rna-XM_034378377.1
rna-XM_034395631.1	ARF GTPase activator activity. It is involved in the biological process described with regulation of ARF GTPase activity	AGFG1	rna-XM_034398745.1
rna-XM_034395629.1	ARF GTPase activator activity. It is involved in the biological process described with regulation of ARF GTPase activity	AGFG1	rna-XM_034379001.1
rna-XM_034375694.1	Arginine and glutamate-rich 1	ARGLU1	rna-XM_034378997.1
rna-XM_034375695.1	Arginine and glutamate-rich 1	ARGLU1	rna-XM_034378998.1
rna-XM_034398841.1	ATP- binding	NVL	rna-XM_034379002.1
rna-XM_034397397.1	ATP binding. It is involved in the biological process described with protein phosphorylation	ADCK1	rna-XM_034378999.1
rna-XM_034396859.1	ATP synthase subunit s-like protein	ATP5SL	rna-XM_034379000.1
rna-XM_034387782.1	ATP-dependent DNA- helicase	RECQL	rna-XM_034379243.1
rna-XM_034385314.1	ATP-dependent helicase activity	CHD1	rna-XM_034377912.1
rna-XM_034385313.1	ATP-dependent helicase activity	CHD1	rna-XM_034377886.1
rna-XM_034385315.1	ATP-dependent helicase activity	CHD1	rna-XM_034377894.1
rna-XM_034385316.1	ATP-dependent helicase activity	CHD1	rna-XM_034377902.1
rna-XM_034385317.1	ATP-dependent helicase activity	CHD1	rna-XM_034377838.1
rna-XM_034381130.1	Belongs to the BolA IbaG family	BOLA3	rna-XM_034377849.1
rna-XM_034393314.1	Belongs to the bZIP family	MAFG	rna-XM_034377858.1
rna-XM_034393315.1	Belongs to the bZIP family	MAFG	rna-XM_034377867.1
rna-XM_034383364.1	Belongs to the class I-like SAM-binding methyltransferase superfamily. rRNA adenine N(6)-methyltransferase family	mtTFB2	rna-XM_034377876.1
rna-XM_034384892.1	Belongs to the class I-like SAM-binding methyltransferase superfamily. RsmB NOP family	NSUN6	rna-XM_034378904.1
rna-XM_034391596.1	Belongs to the cytochrome b5 family	CYB5A	rna-XM_034377778.1
rna-XM_034376219.1	Belongs to the DEAD box helicase family	DDX3X	rna-XM_034378774.1
rna-XM_034376218.1	Belongs to the DEAD box helicase family	DDX3X	rna-XM_034378775.1
rna-XM_034395790.1	Belongs to the DEAD box helicase family	DDX47	rna-XM_034378776.1
rna-XM_034391144.1	Belongs to the fatty acid desaturase type 1 family	SCD	rna-XM_034378537.1
rna-XM_034391143.1	Belongs to the fatty acid desaturase type 1 family	SCD	rna-XM_034377939.1
rna-XM_034374098.1	Belongs to the glycosyl hydrolase 1 family	LCT	rna-XM_034383643.1
rna-XM_034381834.1	Belongs to the glycosyl hydrolase 1 family	LCT	rna-XM_034383644.1
rna-XM_034389805.1	Belongs to the glycosyl hydrolase 1 family	LCT	rna-XM_034378699.1
rna-XM_034389928.1	Belongs to the glycosyl hydrolase 17 family	-	rna-XM_034378698.1
rna-XM_034386930.1	Belongs to the glycosyltransferase 43 family	GlcAT-P	rna-XM_034378782.1
rna-XM_034382187.1	Belongs to the G-protein coupled receptor 1 family	CCKAR	rna-XM_034390067.1
rna-XM_034379549.1	Belongs to the ligand-gated ion channel (TC 1.A.9) family	GLRA3	rna-XM_034379455.1
rna-XM_034379550.1	Belongs to the ligand-gated ion channel (TC 1.A.9) family	GLRA3	rna-XM_034379457.1
rna-XM_034379551.1	Belongs to the ligand-gated ion channel (TC 1.A.9) family	GLRA3	rna-XM_034379456.1
rna-XM_034379552.1	Belongs to the ligand-gated ion channel (TC 1.A.9) family	GLRA3	rna-XM_034378611.1
rna-XM_034397912.1	Belongs to the mitochondrial carrier (TC 2.A.29) family	SLC25A16	rna-XM_034383485.1
rna-XM_034399986.1	Belongs to the short-chain dehydrogenases reductases (SDR) family	DHRS13	rna-XM_034382423.1
rna-XM_034398406.1	Belongs to the small GTPase superfamily. Arf family	ARL5B	rna-XM_034382424.1
rna-XM_034396578.1	Belongs to the thioredoxin family	TXN	rna-XM_034378854.1
rna-XM_034390545.1	Belongs to the transient receptor (TC 1.A.4) family	pain	rna-XM_034378855.1
rna-XM_034390548.1	Belongs to the transient receptor (TC 1.A.4) family	pain	rna-XM_034384961.1
rna-XM_034390549.1	Belongs to the transient receptor (TC 1.A.4) family	pain	rna-XM_034378371.1
rna-XM_034390547.1	Belongs to the transient receptor (TC 1.A.4) family	pain	rna-XM_034399180.1
rna-XM_034390546.1	Belongs to the transient receptor (TC 1.A.4) family	pain	rna-XM_034378176.1
rna-XM_034397559.1	Belongs to the transient receptor (TC 1.A.4) family	-	rna-XM_034378162.1
rna-XM_034380188.1	Belongs to the two pore domain potassium channel (TC 1.A.1.8) family	KCNK18	rna-XM_034378163.1
rna-XM_034377442.1	bromo domain	CECR2	rna-XM_034378432.1
rna-XM_034377443.1	bromo domain	CECR2	rna-XM_034377796.1
rna-XM_034377445.1	bromo domain	CECR2	rna-XM_034379304.1
rna-XM_034395045.1	BTB And C-terminal Kelch	-	rna-XM_034379328.1
rna-XM_034399976.1	BTB/POZ domain	KCNA2	rna-XM_034379156.1
rna-XM_034399980.1	BTB/POZ domain	KCNA2	rna-XM_034393432.1
rna-XM_034399977.1	BTB/POZ domain	KCNA2	rna-XM_034385006.1
rna-XM_034399983.1	BTB/POZ domain	KCNA2	rna-XM_034378617.1
rna-XM_034399978.1	BTB/POZ domain	KCNA2	rna-XM_034379163.1
rna-XM_034399975.1	BTB/POZ domain	KCNA2	rna-XM_034379162.1
rna-XM_034399979.1	BTB/POZ domain	KCNA2	rna-XM_034392584.1
rna-XM_034399973.1	BTB/POZ domain	KCNA2	rna-XM_034392585.1
rna-XM_034382809.1	C1q and tumor necrosis factor related protein 3	AMACR	rna-XM_034378821.1
rna-XM_034397795.1	C2H2-type zinc finger	MECOM	rna-XM_034378822.1
rna-XM_034383362.1	C2H2-type zinc finger	-	rna-XM_034378823.1
rna-XM_034383361.1	C2H2-type zinc finger	-	rna-XM_034378149.1
rna-XM_034397729.1	CAP_GLY	TBCB	rna-XM_034379380.1
rna-XM_034377906.1	catalytic domain of ctd-like phosphatases	UBLCP1	rna-XM_034379381.1
rna-XM_034374469.1	Catalyzes the dehydration of the S-form of NAD(P)HX at the expense of ATP, which is converted to ADP. Together with NAD(P)HX epimerase, which catalyzes the epimerization of the S- and R-forms, the enzyme allows the repair of both epimers of NAD(P)HX, a damaged form of NAD(P)H that is a result of enzymatic or heat-dependent hydration	CARKD	rna-XM_034379382.1
rna-XM_034386160.1	CBX family C-terminal motif	CBX8	rna-XM_034379384.1
rna-XM_034378002.1	CDGSH-type zinc finger. Function unknown.	CISD3	rna-XM_034379379.1
rna-XM_034399225.1	Cell morphogenesis N-terminal	FRY	rna-XM_034379383.1
rna-XM_034376253.1	cellular response to calcium ion	CPNE9	rna-XM_034379374.1
rna-XM_034377512.1	centripetally migrating follicle cell migration	CYFIP1	rna-XM_034379370.1
rna-XM_034391740.1	chymotrypsin-like elastase family, member	CELA2A	rna-XM_034379373.1
rna-XM_034391741.1	chymotrypsin-like elastase family, member	CELA2A	rna-XM_034379375.1
rna-XM_034385661.1	CLN3 protein	CLN3	rna-XM_034379376.1
rna-XM_034385663.1	CLN3 protein	CLN3	rna-XM_034379377.1
rna-XM_034385660.1	CLN3 protein	CLN3	rna-XM_034379378.1
rna-XM_034385662.1	CLN3 protein	CLN3	rna-XM_034378747.1
rna-XM_034386939.1	component of the eukaryotic translation initiation factor 3 (eIF-3) complex, which is involved in protein synthesis of a specialized repertoire of mRNAs and, together with other initiation factors, stimulates binding of mRNA and methionyl-tRNAi to the 40S ribosome. The eIF-3 complex specifically targets and initiates translation of a subset of mRNAs involved in cell proliferation	EIF3F	rna-XM_034378746.1
rna-XM_034384621.1	Component of the MICOS complex, a large protein complex of the mitochondrial inner membrane that plays crucial roles in the maintenance of crista junctions, inner membrane architecture, and formation of contact sites to the outer membrane	IMMT	rna-XM_034378877.1
rna-XM_034384630.1	Component of the MICOS complex, a large protein complex of the mitochondrial inner membrane that plays crucial roles in the maintenance of crista junctions, inner membrane architecture, and formation of contact sites to the outer membrane	IMMT	rna-XM_034378878.1
rna-XM_034391041.1	Conserved mid region of cactin	CACTIN	rna-XM_034379018.1
rna-XM_034381836.1	Contains the following InterPro domains Glycoside hydrolase, family 1 (InterPro IPR001360), Glycoside hydrolase, family 1, active site (InterPro IPR018120), Glycoside hydrolase, catalytic core (InterPro IPR017853), Glycoside hydrolase, subgroup, catalytic core (InterPro IPR013781)	-	rna-XM_034378594.1
rna-XM_034375505.1	Converts alpha-aldose to the beta-anomer	-	rna-XM_034378593.1
rna-XM_034398403.1	CT11-RanBPM	MAEA	rna-XM_034378590.1
rna-XM_034398404.1	CT11-RanBPM	MAEA	rna-XM_034378592.1
rna-XM_034383287.1	C-type lectin (CTL) or carbohydrate-recognition domain (CRD)	-	rna-XM_034378595.1
rna-XM_034383288.1	C-type lectin (CTL) or carbohydrate-recognition domain (CRD)	-	rna-XM_034378596.1
rna-XM_034382807.1	Cupin-like domain	JMJD4	rna-XM_034378712.1
rna-XM_034382808.1	Cupin-like domain	JMJD4	rna-XM_034378713.1
rna-XM_034395924.1	cyclin-dependent protein serine threonine kinase regulator activity. It is involved in the biological process described with regulation of transcription, DNA-templated	CCNH	rna-XM_034378924.1
rna-XM_034391595.1	Cytochrome b5	CYB5A	rna-XM_034378925.1
rna-XM_034393371.1	Cytochrome c oxidase assembly protein PET191	COA5	rna-XM_034378477.1
rna-XM_034393372.1	Cytochrome c oxidase assembly protein PET191	COA5	rna-XM_034378474.1
rna-XM_034397981.1	Cytochrome c oxidase biogenesis protein Cmc1 like	CMC1	rna-XM_034378478.1
rna-XM_034389008.1	Diacylglycerol acyltransferase	DGAT2	rna-XM_034378472.1
rna-XM_034376229.1	Diacylglycerol kinase accessory domain (presumed)	DGKD	rna-XM_034378476.1
rna-XM_034376227.1	Diacylglycerol kinase accessory domain (presumed)	DGKD	rna-XM_034378473.1
rna-XM_034376228.1	Diacylglycerol kinase accessory domain (presumed)	DGKD	rna-XM_034378475.1
rna-XM_034376231.1	Diacylglycerol kinase accessory domain (presumed)	DGKD	rna-XM_034386774.1
rna-XM_034374228.1	DNA binding	POGZ	rna-XM_034386775.1
rna-XM_034374229.1	DNA binding	POGZ	rna-XM_034379183.1
rna-XM_034383166.1	DNA- binding	-	rna-XM_034379184.1
rna-XM_034382800.1	DNA- binding	ARID4B	rna-XM_034379442.1
rna-XM_034375155.1	DNA photolyase	phr	rna-XM_034379443.1
rna-XM_034388594.1	DNA repair transcription protein met18	MMS19	rna-XM_034379444.1
rna-XM_034386655.1	DNA replication-independent nucleosome assembly	CABIN1	rna-XM_034380786.1
rna-XM_034393318.1	DNA-directed RNA polymerase activity. It is involved in the biological process described with transcription, DNA-templated	-	rna-XM_034380787.1
rna-XM_034393319.1	DNA-directed RNA polymerase activity. It is involved in the biological process described with transcription, DNA-templated	-	rna-XM_034380785.1
rna-XM_034393317.1	DNA-directed RNA polymerase activity. It is involved in the biological process described with transcription, DNA-templated	-	rna-XM_034378581.1
rna-XM_034386181.1	Domain first found in C1r, C1s, uEGF, and bone morphogenetic protein.	NETO2	rna-XM_034379649.1
rna-XM_034396629.1	Domain first found in C1r, C1s, uEGF, and bone morphogenetic protein.	-	rna-XM_034379650.1
rna-XM_034386159.1	domain in glucosyltransferases, myotubularins and other putative membrane-associated proteins	TBC1D8	rna-XM_034379651.1
rna-XM_034397168.1	Domain in UVSB PI-3 kinase, MEI-41 and ESR-1	ATR	rna-XM_034378582.1
rna-XM_034396748.1	Domain of Unknown Function (DUF1041)	CADPS2	rna-XM_034378583.1
rna-XM_034396749.1	Domain of Unknown Function (DUF1041)	CADPS2	rna-XM_034378584.1
rna-XM_034396750.1	Domain of Unknown Function (DUF1041)	CADPS2	rna-XM_034379046.1
rna-XM_034396751.1	Domain of Unknown Function (DUF1041)	CADPS2	rna-XM_034379537.1
rna-XM_034396752.1	Domain of Unknown Function (DUF1041)	CADPS2	rna-XM_034379538.1
rna-XM_034396753.1	Domain of Unknown Function (DUF1041)	CADPS2	rna-XM_034378256.1
rna-XM_034396754.1	Domain of Unknown Function (DUF1041)	CADPS2	rna-XM_034378257.1
rna-XM_034396755.1	Domain of Unknown Function (DUF1041)	CADPS2	rna-XM_034378902.1
rna-XM_034380276.1	Domain of unknown function (DUF3398)	DOCK9	rna-XM_034378899.1
rna-XM_034380277.1	Domain of unknown function (DUF3398)	DOCK9	rna-XM_034378901.1
rna-XM_034397502.1	Domain of unknown function (DUF4149)	TMEM205	rna-XM_034378900.1
rna-XM_034393321.1	Domain of unknown function (DUF4485)	-	rna-XM_034378918.1
rna-XM_034387784.1	Domain of unknown function (DUF4773)	-	rna-XM_034378915.1
rna-XM_034389263.1	Domain of unknown function (DUF4792)	CWC27	rna-XM_034378916.1
rna-XM_034379113.1	Domain present in PSD-95, Dlg, and ZO-1/2.	-
rna-XM_034385092.1	Domain present in PSD-95, Dlg, and ZO-1/2.	PDZD2	rna-XM_034378955.1
rna-XM_034386941.1	Dynactin	DCTN6	rna-XM_034378850.1
rna-XM_034384005.1	E3 Ubiquitin ligase	MUL1	rna-XM_034377704.1
rna-XM_034384006.1	E3 Ubiquitin ligase	MUL1	rna-XM_034377702.1
rna-XM_034396225.1	E3 ubiquitin-protein ligase RNF220	RNF220	rna-XM_034377701.1
rna-XM_034396223.1	E3 ubiquitin-protein ligase RNF220	RNF220	rna-XM_034377703.1
rna-XM_034396226.1	E3 ubiquitin-protein ligase RNF220	RNF220	rna-XM_034377852.1
rna-XM_034396224.1	E3 ubiquitin-protein ligase RNF220	RNF220	rna-XM_034379876.1
rna-XM_034397486.1	E3 UFM1-protein ligase that mediates ufmylation of target proteins	UFL1	rna-XM_034377874.1
rna-XM_034397485.1	E3 UFM1-protein ligase that mediates ufmylation of target proteins	UFL1	rna-XM_034377878.1
rna-XM_034387400.1	EF-hand domain	MYL6	rna-XM_034377875.1
rna-XM_034387399.1	EF-hand domain	MYL6	rna-XM_034377877.1
rna-XM_034389077.1	EF-hand domain pair	-	rna-XM_034381259.1
rna-XM_034389078.1	EF-hand domain pair	-	rna-XM_034381260.1
rna-XM_034389701.1	Ejaculatory bulb-specific protein 3-like	PebIII	rna-XM_034378871.1
rna-XM_034398843.1	Encoded by	-	rna-XM_034378872.1
rna-XM_034397679.1	Enoyl-(Acyl carrier protein) reductase	-	rna-XM_034378544.1
rna-XM_034399331.1	Erv1 / Alr family	QSOX2	rna-XM_034378543.1
rna-XM_034399330.1	Erv1 / Alr family	QSOX2	rna-XM_034391472.1
rna-XM_034393283.1	Essential role in endosome membrane invagination and formation of multivesicular bodies, MVBs. Required during gastrulation and appears to regulate early embryonic signaling pathways. Inhibits tyrosine kinase receptor signaling by promoting degradation of the tyrosine-phosphorylated, active receptor, potentially by sorting activated receptors into MVBs. The MVBs are then trafficked to the lysosom…	HGS	rna-XM_034377968.1
rna-XM_034393282.1	Essential role in endosome membrane invagination and formation of multivesicular bodies, MVBs. Required during gastrulation and appears to regulate early embryonic signaling pathways. Inhibits tyrosine kinase receptor signaling by promoting degradation of the tyrosine-phosphorylated, active receptor, potentially by sorting activated receptors into MVBs. The MVBs are then trafficked to the lysosom…	HGS	rna-XM_034377969.1
rna-XM_034389415.1	Eukaryotic elongation factor 5A hypusine, DNA-binding OB fold	EIF5A	rna-XM_034379327.1
rna-XM_034389416.1	Eukaryotic elongation factor 5A hypusine, DNA-binding OB fold	EIF5A	rna-XM_034384141.1
rna-XM_034389417.1	Eukaryotic elongation factor 5A hypusine, DNA-binding OB fold	EIF5A	rna-XM_034384140.1
rna-XM_034379194.1	exodeoxyribonuclease III activity	RAD1	rna-XM_034383468.1
rna-XM_034379195.1	exodeoxyribonuclease III activity	RAD1	rna-XM_034377929.1
rna-XM_034376818.1	Facilitated trehalose transporter Tret1-like	-	rna-XM_034393155.1
rna-XM_034376819.1	Facilitated trehalose transporter Tret1-like	-	rna-XM_034393156.1
rna-XM_034384004.1	FAD dependent oxidoreductase	DDO	rna-XM_034393157.1
rna-XM_034386934.1	FERM adjacent (FA)	EPB41L2	rna-XM_034393159.1
rna-XM_034386931.1	FERM adjacent (FA)	EPB41L2	rna-XM_034390917.1
rna-XM_034386933.1	FERM adjacent (FA)	EPB41L2	rna-XM_034377651.1
rna-XM_034380376.1	Ferric reductase like transmembrane component	NOX5	rna-XM_034392363.1
rna-XM_034380377.1	Ferric reductase like transmembrane component	NOX5	rna-XM_034379076.1
rna-XM_034375134.1	Fes/CIP4, and EFC/F-BAR homology domain	NOSTRIN	rna-XM_034379075.1
rna-XM_034375127.1	Fes/CIP4, and EFC/F-BAR homology domain	NOSTRIN	rna-XM_034379074.1
rna-XM_034375143.1	Fes/CIP4, and EFC/F-BAR homology domain	NOSTRIN	rna-XM_034379070.1
rna-XM_034386853.1	FMN binding. It is involved in the biological process described with oxidation-reduction process	PNPO	rna-XM_034379072.1
rna-XM_034397681.1	Forkhead associated domain	SNIP1	rna-XM_034379071.1
rna-XM_034395634.1	Functions within a multiprotein E3 ubiquitin ligase complex, catalyzing the covalent attachment of ubiquitin moieties onto substrate proteins	PARK2	rna-XM_034379077.1
rna-XM_034383363.1	gag-polyprotein putative aspartyl protease	DDI2	rna-XM_034379073.1
rna-XM_034393308.1	Gamma-glutamyl hydrolase	GGH	rna-XM_034378498.1
rna-XM_034393309.1	Gamma-glutamyl hydrolase	GGH	rna-XM_034378499.1
rna-XM_034374964.1	glutamate synthase (NADH) activity. It is involved in the biological process described with oxidation-reduction process	-	rna-XM_034379518.1
rna-XM_034374956.1	glutamate synthase (NADH) activity. It is involved in the biological process described with oxidation-reduction process	-	rna-XM_034379519.1
rna-XM_034374255.1	Glutathione S-transferase, C-terminal domain	-	rna-XM_034378573.1
rna-XM_034374252.1	Glutathione S-transferase, C-terminal domain	-	rna-XM_034395962.1
rna-XM_034374254.1	Glutathione S-transferase, C-terminal domain	-	rna-XM_034395961.1
rna-XM_034374253.1	Glutathione S-transferase, C-terminal domain	-	rna-XM_034378605.1
rna-XM_034374109.1	Glycosyl hydrolase family 1	LCT	rna-XM_034378606.1
rna-XM_034376507.1	Glycosyl hydrolase family 1	LCT	rna-XM_034378607.1
rna-XM_034381835.1	Glycosyl hydrolase family 1	-	rna-XM_034378608.1
rna-XM_034397249.1	G-protein coupled acetylcholine receptor activity. It is involved in the biological process described with G-protein coupled receptor signaling pathway	CHRM5	rna-XM_034378881.1
rna-XM_034397250.1	G-protein coupled acetylcholine receptor activity. It is involved in the biological process described with G-protein coupled receptor signaling pathway	CHRM5	rna-XM_034378880.1
rna-XM_034397251.1	G-protein coupled acetylcholine receptor activity. It is involved in the biological process described with G-protein coupled receptor signaling pathway	CHRM5	rna-XM_034378882.1
rna-XM_034397253.1	G-protein coupled acetylcholine receptor activity. It is involved in the biological process described with G-protein coupled receptor signaling pathway	CHRM5	rna-XM_034378132.1
rna-XM_034397254.1	G-protein coupled acetylcholine receptor activity. It is involved in the biological process described with G-protein coupled receptor signaling pathway	CHRM5	rna-XM_034378131.1
rna-XM_034383154.1	G-protein coupled receptor activity. It is involved in the biological process described with G-protein coupled receptor signaling pathway	-	rna-XM_034378133.1
rna-XM_034384398.1	G-protein coupled receptor activity. It is involved in the biological process described with G-protein coupled receptor signaling pathway	GRM3	rna-XM_034393784.1
rna-XM_034397846.1	G-protein coupled receptor activity. It is involved in the biological process described with G-protein coupled receptor signaling pathway	-	rna-XM_034393785.1
rna-XM_034397849.1	G-protein coupled receptor activity. It is involved in the biological process described with G-protein coupled receptor signaling pathway	-	rna-XM_034393783.1
rna-XM_034382806.1	Growth factor activity	INHBB	rna-XM_034379218.1
rna-XM_034382805.1	Growth factor activity	INHBB	rna-XM_034379522.1
rna-XM_034379317.1	GTP binding. It is involved in the biological process described with protein transport	RAB11A	rna-XM_034379524.1
rna-XM_034379319.1	GTP binding. It is involved in the biological process described with protein transport	RAB11A	rna-XM_034379520.1
rna-XM_034379318.1	GTP binding. It is involved in the biological process described with protein transport	RAB11A	rna-XM_034379523.1
rna-XM_034387417.1	GTP binding. It is involved in the biological process described with protein transport	RAB37	rna-XM_034379401.1
rna-XM_034399080.1	GTP binding. It is involved in the biological process described with small GTPase mediated signal transduction	RHOBTB1	rna-XM_034379399.1
rna-XM_034399081.1	GTP binding. It is involved in the biological process described with small GTPase mediated signal transduction	RHOBTB1	rna-XM_034395819.1
rna-XM_034399079.1	GTP binding. It is involved in the biological process described with small GTPase mediated signal transduction	RHOBTB1	rna-XM_034378021.1
rna-XM_034399084.1	GTP binding. It is involved in the biological process described with small GTPase mediated signal transduction	RHOBTB1	rna-XM_034378092.1
rna-XM_034399082.1	GTP binding. It is involved in the biological process described with small GTPase mediated signal transduction	RHOBTB1	rna-XM_034378191.1
rna-XM_034399085.1	GTP binding. It is involved in the biological process described with small GTPase mediated signal transduction	RHOBTB1	rna-XM_034379031.1
rna-XM_034383365.1	Gtr1/RagA G protein conserved region	RRAGB	rna-XM_034396138.1
rna-XM_034379315.1	Guanine nucleotide exchange factor for Ras-like GTPases; N-terminal motif	SOS1	rna-XM_034378117.1
rna-XM_034384551.1	Guanyl-nucleotide exchange factor activity. It is involved in the biological process described with small GTPase mediated signal transduction	DOCK2	rna-XM_034378722.1
rna-XM_034384528.1	Guanyl-nucleotide exchange factor activity. It is involved in the biological process described with small GTPase mediated signal transduction	DOCK2	rna-XM_034378657.1
rna-XM_034384537.1	Guanyl-nucleotide exchange factor activity. It is involved in the biological process described with small GTPase mediated signal transduction	DOCK2	rna-XM_034378660.1
rna-XM_034384545.1	Guanyl-nucleotide exchange factor activity. It is involved in the biological process described with small GTPase mediated signal transduction	DOCK2	rna-XM_034378658.1
rna-XM_034393311.1	HD domain	HDDC2	rna-XM_034378659.1
rna-XM_034374466.1	Helicase	DHX34	rna-XM_034378661.1
rna-XM_034382096.1	heme binding. It is involved in the biological process described with oxidation-reduction process	Cyp6g1	rna-XM_034387304.1
rna-XM_034382095.1	heme binding. It is involved in the biological process described with oxidation-reduction process	Cyp6g1	rna-XM_034387305.1
rna-XM_034382094.1	heme binding. It is involved in the biological process described with oxidation-reduction process	Cyp6g1	rna-XM_034401108.1
rna-XM_034378370.1	Homeodomain	PRRX2	rna-XM_034394080.1
rna-XM_034380697.1	hydrolase family 45	-	rna-XM_034398177.1
rna-XM_034391048.1	Immunoglobulin domain	NPTN	rna-XM_034398181.1
rna-XM_034378045.1	Immunoglobulin like	PRTG	rna-XM_034398172.1
rna-XM_034394430.1	Immunoglobulin like	-	rna-XM_034398173.1
rna-XM_034396590.1	Immunoglobulin like	-	rna-XM_034398174.1
rna-XM_034389167.1	Inhibitor of growth proteins N-terminal histone-binding	ING3	rna-XM_034398175.1
rna-XM_034393303.1	Intercellular signal essential for a variety of patterning events during development. Establishes the anterior- posterior axis of the embryonic segments and patterns the larval imaginal disks. Binds to the patched (ptc) receptor, which functions in association with smoothened (smo), to activate the transcription of target genes wingless (wg), decapentaplegic (dpp) and ptc. In the absence of hh, p…	SHH	rna-XM_034398176.1
rna-XM_034386843.1	Introduces a single-strand break via transesterification at a target site in duplex DNA. Releases the supercoiling and torsional tension of DNA introduced during the DNA replication and transcription by transiently cleaving and rejoining one strand of the DNA duplex. The scissile phosphodiester is attacked by the catalytic tyrosine of the enzyme, resulting in the formation of a DNA-(5'-phosphotyr…	TOP3A	rna-XM_034398178.1
rna-XM_034383373.1	Involved in autophagy and cytoplasm to vacuole transport (Cvt) vesicle formation. Plays a key role in the organization of the preautophagosomal structure phagophore assembly site (PAS), the nucleating site for formation of the sequestering vesicle	ATG9A	rna-XM_034398179.1
rna-XM_034387398.1	Involved in nucleolar processing of pre-18S ribosomal RNA	UTP11L	rna-XM_034398182.1
rna-XM_034387397.1	Involved in nucleolar processing of pre-18S ribosomal RNA	UTP11L	rna-XM_034398171.1
rna-XM_034376521.1	Iron-sulfur cluster assembly protein	FAM96B	rna-XM_034387570.1
rna-XM_034387785.1	Isochorismatase family	ISOC1	rna-XM_034378171.1
rna-XM_034387695.1	It is involved in the biological process described with	DBLOX	rna-XM_034378960.1
rna-XM_034387201.1	It is involved in the biological process described with	-	rna-XM_034379982.1
rna-XM_034391042.1	It is involved in the biological process described with	GTF2H1	rna-XM_034378033.1
rna-XM_034386660.1	It is involved in the biological process described with DNA metabolic process	MUS81	rna-XM_034378035.1
rna-XM_034380109.1	It is involved in the biological process described with double-strand break repair via homologous recombination	SMC6	rna-XM_034377763.1
rna-XM_034380107.1	It is involved in the biological process described with double-strand break repair via homologous recombination	SMC6	rna-XM_034377764.1
rna-XM_034386658.1	It is involved in the biological process described with exocytosis	EXOC7	rna-XM_034383439.1
rna-XM_034386659.1	It is involved in the biological process described with exocytosis	EXOC7	rna-XM_034379004.1
rna-XM_034376233.1	It is involved in the biological process described with histidyl-tRNA aminoacylation	HARS	rna-XM_034379005.1
rna-XM_034376232.1	It is involved in the biological process described with histidyl-tRNA aminoacylation	HARS	rna-XM_034379006.1
rna-XM_034376585.1	It is involved in the biological process described with mRNA transport	-	rna-XM_034399182.1
rna-XM_034376568.1	It is involved in the biological process described with nucleobase-containing compound metabolic process	DDX11	rna-XM_034399181.1
rna-XM_034376576.1	It is involved in the biological process described with nucleobase-containing compound metabolic process	DDX11	rna-XM_034378042.1
rna-XM_034378914.1	It is involved in the biological process described with nucleotide-excision repair	ERCC2	rna-XM_034378043.1
rna-XM_034377516.1	It is involved in the biological process described with phosphatidylinositol phosphorylation	IMPA2	rna-XM_034378599.1
rna-XM_034376510.1	It is involved in the biological process described with protein insertion into membrane	OXA1L	rna-XM_034378600.1
rna-XM_034376511.1	It is involved in the biological process described with protein insertion into membrane	OXA1L	rna-XM_034378604.1
rna-XM_034376509.1	It is involved in the biological process described with protein insertion into membrane	OXA1L	rna-XM_034378603.1
rna-XM_034376512.1	It is involved in the biological process described with protein insertion into membrane	OXA1L	rna-XM_034378602.1
rna-XM_034381124.1	It is involved in the biological process described with protein phosphorylation	CSNK2A2	rna-XM_034378964.1
rna-XM_034381125.1	It is involved in the biological process described with protein phosphorylation	CSNK2A2	rna-XM_034378966.1
rna-XM_034381126.1	It is involved in the biological process described with protein phosphorylation	CSNK2A2	rna-XM_034378970.1
rna-XM_034391701.1	It is involved in the biological process described with protein phosphorylation	GAK	rna-XM_034378971.1
rna-XM_034391702.1	It is involved in the biological process described with protein phosphorylation	GAK	rna-XM_034378965.1
rna-XM_034395921.1	It is involved in the biological process described with protein phosphorylation	MAPKAPK3	rna-XM_034378967.1
rna-XM_034395923.1	It is involved in the biological process described with protein phosphorylation	MAPKAPK3	rna-XM_034378969.1
rna-XM_034395922.1	It is involved in the biological process described with protein phosphorylation	MAPKAPK3	rna-XM_034378968.1
rna-XM_034397497.1	It is involved in the biological process described with protein targeting to Golgi	GCC1	rna-XM_034378972.1
rna-XM_034397498.1	It is involved in the biological process described with protein targeting to Golgi	GCC1	rna-XM_034378963.1
rna-XM_034379316.1	It is involved in the biological process described with ribosome biogenesis	NOC4L	rna-XM_034378961.1
rna-XM_034375408.1	It is involved in the biological process described with signal transduction	-	rna-XM_034378759.1
rna-XM_034377519.1	It is involved in the biological process described with translation	MRRF	rna-XM_034378992.1
rna-XM_034377517.1	It is involved in the biological process described with translation	MRRF	rna-XM_034387477.1
rna-XM_034390208.1	It is involved in the biological process described with transmembrane transport	-	rna-XM_034378580.1
rna-XM_034397392.1	It is involved in the biological process described with transmembrane transport	SLC12A8	rna-XM_034378340.1
rna-XM_034397390.1	It is involved in the biological process described with transmembrane transport	SLC12A8	rna-XM_034379233.1
rna-XM_034397389.1	It is involved in the biological process described with transmembrane transport	SLC12A8	rna-XM_034379232.1
rna-XM_034380544.1	It is involved in the biological process described with transport	TMED2	rna-XM_034379234.1
rna-XM_034391720.1	It is involved in the biological process described with transport	-	rna-XM_034379236.1
rna-XM_034375048.1	JAB1/Mov34/MPN/PAD-1 ubiquitin protease	MPND	rna-XM_034382781.1
rna-XM_034375045.1	JAB1/Mov34/MPN/PAD-1 ubiquitin protease	MPND	rna-XM_034382780.1
rna-XM_034375042.1	JAB1/Mov34/MPN/PAD-1 ubiquitin protease	MPND	rna-XM_034382782.1
rna-XM_034375043.1	JAB1/Mov34/MPN/PAD-1 ubiquitin protease	MPND	rna-XM_034386441.1
rna-XM_034375047.1	JAB1/Mov34/MPN/PAD-1 ubiquitin protease	MPND	rna-XM_034386440.1
rna-XM_034375044.1	JAB1/Mov34/MPN/PAD-1 ubiquitin protease	MPND	rna-XM_034386435.1
rna-XM_034375046.1	JAB1/Mov34/MPN/PAD-1 ubiquitin protease	MPND	rna-XM_034386436.1
rna-XM_034375049.1	JAB1/Mov34/MPN/PAD-1 ubiquitin protease	MPND	rna-XM_034386437.1
rna-XM_034386449.1	Juvenile hormone-inducible protein	-	rna-XM_034386438.1
rna-XM_034385222.1	Kelch-like ECH-associated protein	KEAP1	rna-XM_034386439.1
rna-XM_034385223.1	Kelch-like ECH-associated protein	KEAP1	rna-XM_034390023.1
rna-XM_034385227.1	Kelch-like ECH-associated protein	KEAP1	rna-XM_034378707.1
rna-XM_034385225.1	Kelch-like ECH-associated protein	KEAP1	rna-XM_034378011.1
rna-XM_034385224.1	Kelch-like ECH-associated protein	KEAP1	rna-XM_034378303.1
rna-XM_034385226.1	Kelch-like ECH-associated protein	KEAP1	rna-XM_034381708.1
rna-XM_034384008.1	KH domain	EXOSC3	rna-XM_034379282.1
rna-XM_034394553.1	kinase activity. It is involved in the biological process described with protein phosphorylation	NLK	rna-XM_034379283.1
rna-XM_034376501.1	Kinesin motor, catalytic domain. ATPase.	CENPE	rna-XM_034385498.1
rna-XM_034376502.1	Kinesin motor, catalytic domain. ATPase.	CENPE	rna-XM_034385500.1
rna-XM_034376503.1	Kinesin motor, catalytic domain. ATPase.	CENPE	rna-XM_034385502.1
rna-XM_034376504.1	Kinesin motor, catalytic domain. ATPase.	CENPE	rna-XM_034385503.1
rna-XM_034376505.1	Kinesin motor, catalytic domain. ATPase.	CENPE	rna-XM_034385499.1
rna-XM_034384115.1	Laminin subunit	LAMB1	rna-XM_034385501.1
rna-XM_034384116.1	Laminin subunit	LAMB1	rna-XM_034379095.1
rna-XM_034395809.1	Leucine rich repeat	-	rna-XM_034377979.1
rna-XM_034392866.1	Leucine-rich repeats, typical (most populated) subfamily	-	rna-XM_034377981.1
rna-XM_034378589.1	Ligand binding domain of hormone receptors	Hr4	rna-XM_034377980.1
rna-XM_034383131.1	Lipoma HMGIC fusion partner-like protein	LHFPL2	rna-XM_034377982.1
rna-XM_034378723.1	Low-density lipoprotein receptor domain class A	-	rna-XM_034378739.1
rna-XM_034379553.1	LSM domain	LSM1	rna-XM_034378741.1
rna-XM_034379554.1	LSM domain	LSM1	rna-XM_034378740.1
rna-XM_034386856.1	Lysine methyltransferase	METTL23	rna-XM_034378742.1
rna-XM_034384641.1	Major Facilitator Superfamily	-	rna-XM_034378743.1
rna-XM_034384652.1	Major Facilitator Superfamily	-	rna-XM_034378744.1
rna-XM_034387780.1	MAM domain, meprin/A5/mu	-	rna-XM_034378745.1
rna-XM_034387781.1	MAM domain, meprin/A5/mu	-	rna-XM_034378725.1
rna-XM_034383379.1	Mannose-6-phosphate receptor	-	rna-XM_034378726.1
rna-XM_034395925.1	May be involved in the degradation of misfolded endoplasmic reticulum (ER) luminal proteins	DERL2	rna-XM_034378732.1
rna-XM_034385472.1	Mediates the voltage-dependent sodium ion permeability of excitable membranes	para	rna-XM_034378727.1
rna-XM_034385466.1	Mediates the voltage-dependent sodium ion permeability of excitable membranes	para	rna-XM_034378730.1
rna-XM_034385467.1	Mediates the voltage-dependent sodium ion permeability of excitable membranes	para	rna-XM_034378728.1
rna-XM_034385468.1	Mediates the voltage-dependent sodium ion permeability of excitable membranes	para	rna-XM_034378724.1
rna-XM_034385470.1	Mediates the voltage-dependent sodium ion permeability of excitable membranes	para	rna-XM_034378729.1
rna-XM_034385471.1	Mediates the voltage-dependent sodium ion permeability of excitable membranes	para	rna-XM_034378733.1
rna-XM_034385464.1	Mediates the voltage-dependent sodium ion permeability of excitable membranes	para	rna-XM_034378734.1
rna-XM_034385465.1	Mediates the voltage-dependent sodium ion permeability of excitable membranes	para	rna-XM_034378735.1
rna-XM_034385473.1	Mediates the voltage-dependent sodium ion permeability of excitable membranes	para	rna-XM_034378736.1
rna-XM_034395926.1	Mediator of RNA pol II transcription subunit 19	MED19	rna-XM_034378738.1
rna-XM_034382153.1	Metal dependent phosphohydrolases with conserved 'HD' motif.	PDE9A	rna-XM_034379535.1
rna-XM_034382455.1	Metal ion binding	ZNF395	rna-XM_034399185.1
rna-XM_034387406.1	Metal ion binding	ZNF207	rna-XM_034399184.1
rna-XM_034387407.1	Metal ion binding	ZNF207	rna-XM_034399183.1
rna-XM_034382178.1	methyltransferase activity	SETD9	rna-XM_034378135.1
rna-XM_034382105.1	Mitochondrial membrane ATP synthase (F(1)F(0) ATP synthase or Complex V) produces ATP from ADP in the presence of a proton gradient across the membrane which is generated by electron transport complexes of the respiratory chain	ATP5J	rna-XM_034378502.1
rna-XM_034384009.1	Mitochondrial membrane ATP synthase (F(1)F(0) ATP synthase or Complex V) produces ATP from ADP in the presence of a proton gradient across the membrane which is generated by electron transport complexes of the respiratory chain. F-type ATPases consist of two structural domains, F(1) - containing the extramembraneous catalytic core, and F(0) - containing the membrane proton channel, linked togethe…	ATP5H	rna-XM_034378501.1
rna-XM_034400304.1	mitogen-activated protein kinase	MAPK10	rna-XM_034377837.1
rna-XM_034400300.1	mitogen-activated protein kinase	MAPK10	rna-XM_034379341.1
rna-XM_034400298.1	mitogen-activated protein kinase	MAPK10	rna-XM_034379342.1
rna-XM_034400297.1	mitogen-activated protein kinase	MAPK10	rna-XM_034377880.1
rna-XM_034400299.1	mitogen-activated protein kinase	MAPK10	rna-XM_034377881.1
rna-XM_034400301.1	mitogen-activated protein kinase	MAPK10	rna-XM_034378844.1
rna-XM_034400303.1	mitogen-activated protein kinase	MAPK10	rna-XM_034383570.1
rna-XM_034393305.1	Mothers against decapentaplegic homolog	SMAD7	rna-XM_034379350.1
rna-XM_034393306.1	Mothers against decapentaplegic homolog	SMAD7	rna-XM_034378500.1
rna-XM_034398746.1	Motif C-terminal to PAS motifs (likely to contribute to PAS structural domain)	Met	rna-XM_034381595.1
rna-XM_034398747.1	Motif C-terminal to PAS motifs (likely to contribute to PAS structural domain)	Met	rna-XM_034378650.1
rna-XM_034380357.1	Mouse development and cellular proliferation protein Cullin-7	HERC2	rna-XM_034378649.1
rna-XM_034381397.1	MULE transposase domain	-	rna-XM_034378648.1
rna-XM_034391996.1	N-acetylgalactosaminyltransferase	gly-5	rna-XM_034378651.1
rna-XM_034392000.1	N-acetylgalactosaminyltransferase	gly-5	rna-XM_034378619.1
rna-XM_034395918.1	N-acetylglucosamine-6-sulfatase activity. It is involved in the biological process described with glycosaminoglycan metabolic process	GNS	rna-XM_034380391.1
rna-XM_034395917.1	N-acetylglucosamine-6-sulfatase activity. It is involved in the biological process described with glycosaminoglycan metabolic process	GNS	rna-XM_034378140.1
rna-XM_034395920.1	N-acetylglucosamine-6-sulfatase activity. It is involved in the biological process described with glycosaminoglycan metabolic process	GNS	rna-XM_034378709.1
rna-XM_034383199.1	N-acetyltransferase activity	NAT9	rna-XM_034378506.1
rna-XM_034376824.1	NADH dehydrogenase 1 beta subcomplex subunit 2	NDUFB2	rna-XM_034377742.1
rna-XM_034378046.1	NADH dehydrogenase ubiquinone	NDUFB8	rna-XM_034377743.1
rna-XM_034378766.1	Ndr family	-	rna-XM_034379101.1
rna-XM_034378765.1	Ndr family	-	rna-XM_034378261.1
rna-XM_034378767.1	Ndr family	-	rna-XM_034378260.1
rna-XM_034398405.1	Neurohypophysial hormones	OXT	rna-XM_034379514.1
rna-XM_034392364.1	Nuclear pore complex protein	NUP214	rna-XM_034385038.1
rna-XM_034376821.1	nucleic acid binding	-	rna-XM_034385037.1
rna-XM_034376823.1	nucleic acid binding	-	rna-XM_034385035.1
rna-XM_034376820.1	nucleic acid binding	-	rna-XM_034385036.1
rna-XM_034376822.1	nucleic acid binding	-	rna-XM_034391965.1
rna-XM_034385218.1	Nucleic acid binding	RBM19	rna-XM_034378423.1
rna-XM_034385219.1	Nucleic acid binding	RBM19	rna-XM_034379051.1
rna-XM_034397674.1	nucleic acid binding	PSPC1	rna-XM_034378457.1
rna-XM_034397675.1	nucleic acid binding	PSPC1	rna-XM_034378456.1
rna-XM_034387394.1	Nucleoside transmembrane transporter activity. It is involved in the biological process described with	SLC29A1	rna-XM_034378458.1
rna-XM_034387393.1	Nucleoside transmembrane transporter activity. It is involved in the biological process described with	SLC29A1	rna-XM_034379877.1
rna-XM_034374464.1	Occludin homology domain	ELL	rna-XM_034378922.1
rna-XM_034400946.1	Oxidoreductase activity, acting on paired donors, with oxidation of a pair of donors resulting in the reduction of molecular oxygen to two molecules of water. It is involved in the biological process described with oxidation-reduction process	SCD	rna-XM_034378923.1
rna-XM_034400945.1	Oxidoreductase activity, acting on paired donors, with oxidation of a pair of donors resulting in the reduction of molecular oxygen to two molecules of water. It is involved in the biological process described with oxidation-reduction process	SCD	rna-XM_034379154.1
rna-XM_034395791.1	Peptidase family M48	OMA1	rna-XM_034393436.1
rna-XM_034395792.1	Peptidase family M48	OMA1	rna-XM_034378337.1
rna-XM_034395793.1	Peptidase family M48	OMA1	rna-XM_034378471.1
rna-XM_034397641.1	peptidyl-prolyl	FKBP2	rna-XM_034379152.1
rna-XM_034383291.1	Peptidyl-prolyl cis-trans isomerase	PIN4	rna-XM_034380937.1
rna-XM_034378047.1	PET assembly of cytochrome c oxidase, mitochondrial	PET117	rna-XM_034380929.1
rna-XM_034377514.1	Pfam:RRM_6	RBM34	rna-XM_034380957.1
rna-XM_034377513.1	Pfam:RRM_6	RBM34	rna-XM_034380948.1
rna-XM_034384167.1	PH domain	GAB1	rna-XM_034379140.1
rna-XM_034395928.1	PHD-finger	PHF13	rna-XM_034379495.1
rna-XM_034383358.1	phosphatidylinositol binding. It is involved in the biological process described with protein phosphorylation	RPS6KC1	rna-XM_034379496.1
rna-XM_034383359.1	phosphatidylinositol binding. It is involved in the biological process described with protein phosphorylation	RPS6KC1	rna-XM_034379037.1
rna-XM_034383360.1	phosphatidylinositol binding. It is involved in the biological process described with protein phosphorylation	RPS6KC1	rna-XM_034379038.1
rna-XM_034378763.1	Phosphoglycerate mutase family	PGAM2	rna-XM_034379039.1
rna-XM_034378762.1	Phosphoglycerate mutase family	PGAM2	rna-XM_034379041.1
rna-XM_034374230.1	Phosphoric ester hydrolase activity	FIG4	rna-XM_034379040.1
rna-XM_034378710.1	Phosphotransferase activity, alcohol group as acceptor	PI4K2B	rna-XM_034379492.1
rna-XM_034383467.1	Phosphotransferase activity, alcohol group as acceptor. It is involved in the biological process described with carbohydrate metabolic process	-	rna-XM_034392455.1
rna-XM_034398761.1	Phosphotyrosine-binding domain	MAPK8IP1	rna-XM_034398441.1
rna-XM_034398863.1	PIG-P	PIGP	rna-XM_034379113.1
rna-XM_034399319.1	PIN domain	SWT1	rna-XM_034377819.1
rna-XM_034399320.1	PIN domain	SWT1	rna-XM_034377820.1
rna-XM_034387779.1	Piwi	aub	rna-XM_034381906.1
rna-XM_034387778.1	Piwi	aub	rna-XM_034396588.1
rna-XM_034397398.1	Plays a central role in 2-thiolation of mcm(5)S(2)U at tRNA wobble positions of cytosolic tRNA(Lys), tRNA(Glu) and tRNA(Gln). Also essential during biosynthesis of the molybdenum cofactor. Acts by mediating the C-terminal thiocarboxylation of sulfur carriers URM1 and MOCS2A. Its N-terminus first activates URM1 and MOCS2A as acyl-adenylates (-COAMP), then the persulfide sulfur on the catalytic cys…	MOCS3	rna-XM_034379355.1
rna-XM_034384007.1	Plays a central role in 2-thiolation of mcm(5)S(2)U at tRNA wobble positions of tRNA(Lys), tRNA(Glu) and tRNA(Gln). Directly binds tRNAs and probably acts by catalyzing adenylation of tRNAs, an intermediate required for 2-thiolation. It is unclear whether it acts as a sulfurtransferase that transfers sulfur from thiocarboxylated URM1 onto the uridine of tRNAs at wobble position	CTU1	rna-XM_034379356.1
rna-XM_034395789.1	Pleckstrin homology domain.	-	rna-XM_034393422.1
rna-XM_034397723.1	Pleiotropic regulator	PLRG1	rna-XM_034378352.1
rna-XM_034387414.1	Plexin cytoplasmic RasGAP domain	plexB	rna-XM_034379165.1
rna-XM_034387416.1	Plexin cytoplasmic RasGAP domain	plexB	rna-XM_034379166.1
rna-XM_034387413.1	Plexin cytoplasmic RasGAP domain	plexB	rna-XM_034379167.1
rna-XM_034375817.1	Poly (ADP-ribose) polymerase	-	rna-XM_034377965.1
rna-XM_034397847.1	positive regulation of acetylcholine secretion, neurotransmission	ADORA2A	rna-XM_034377966.1
rna-XM_034389009.1	positive regulation of basement membrane assembly involved in embryonic body morphogenesis	PHLDB1	rna-XM_034377963.1
rna-XM_034387421.1	Predicted membrane protein	TMEM17	rna-XM_034377964.1
rna-XM_034391045.1	Predicted membrane protein	TPRA1	rna-XM_034392437.1
rna-XM_034391043.1	Predicted membrane protein	TPRA1	rna-XM_034400501.1
rna-XM_034375052.1	Pre-rRNA-processing protein TSR2	-	rna-XM_034378792.1
rna-XM_034375051.1	Pre-rRNA-processing protein TSR2	-	rna-XM_034378795.1
rna-XM_034389698.1	Produces ATP from ADP in the presence of a proton gradient across the membrane	ATP5A1	rna-XM_034378793.1
rna-XM_034387420.1	Programmed cell death protein	PDCD10	rna-XM_034378789.1
rna-XM_034387390.1	Prominin	PROM1	rna-XM_034378788.1
rna-XM_034387391.1	Prominin	PROM1	rna-XM_034378791.1
rna-XM_034376226.1	Proteasome-substrate-size regulator, mid region	PSME4	rna-XM_034378794.1
rna-XM_034396852.1	protein capicua homolog	cic	rna-XM_034389441.1
rna-XM_034396854.1	protein capicua homolog	cic	rna-XM_034396155.1
rna-XM_034396855.1	protein capicua homolog	cic	rna-XM_034374922.1
rna-XM_034396857.1	protein capicua homolog	cic	rna-XM_034380200.1
rna-XM_034396858.1	protein capicua homolog	cic	rna-XM_034378084.1
rna-XM_034396853.1	protein capicua homolog	cic	rna-XM_034378120.1
rna-XM_034397026.1	protein dimerization activity	SRF	rna-XM_034378007.1
rna-XM_034397025.1	protein dimerization activity	SRF	rna-XM_034378098.1
rna-XM_034382802.1	protein kinase C activity. It is involved in the biological process described with	-	rna-XM_034377683.1
rna-XM_034382801.1	protein kinase C activity. It is involved in the biological process described with	-	rna-XM_034379365.1
rna-XM_034382803.1	protein kinase C activity. It is involved in the biological process described with	-	rna-XM_034379364.1
rna-XM_034382804.1	protein kinase C activity. It is involved in the biological process described with	-	rna-XM_034378890.1
rna-XM_034392435.1	Protein kinase C conserved region 2 (CalB)	SYT7	rna-XM_034378891.1
rna-XM_034397719.1	Protein kinase C conserved region 2 (CalB)	C2CD5	rna-XM_034378892.1
rna-XM_034397720.1	Protein kinase C conserved region 2 (CalB)	C2CD5	rna-XM_034379397.1
rna-XM_034397721.1	Protein kinase C conserved region 2 (CalB)	C2CD5	rna-XM_034379398.1
rna-XM_034399718.1	Protein phosphatase inhibitor activity. It is involved in the biological process described with regulation of signal transduction	PPP1R2	rna-XM_034378253.1
rna-XM_034399720.1	Protein phosphatase inhibitor activity. It is involved in the biological process described with regulation of signal transduction	PPP1R2	rna-XM_034378366.1
rna-XM_034398459.1	protein serine threonine kinase activity. It is involved in the biological process described with	STK32C	rna-XM_034379653.1
rna-XM_034395965.1	protein, isoform A	CRELD2	rna-XM_034379652.1
rna-XM_034395635.1	Protein-kinase domain of FAM69	C3orf58	rna-XM_034381666.1
rna-XM_034395636.1	Protein-kinase domain of FAM69	C3orf58	rna-XM_034377795.1
rna-XM_034387404.1	Protein-L-isoaspartate(D-aspartate) O-methyltransferase (PCMT)	PCMTD1	rna-XM_034377780.1
rna-XM_034388596.1	Putative adipose-regulatory protein (Seipin)	BSCL2	rna-XM_034380169.1
rna-XM_034388595.1	Putative adipose-regulatory protein (Seipin)	BSCL2	rna-XM_034378706.1
rna-XM_034381886.1	Putative death-receptor fusion protein (DUF2428)	-	rna-XM_034377754.1
rna-XM_034392507.1	Putative transmembrane protein	TMEM39A	rna-XM_034379823.1
rna-XM_034392506.1	Putative transmembrane protein	TMEM39A	rna-XM_034379824.1
rna-XM_034375693.1	Rab GTPase activator activity. It is involved in the biological process described with regulation of Rab GTPase activity	TBC1D5	rna-XM_034381013.1
rna-XM_034382098.1	Rab GTPase activator activity. It is involved in the biological process described with regulation of Rab GTPase activity	GRTP1	rna-XM_034389224.1
rna-XM_034387418.1	Rab subfamily of small GTPases	RAB37	rna-XM_034390604.1
rna-XM_034381877.1	Radial spoke protein 3	RSPH3	rna-XM_034379757.1
rna-XM_034385659.1	receptor activity. It is involved in the biological process described with	PlexA	rna-XM_034378179.1
rna-XM_034375846.1	Receptor binding. It is involved in the biological process described with regulation of cell migration	epi-1	rna-XM_034379928.1
rna-XM_034375847.1	Receptor binding. It is involved in the biological process described with regulation of cell migration	epi-1	rna-XM_034379926.1
rna-XM_034375848.1	Receptor binding. It is involved in the biological process described with regulation of cell migration	epi-1	rna-XM_034380183.1
rna-XM_034375849.1	Receptor binding. It is involved in the biological process described with regulation of cell migration	epi-1	rna-XM_034378155.1
rna-XM_034378369.1	Receptor binding. It is involved in the biological process described with regulation of cell migration	LAMA2	rna-XM_034378185.1
rna-XM_034385126.1	Receptor family ligand binding region	-	rna-XM_034378920.1
rna-XM_034391594.1	regulation of response to stimulus	-	rna-XM_034381664.1
rna-XM_034376520.1	Repeated motif present between transmembrane helices in cystinosin, yeast ERS1p, mannose-P-dolichol utilization defect 1, and other hypothetical proteins.	PQLC3	rna-XM_034377783.1
rna-XM_034384728.1	Required for endonucleolytic cleavage during polyadenylation-dependent pre-mRNA 3'-end formation	CLP1	rna-XM_034378553.1
rna-XM_034386852.1	Required for the assembly and or stability of the 40S ribosomal subunit. Required for the processing of the 20S rRNA- precursor to mature 18S rRNA in a late step of the maturation of 40S ribosomal subunits	RPSA	rna-XM_034384608.1
rna-XM_034391703.1	Rho guanyl-nucleotide exchange factor activity. It is involved in the biological process described with regulation of Rho protein signal transduction	ABR	rna-XM_034389981.1
rna-XM_034398859.1	Riboflavin kinase activity. It is involved in the biological process described with riboflavin biosynthetic process	RFK	rna-XM_034391699.1
rna-XM_034380542.1	ribosomal large subunit biogenesis	HEATR3	rna-XM_034391700.1
rna-XM_034387419.1	Ribosomal protein L23, N-terminal domain	RPL23A	rna-XM_034379102.1
rna-XM_034398867.1	Ribosomal_L32e	RPL32	rna-XM_034377794.1
rna-XM_034398865.1	Ribosomal_L32e	RPL32	rna-XM_034387990.1
rna-XM_034398866.1	Ribosomal_L32e	RPL32	rna-XM_034387987.1
rna-XM_034398864.1	Ribosomal_L32e	RPL32	rna-XM_034387988.1
rna-XM_034378147.1	Rieske [2Fe-2S] domain	nvd	rna-XM_034387996.1
rna-XM_034378148.1	Rieske [2Fe-2S] domain	nvd	rna-XM_034387997.1
rna-XM_034385230.1	RNA binding	PAIP1	rna-XM_034387986.1
rna-XM_034385229.1	RNA binding	PAIP1	rna-XM_034387991.1
rna-XM_034396468.1	RNA binding	AKAP1	rna-XM_034387992.1
rna-XM_034396474.1	RNA binding	AKAP1	rna-XM_034387993.1
rna-XM_034396471.1	RNA binding	AKAP1	rna-XM_034387994.1
rna-XM_034396473.1	RNA binding	AKAP1	rna-XM_034387995.1
rna-XM_034396472.1	RNA binding	AKAP1	rna-XM_034378598.1
rna-XM_034396469.1	RNA binding	AKAP1	rna-XM_034378597.1
rna-XM_034399721.1	RNA polymerase Rpb6	POLR2F	rna-XM_034387002.1
rna-XM_034395963.1	RNA recognition motif	RAVER2	rna-XM_034377904.1
rna-XM_034374287.1	RNA recognition motif. (a.k.a. RRM, RBD, or RNP domain)	PTBP2	rna-XM_034379052.1
rna-XM_034374288.1	RNA recognition motif. (a.k.a. RRM, RBD, or RNP domain)	PTBP2	rna-XM_034378079.1
rna-XM_034374289.1	RNA recognition motif. (a.k.a. RRM, RBD, or RNP domain)	PTBP2	rna-XM_034378080.1
rna-XM_034374290.1	RNA recognition motif. (a.k.a. RRM, RBD, or RNP domain)	PTBP2	rna-XM_034378507.1
rna-XM_034374291.1	RNA recognition motif. (a.k.a. RRM, RBD, or RNP domain)	PTBP2	rna-XM_034378508.1
rna-XM_034374292.1	RNA recognition motif. (a.k.a. RRM, RBD, or RNP domain)	PTBP2	rna-XM_034378229.1
rna-XM_034374294.1	RNA recognition motif. (a.k.a. RRM, RBD, or RNP domain)	PTBP2	rna-XM_034378630.1
rna-XM_034374295.1	RNA recognition motif. (a.k.a. RRM, RBD, or RNP domain)	PTBP2	rna-XM_034378235.1
rna-XM_034374296.1	RNA recognition motif. (a.k.a. RRM, RBD, or RNP domain)	PTBP2	rna-XM_034378938.1
rna-XM_034374298.1	RNA recognition motif. (a.k.a. RRM, RBD, or RNP domain)	PTBP2	rna-XM_034378939.1
rna-XM_034374297.1	RNA recognition motif. (a.k.a. RRM, RBD, or RNP domain)	PTBP2	rna-XM_034378411.1
rna-XM_034377988.1	Rubisco LSMT substrate-binding	SETD4	rna-XM_034378542.1
rna-XM_034396719.1	RWD domain-containing protein	RWDD4	rna-XM_034383482.1
rna-XM_034396720.1	RWD domain-containing protein	RWDD4	rna-XM_034383481.1
rna-XM_034396724.1	RWD domain-containing protein	RWDD4	rna-XM_034379479.1
rna-XM_034396723.1	RWD domain-containing protein	RWDD4	rna-XM_034379480.1
rna-XM_034396722.1	RWD domain-containing protein	RWDD4	rna-XM_034378217.1
rna-XM_034389404.1	Ryanodine Receptor TM 4-6	RYR2	rna-XM_034379366.1
rna-XM_034375050.1	SCP / Tpx-1 / Ag5 / PR-1 / Sc7 family of extracellular domains.	PI15	rna-XM_034378753.1
rna-XM_034391479.1	SCP / Tpx-1 / Ag5 / PR-1 / Sc7 family of extracellular domains.	crispld1	rna-XM_034381324.1
rna-XM_034375590.1	Sequence-specific DNA binding transcription factor activity. It is involved in the biological process described with regulation of transcription, DNA-templated	H15	rna-XM_034381325.1
rna-XM_034378841.1	sequence-specific DNA binding. It is involved in the biological process described with regulation of transcription, DNA-templated	-	rna-XM_034381326.1
rna-XM_034379187.1	sequence-specific DNA binding. It is involved in the biological process described with regulation of transcription, DNA-templated	ATF6	rna-XM_034381327.1
rna-XM_034379188.1	sequence-specific DNA binding. It is involved in the biological process described with regulation of transcription, DNA-templated	ATF6	rna-XM_034377806.1
rna-XM_034379189.1	sequence-specific DNA binding. It is involved in the biological process described with regulation of transcription, DNA-templated	ATF6	rna-XM_034377807.1
rna-XM_034378218.1	Sequence-specific DNA binding. It is involved in the biological process described with regulation of transcription, DNA-templated	NKX6-1
rna-XM_034382082.1	sequence-specific DNA binding. It is involved in the biological process described with regulation of transcription, DNA-templated	ETS1	rna-XM_034391946.1
rna-XM_034382085.1	sequence-specific DNA binding. It is involved in the biological process described with regulation of transcription, DNA-templated	ETS1	rna-XM_034379486.1
rna-XM_034382083.1	sequence-specific DNA binding. It is involved in the biological process described with regulation of transcription, DNA-templated	ETS1	rna-XM_034379487.1
rna-XM_034382079.1	sequence-specific DNA binding. It is involved in the biological process described with regulation of transcription, DNA-templated	ETS1	rna-XM_034382254.1
rna-XM_034382080.1	sequence-specific DNA binding. It is involved in the biological process described with regulation of transcription, DNA-templated	ETS1	rna-XM_034391288.1
rna-XM_034382081.1	sequence-specific DNA binding. It is involved in the biological process described with regulation of transcription, DNA-templated	ETS1	rna-XM_034378983.1
rna-XM_034382084.1	sequence-specific DNA binding. It is involved in the biological process described with regulation of transcription, DNA-templated	ETS1	rna-XM_034378981.1
rna-XM_034382086.1	sequence-specific DNA binding. It is involved in the biological process described with regulation of transcription, DNA-templated	ETS1	rna-XM_034379385.1
rna-XM_034382088.1	sequence-specific DNA binding. It is involved in the biological process described with regulation of transcription, DNA-templated	ETS1	rna-XM_034379386.1
rna-XM_034382089.1	sequence-specific DNA binding. It is involved in the biological process described with regulation of transcription, DNA-templated	ETS1	rna-XM_034381798.1
rna-XM_034382090.1	sequence-specific DNA binding. It is involved in the biological process described with regulation of transcription, DNA-templated	ETS1	rna-XM_034377950.1
rna-XM_034387694.1	sequence-specific DNA binding. It is involved in the biological process described with regulation of transcription, DNA-templated	FOXK2	rna-XM_034377951.1
rna-XM_034387693.1	sequence-specific DNA binding. It is involved in the biological process described with regulation of transcription, DNA-templated	FOXK2	rna-XM_034378003.1
rna-XM_034386995.1	Serine-threonine kinase receptor-associated	STRAP	rna-XM_034378560.1
rna-XM_034382411.1	serine-type endopeptidase activity	-	rna-XM_034378559.1
rna-XM_034376928.1	serine-type endopeptidase activity. It is involved in the biological process described with proteolysis	-	rna-XM_034378558.1
rna-XM_034384407.1	serine-type endopeptidase activity. It is involved in the biological process described with proteolysis	-
rna-XM_034388368.1	serine-type endopeptidase activity. It is involved in the biological process described with proteolysis	-	rna-XM_034379091.1
rna-XM_034391995.1	serine-type endopeptidase activity. It is involved in the biological process described with proteolysis	-	rna-XM_034379092.1
rna-XM_034393366.1	Serine-type endopeptidase activity. It is involved in the biological process described with proteolysis	-	rna-XM_034379093.1
rna-XM_034386047.1	Serine-type peptidase activity. It is involved in the biological process described with proteolysis	-	rna-XM_034379096.1
rna-XM_034392854.1	Serine-type peptidase activity. It is involved in the biological process described with proteolysis	PRCP	rna-XM_034379097.1
rna-XM_034386493.1	Serpentine type 7TM GPCR chemoreceptor Srsx	NMUR1	rna-XM_034391937.1
rna-XM_034397676.1	Serpentine type 7TM GPCR chemoreceptor Srsx	-	rna-XM_034391941.1
rna-XM_034381248.1	Serpentine type 7TM GPCR chemoreceptor Srw	dmsr-8	rna-XM_034391936.1
rna-XM_034392448.1	Serpentine type 7TM GPCR chemoreceptor Srx	gar-1	rna-XM_034391938.1
rna-XM_034386016.1	SH3/SH2 adaptor activity	GRB14	rna-XM_034391940.1
rna-XM_034386480.1	SH3/SH2 adaptor activity	SHF	rna-XM_034391942.1
rna-XM_034383130.1	SH3-binding, glutamic acid-rich protein	-	rna-XM_034391943.1
rna-XM_034375300.1	SHC SH2 domain-binding protein	SHCBP1	rna-XM_034393434.1
rna-XM_034375299.1	SHC SH2 domain-binding protein	SHCBP1	rna-XM_034377736.1
rna-XM_034391138.1	Si ch1073-385f13.3	-	rna-XM_034377737.1
rna-XM_034385326.1	SMI1 / KNR4 family	TPGS2	rna-XM_034380772.1
rna-XM_034377928.1	Src homology 3 domains	PPP1R13B	rna-XM_034379437.1
rna-XM_034377954.1	Src homology 3 domains	PPP1R13B	rna-XM_034379322.1
rna-XM_034377937.1	Src homology 3 domains	PPP1R13B	rna-XM_034383792.1
rna-XM_034377946.1	Src homology 3 domains	PPP1R13B	rna-XM_034383786.1
rna-XM_034397991.1	Stress-associated endoplasmic reticulum protein	SERP2	rna-XM_034383787.1
rna-XM_034393307.1	Structural component of the gap junctions	shakB	rna-XM_034383788.1
rna-XM_034398401.1	Succinate-semialdehyde dehydrogenase NAD(P) activity. It is involved in the biological process described with	ALDH5A1	rna-XM_034383790.1
rna-XM_034381127.1	Sulfotransferase activity	HS2ST1	rna-XM_034383791.1
rna-XM_034397152.1	Sulfotransferase domain	-	rna-XM_034383789.1
rna-XM_034397151.1	Sulfotransferase domain	-	rna-XM_034379402.1
rna-XM_034380378.1	superoxide-generating NADPH oxidase activity. It is involved in the biological process described with	NOX5	rna-XM_034378671.1
rna-XM_034385239.1	Tctex-1 family	-	rna-XM_034379230.1
rna-XM_034389699.1	The proteasome is a multicatalytic proteinase complex which is characterized by its ability to cleave peptides with Arg, Phe, Tyr, Leu, and Glu adjacent to the leaving group at neutral or slightly basic pH	PSMA4	rna-XM_034379231.1
rna-XM_034391722.1	The RING-variant domain is a C4HC3 zinc-finger like motif found in a number of cellular and viral proteins. Some of these proteins have been shown both in vivo and in vitro to have ubiquitin E3 ligase activity.	-	rna-XM_034379229.1
rna-XM_034395966.1	THO complex	THOC6	rna-XM_034377745.1
rna-XM_034385921.1	Threonine-type endopeptidase activity. It is involved in the biological process described with proteolysis involved in cellular protein catabolic process	PSMB3	rna-XM_034379642.1
rna-XM_034393267.1	Timeless protein	TIMELESS	rna-XM_034379644.1
rna-XM_034374465.1	TPR repeat	-	rna-XM_034396031.1
rna-XM_034384893.1	transcription elongation factor b	TCEB2	rna-XM_034399200.1
rna-XM_034385915.1	Transferase activity, transferring glycosyl groups	C1GALT1	rna-XM_034399198.1
rna-XM_034385916.1	Transferase activity, transferring glycosyl groups	C1GALT1	rna-XM_034399199.1
rna-XM_034386450.1	transferase activity, transferring phosphorus-containing groups	-	rna-XM_034379330.1
rna-XM_034388492.1	Transmembrane 9 superfamily member	TM9SF3	rna-XM_034377836.1
rna-XM_034377521.1	Transmembrane protein 126	-	rna-XM_034379016.1
rna-XM_034377520.1	Transmembrane protein 126	-	rna-XM_034378761.1
rna-XM_034397899.1	Transmembrane protein 173	TMEM173	rna-XM_034378662.1
rna-XM_034399312.1	transmembrane receptor protein tyrosine kinase activity. It is involved in the biological process described with protein phosphorylation	ERBB2	rna-XM_034391693.1
rna-XM_034399311.1	transmembrane receptor protein tyrosine kinase activity. It is involved in the biological process described with protein phosphorylation	ERBB2	rna-XM_034391694.1
rna-XM_034375289.1	transporter activity. It is involved in the biological process described with transport	-	rna-XM_034391695.1
rna-XM_034389697.1	Type III restriction enzyme, res subunit	DDX4	rna-XM_034391696.1
rna-XM_034389696.1	Type III restriction enzyme, res subunit	DDX4	rna-XM_034391697.1
rna-XM_034396716.1	ubiquitin carboxyl-terminal hydrolase	USP15	rna-XM_034379129.1
rna-XM_034384207.1	ubiquitin modification-dependent histone binding	TP53BP1	rna-XM_034378536.1
rna-XM_034377515.1	ubiquitin-protein transferase activity	-	rna-XM_034379118.1
rna-XM_034396717.1	UPF0420 protein C16orf58	C16orf58	rna-XM_034379116.1
rna-XM_034383289.1	Uracil phosphoribosyltransferase	UPRT	rna-XM_034379117.1
rna-XM_034383290.1	Uracil phosphoribosyltransferase	UPRT	rna-XM_034391306.1
rna-XM_034383194.1	urea transmembrane transporter activity	SLC14A2	rna-XM_034378755.1
rna-XM_034397680.1	Vacuolar Protein	-	rna-XM_034378756.1
rna-XM_034397850.1	vesicle docking involved in exocytosis	-	rna-XM_034378757.1
rna-XM_034399981.1	Voltage-gated potassium channel activity. It is involved in the biological process described with	KCNA2	rna-XM_034377749.1
rna-XM_034399982.1	Voltage-gated potassium channel activity. It is involved in the biological process described with	KCNA2	rna-XM_034377751.1
rna-XM_034386935.1	WD repeat-containing protein	WDR26	rna-XM_034377748.1
rna-XM_034387164.1	WD repeat-containing protein 66	WDR66	rna-XM_034377753.1
rna-XM_034389700.1	WH1 domain	HOMER2	rna-XM_034377750.1
rna-XM_034380682.1	zinc finger	-	rna-XM_034377752.1
rna-XM_034374244.1	Zinc finger and SCAN domain-containing protein	-	rna-XM_034378177.1
rna-XM_034374243.1	Zinc finger and SCAN domain-containing protein	-	rna-XM_034378331.1
rna-XM_034376234.1	Zinc finger protein	-	rna-XM_034377710.1
rna-XM_034376237.1	Zinc finger protein	-	rna-XM_034378188.1
rna-XM_034376236.1	Zinc finger protein	-	rna-XM_034379054.1
rna-XM_034376235.1	Zinc finger protein	-	rna-XM_034377948.1
rna-XM_034387777.1	Zinc finger protein	-	rna-XM_034374630.1
rna-XM_034387776.1	Zinc finger protein	-	rna-XM_034374628.1
rna-XM_034387772.1	Zinc finger protein	-	rna-XM_034374627.1
rna-XM_034387773.1	Zinc finger protein	-	rna-XM_034374631.1
rna-XM_034387775.1	Zinc finger protein	-	rna-XM_034374626.1
rna-XM_034381865.1	Zinc finger, C2H2 type	PRDM13	rna-XM_034385527.1
rna-XM_034383286.1	Zinc finger, C2H2 type	-	rna-XM_034378541.1
rna-XM_034376814.1	Zinc ion binding	LTN1	rna-XM_034393503.1
rna-XM_034380354.1	zinc ion binding	-	rna-XM_034393501.1
rna-XM_034380349.1	zinc ion binding	-	rna-XM_034393504.1
rna-XM_034380353.1	zinc ion binding	-	rna-XM_034393502.1
rna-XM_034380356.1	zinc ion binding	-	rna-XM_034377947.1
rna-XM_034380351.1	zinc ion binding	-	rna-XM_034377798.1
rna-XM_034380347.1	zinc ion binding	-	rna-XM_034391276.1
rna-XM_034380355.1	zinc ion binding	-	rna-XM_034391268.1
rna-XM_034380352.1	zinc ion binding	-	rna-XM_034391257.1
rna-XM_034380350.1	zinc ion binding	-	rna-XM_034391248.1
rna-XM_034380346.1	zinc ion binding	-	rna-XM_034379734.1
rna-XM_034380345.1	zinc ion binding	-	rna-XM_034379735.1
rna-XM_034389043.1	Zinc ion binding	RSF1	rna-XM_034385369.1
rna-XM_034396571.1	Zinc ion binding	-	rna-XM_034385368.1
rna-XM_034377573.1	Zinc-finger associated domain (zf-AD)	-	rna-XM_034378190.1
			rna-XM_034385822.1
			rna-XM_034385821.1
			rna-XM_034381609.1
			rna-XM_034380123.1
			rna-XM_034384329.1
			rna-XM_034379168.1
			rna-XM_034379169.1
			rna-XM_034374619.1
			rna-XM_034379895.1
			rna-XM_034378121.1
			rna-XM_034378396.1
			rna-XM_034378642.1
			rna-XM_034377830.1
			rna-XM_034378483.1
			rna-XM_034378486.1
			rna-XM_034378485.1
			rna-XM_034378484.1
			rna-XM_034378308.1
			rna-XM_034378307.1
			rna-XM_034399188.1
			rna-XM_034377727.1
			rna-XM_034377728.1
			rna-XM_034377729.1
			rna-XM_034388026.1
			rna-XM_034379458.1
			rna-XM_034379343.1
			rna-XM_034378249.1
			rna-XM_034378201.1
			rna-XM_034378202.1
			rna-XM_034378646.1
			rna-XM_034379560.1
			rna-XM_034381857.1
			rna-XM_034381859.1
			rna-XM_034381856.1
			rna-XM_034381858.1
			rna-XM_034381805.1
			rna-XM_034381804.1
			rna-XM_034381647.1
			rna-XM_034392016.1
			rna-XM_034392018.1
			rna-XM_034392015.1
			rna-XM_034376694.1
			rna-XM_034377808.1
			rna-XM_034378427.1
			rna-XM_034379465.1
			rna-XM_034379463.1
			rna-XM_034379462.1
			rna-XM_034379464.1
			rna-XM_034378248.1
			rna-XM_034395748.1
			rna-XM_034378016.1
			rna-XM_034379631.1
			rna-XM_034379629.1
			rna-XM_034379630.1
			rna-XM_034377879.1
			rna-XM_034377724.1
			rna-XM_034377711.1
			rna-XM_034377715.1
			rna-XM_034377716.1
			rna-XM_034377717.1
			rna-XM_034377722.1
			rna-XM_034377723.1
			rna-XM_034377725.1
			rna-XM_034377726.1
			rna-XM_034377712.1
			rna-XM_034377713.1
			rna-XM_034377714.1
			rna-XM_034377718.1
			rna-XM_034377719.1
			rna-XM_034377721.1
			rna-XM_034379641.1
			rna-XM_034378245.1
			rna-XM_034379099.1
			rna-XM_034379098.1
			rna-XM_034381606.1
			rna-XM_034383463.1
			rna-XM_034383464.1
			rna-XM_034383457.1
			rna-XM_034383456.1
			rna-XM_034383458.1
			rna-XM_034383459.1
			rna-XM_034383460.1
			rna-XM_034383461.1
			rna-XM_034383465.1
			rna-XM_034383466.1
			rna-XM_034385371.1
			rna-XM_034387575.1
			rna-XM_034387576.1
			rna-XM_034384451.1
			rna-XM_034384452.1
			rna-XM_034384453.1
			rna-XM_034384454.1
			rna-XM_034384455.1
			rna-XM_034384456.1
			rna-XM_034374632.1
			rna-XM_034378620.1
			rna-XM_034378853.1
			rna-XM_034379014.1
			rna-XM_034377822.1
			rna-XM_034377823.1
			rna-XM_034377824.1
			rna-XM_034377825.1
			rna-XM_034377827.1
			rna-XM_034377828.1
			rna-XM_034378433.1
			rna-XM_034378434.1
			rna-XM_034378436.1
			rna-XM_034378437.1
			rna-XM_034379128.1
			rna-XM_034378503.1
			rna-XM_034377638.1
			rna-XM_034380172.1
			rna-XM_034377667.1
			rna-XM_034377668.1
			rna-XM_034377670.1
			rna-XM_034377672.1
			rna-XM_034377669.1
			rna-XM_034377675.1
			rna-XM_034377674.1
			rna-XM_034377673.1
			rna-XM_034377671.1
			rna-XM_034379477.1
			rna-XM_034379478.1
			rna-XM_034383878.1
			rna-XM_034383894.1
			rna-XM_034377870.1
			rna-XM_034377871.1
			rna-XM_034399519.1
			rna-XM_034378297.1
			rna-XM_034390203.1
			rna-XM_034390205.1
			rna-XM_034390206.1
			rna-XM_034390207.1
			rna-XM_034390204.1
			rna-XM_034390954.1
			rna-XM_034377949.1
			rna-XM_034378096.1
			rna-XM_034379017.1
			rna-XM_034378749.1
			rna-XM_034378750.1
			rna-XM_034378751.1
			rna-XM_034379567.1
			rna-XM_034377707.1
			rna-XM_034377706.1
			rna-XM_034377708.1
			rna-XM_034377709.1
			rna-XM_034379276.1
			rna-XM_034378165.1
			rna-XM_034378073.1
			rna-XM_034374945.1
			rna-XM_034377640.1
			rna-XM_034378069.1
			rna-XM_034378066.1
			rna-XM_034378068.1
			rna-XM_034378067.1
			rna-XM_034393176.1
			rna-XM_034392199.1
			rna-XM_034379627.1
			rna-XM_034379626.1
			rna-XM_034379628.1
			rna-XM_034379635.1
			rna-XM_034379636.1
			rna-XM_034379633.1
			rna-XM_034396092.1
			rna-XM_034385007.1
			rna-XM_034378310.1
			rna-XM_034378126.1
			rna-XM_034377762.1
			rna-XM_034377760.1
			rna-XM_034377761.1
			rna-XM_034378670.1
			rna-XM_034378672.1
			rna-XM_034378333.1
			rna-XM_034379509.1
			rna-XM_034379511.1
			rna-XM_034379507.1
			rna-XM_034379508.1
			rna-XM_034379510.1
			rna-XM_034379512.1
			rna-XM_034377811.1
			rna-XM_034377812.1
			rna-XM_034377813.1
			rna-XM_034377814.1
			rna-XM_034377815.1
			rna-XM_034377816.1
			rna-XM_034377818.1
			rna-XM_034379012.1
			rna-XM_034379010.1
			rna-XM_034379060.1
			rna-XM_034390021.1
			rna-XM_034390022.1
			rna-XM_034378146.1
			rna-XM_034377700.1
			rna-XM_034377698.1
			rna-XM_034377699.1
			rna-XM_034378491.1
			rna-XM_034377642.1
			rna-XM_034377643.1
			rna-XM_034377644.1
			rna-XM_034377641.1
			rna-XM_034379022.1
			rna-XM_034377901.1
			rna-XM_034377900.1
			rna-XM_034378187.1
			rna-XM_034384255.1
			rna-XM_034378189.1
			rna-XM_034384623.1
			rna-XM_034378830.1
			rna-XM_034390921.1
			rna-XM_034378488.1
			rna-XM_034385763.1
			rna-XM_034385764.1
			rna-XM_034385765.1
			rna-XM_034378796.1
			rna-XM_034379352.1
			rna-XM_034379351.1
			rna-XM_034380178.1
			rna-XM_034380176.1
			rna-XM_034380177.1
			rna-XM_034378008.1
			rna-XM_034378540.1
			rna-XM_034379332.1
			rna-XM_034379331.1
			rna-XM_034379287.1
			rna-XM_034379286.1
			rna-XM_034379288.1
			rna-XM_034379285.1
			rna-XM_034379289.1
			rna-XM_034379291.1
			rna-XM_034379292.1
			rna-XM_034379293.1
			rna-XM_034379294.1
			rna-XM_034379295.1
			rna-XM_034379296.1
			rna-XM_034379297.1
			rna-XM_034379298.1
			rna-XM_034379300.1
			rna-XM_034379299.1
			rna-XM_034395915.1
			rna-XM_034395916.1
			rna-XM_034377782.1
			rna-XM_034377781.1
			rna-XM_034378879.1
			rna-XM_034378825.1
			rna-XM_034378824.1
			rna-XM_034392953.1
			rna-XM_034392954.1
			rna-XM_034392952.1
			rna-XM_034392956.1
			rna-XM_034392957.1
			rna-XM_034377864.1
			rna-XM_034377862.1
			rna-XM_034377863.1
			rna-XM_034377865.1
			rna-XM_034378269.1
			rna-XM_034378268.1
			rna-XM_034377790.1
			rna-XM_034377788.1
			rna-XM_034377789.1
			rna-XM_034399203.1
			rna-XM_034399205.1
			rna-XM_034399202.1
			rna-XM_034399204.1
			rna-XM_034399213.1
			rna-XM_034399212.1
			rna-XM_034399211.1
			rna-XM_034399208.1
			rna-XM_034399210.1
			rna-XM_034399207.1
			rna-XM_034399206.1
			rna-XM_034399214.1
			rna-XM_034393850.1
			rna-XM_034379228.1
			rna-XM_034378358.1
			rna-XM_034378357.1
			rna-XM_034378359.1
			rna-XM_034377955.1
			rna-XM_034377953.1
			rna-XM_034393170.1
			rna-XM_034393169.1
			rna-XM_034393172.1
			rna-XM_034379013.1
			rna-XM_034378030.1
			rna-XM_034378029.1
			rna-XM_034378028.1
			rna-XM_034378027.1
			rna-XM_034378031.1
			rna-XM_034378032.1
			rna-XM_034379306.1
			rna-XM_034379307.1
			rna-XM_034379305.1
			rna-XM_034383551.1
			rna-XM_034383552.1
			rna-XM_034392646.1
			rna-XM_034378063.1
			rna-XM_034378286.1
			rna-XM_034379024.1
			rna-XM_034378152.1
			rna-XM_034381971.1
			rna-XM_034381977.1
			rna-XM_034381970.1
			rna-XM_034381973.1
			rna-XM_034381974.1
			rna-XM_034381975.1
			rna-XM_034381981.1
			rna-XM_034381972.1
			rna-XM_034381710.1
			rna-XM_034377682.1
			rna-XM_034378259.1
			rna-XM_034379694.1
			rna-XM_034379695.1
			rna-XM_034378702.1
			rna-XM_034387344.1
			rna-XM_034374611.1
			rna-XM_034374612.1
			rna-XM_034374607.1
			rna-XM_034374608.1
			rna-XM_034374609.1
			rna-XM_034374610.1
			rna-XM_034379516.1
			rna-XM_034379517.1
			rna-XM_034379015.1
			rna-XM_034391540.1
			rna-XM_034391541.1
			rna-XM_034379323.1
			rna-XM_034379324.1
			rna-XM_034379325.1
			rna-XM_034383890.1
			rna-XM_034383895.1
			rna-XM_034383896.1
			rna-XM_034383900.1
			rna-XM_034383901.1
			rna-XM_034383866.1
			rna-XM_034383868.1
			rna-XM_034383870.1
			rna-XM_034383880.1
			rna-XM_034383884.1
			rna-XM_034383885.1
			rna-XM_034383888.1
			rna-XM_034383892.1
			rna-XM_034383865.1
			rna-XM_034383867.1
			rna-XM_034383869.1
			rna-XM_034383871.1
			rna-XM_034383873.1
			rna-XM_034383874.1
			rna-XM_034383876.1
			rna-XM_034383877.1
			rna-XM_034383879.1
			rna-XM_034383881.1
			rna-XM_034383882.1
			rna-XM_034383891.1
			rna-XM_034383889.1
			rna-XM_034383897.1
			rna-XM_034383875.1
			rna-XM_034383886.1
			rna-XM_034383887.1
			rna-XM_034383893.1
			rna-XM_034383898.1
			rna-XM_034379124.1
			rna-XM_034379127.1
			rna-XM_034379123.1
			rna-XM_034379125.1
			rna-XM_034377747.1
			rna-XM_034381093.1
			rna-XM_034391470.1
			rna-XM_034391465.1
			rna-XM_034391466.1
			rna-XM_034391467.1
			rna-XM_034391468.1
			rna-XM_034391471.1
			rna-XM_034378686.1
			rna-XM_034378687.1
			rna-XM_034378856.1
			rna-XM_034378327.1
			rna-XM_034378083.1
			rna-XM_034378525.1
			rna-XM_034378526.1
			rna-XM_034381308.1
			rna-XM_034381309.1
			rna-XM_034381310.1
			rna-XM_034378633.1
			rna-XM_034378636.1
			rna-XM_034378635.1
			rna-XM_034378653.1
			rna-XM_034378654.1
			rna-XM_034378520.1
			rna-XM_034378515.1
			rna-XM_034378516.1
			rna-XM_034378521.1
			rna-XM_034378523.1
			rna-XM_034378512.1
			rna-XM_034378514.1
			rna-XM_034378513.1
			rna-XM_034378517.1
			rna-XM_034378518.1
			rna-XM_034378222.1
			rna-XM_034378223.1
			rna-XM_034378254.1
			rna-XM_034378304.1
			rna-XM_034378218.1
			rna-XM_034378481.1
			rna-XM_034378482.1
			rna-XM_034381660.1
			rna-XM_034379043.1
			rna-XM_034378556.1
			rna-XM_034394847.1
			rna-XM_034378128.1
			rna-XM_034379176.1
			rna-XM_034379164.1
			rna-XM_034378509.1
			rna-XM_034378365.1
			rna-XM_034378465.1
			rna-XM_034384096.1
			rna-XM_034384407.1
			rna-XM_034377660.1
			rna-XM_034377662.1
			rna-XM_034377661.1
			rna-XM_034378408.1
			rna-XM_034392462.1
			rna-XM_034381878.1
			rna-XM_034381873.1
			rna-XM_034381874.1
			rna-XM_034381876.1
			rna-XM_034381875.1
			rna-XM_034399196.1
			rna-XM_034399194.1
			rna-XM_034379214.1
			rna-XM_034379215.1
			rna-XM_034379170.1
			rna-XM_034379179.1
			rna-XM_034377873.1
			rna-XM_034379558.1
			rna-XM_034379312.1
			rna-XM_034381067.1
			rna-XM_034392819.1
			rna-XM_034389440.1
			rna-XM_034393712.1
			rna-XM_034384142.1
			rna-XM_034387113.1
			rna-XM_034385934.1
			rna-XM_034385935.1
			rna-XM_034387114.1
			rna-XM_034377866.1
			rna-XM_034377868.1
			rna-XM_034377869.1
			rna-XM_034384481.1
			rna-XM_034389285.1
			rna-XM_034389286.1
			rna-XM_034389288.1
			rna-XM_034389287.1
			rna-XM_034396622.1
			rna-XM_034381709.1
			rna-XM_034391899.1
			rna-XM_034378621.1
			rna-XM_034379347.1
			rna-XM_034379348.1
			rna-XM_034387480.1
			rna-XM_034379069.1
			rna-XM_034378062.1
			rna-XM_034378060.1
			rna-XM_034378061.1
			rna-XM_034387474.1
			rna-XM_034387473.1
			rna-XM_034387472.1
			rna-XM_034387476.1
			rna-XM_034387475.1
			rna-XM_034392204.1
			rna-XM_034392203.1
			rna-XM_034392202.1
			rna-XM_034392205.1
			rna-XM_034375393.1
			rna-XM_034375387.1
			rna-XM_034378717.1
			rna-XM_034378718.1
			rna-XM_034384912.1
			rna-XM_034379362.1
			rna-XM_034379470.1
			rna-XM_034378178.1
			rna-XM_034398590.1
			rna-XM_034398591.1
			rna-XM_034398592.1
			rna-XM_034398584.1
			rna-XM_034398585.1
			rna-XM_034398586.1
			rna-XM_034398587.1
			rna-XM_034398588.1
			rna-XM_034374852.1
			rna-XM_034374853.1
			rna-XM_034379491.1
			rna-XM_034378906.1
			rna-XM_034378907.1
			rna-XM_034378905.1
			rna-XM_034378909.1
			rna-XM_034388029.1
			rna-XM_034378385.1
			rna-XM_034379411.1
			rna-XM_034381316.1
			rna-XM_034378447.1
			rna-XM_034378448.1
			rna-XM_034378449.1
			rna-XM_034378492.1
			rna-XM_034379104.1
			rna-XM_034377771.1
			rna-XM_034377772.1
			rna-XM_034397036.1
			rna-XM_034379483.1
			rna-XM_034378773.1
			rna-XM_034378772.1
			rna-XM_034380171.1
			rna-XM_034376708.1
			rna-XM_034379036.1
			rna-XM_034377755.1
			rna-XM_034379440.1
			rna-XM_034378552.1
			rna-XM_034378551.1
			rna-XM_034378550.1
			rna-XM_034379174.1
			rna-XM_034379172.1
			rna-XM_034379173.1
			rna-XM_034378873.1
			rna-XM_034378546.1
			rna-XM_034379181.1
			rna-XM_034379180.1
			rna-XM_034379178.1
			rna-XM_034378364.1
			rna-XM_034391902.1
			rna-XM_034379534.1
			rna-XM_034377944.1
			rna-XM_034377945.1
			rna-XM_034381649.1
			rna-XM_034390371.1
			rna-XM_034378226.1
			rna-XM_034379314.1
			rna-XM_034379210.1
			rna-XM_034379209.1
			rna-XM_034377903.1
			rna-XM_034377884.1
			rna-XM_034377885.1
			rna-XM_034377882.1
			rna-XM_034377883.1
			rna-XM_034378562.1
			rna-XM_034378527.1
			rna-XM_034378528.1
			rna-XM_034378529.1
			rna-XM_034378530.1
			rna-XM_034378532.1
			rna-XM_034378534.1
			rna-XM_034378535.1
			rna-XM_034378531.1
			rna-XM_034379100.1
			rna-XM_034375128.1
			rna-XM_034378783.1
			rna-XM_034379227.1
			rna-XM_034378714.1
			rna-XM_034400118.1
			rna-XM_034400119.1
			rna-XM_034379063.1
			rna-XM_034384378.1
			rna-XM_034379981.1
			rna-XM_034378504.1
			rna-XM_034380147.1
			rna-XM_034380148.1
			rna-XM_034378321.1
			rna-XM_034378320.1
			rna-XM_034378322.1
			rna-XM_034378323.1
			rna-XM_034378319.1
			rna-XM_034378439.1
			rna-XM_034378438.1
			rna-XM_034379439.1
			rna-XM_034378036.1
			rna-XM_034378095.1
			rna-XM_034387280.1
			rna-XM_034382425.1
			rna-XM_034379472.1
			rna-XM_034379476.1
			rna-XM_034379474.1
			rna-XM_034379473.1
			rna-XM_034379475.1
			rna-XM_034379471.1
			rna-XM_034379446.1
			rna-XM_034379447.1
			rna-XM_034379481.1
			rna-XM_034379515.1
			rna-XM_034377959.1
			rna-XM_034377958.1
			rna-XM_034378495.1
			rna-XM_034392610.1
			rna-XM_034392611.1
			rna-XM_034392612.1
			rna-XM_034392613.1
			rna-XM_034392614.1
			rna-XM_034392616.1
			rna-XM_034392617.1
			rna-XM_034378851.1
			rna-XM_034378004.1
			rna-XM_034378005.1
			rna-XM_034384381.1
			rna-XM_034384987.1
			rna-XM_034377935.1
			rna-XM_034377934.1
			rna-XM_034390361.1
			rna-XM_034390362.1
			rna-XM_034390366.1
			rna-XM_034390363.1
			rna-XM_034390367.1
			rna-XM_034390365.1

## Sheet: knn-GreenhouseGroup_0.01
Gene	Function	Gene abbreviation	Gene
rna-XM_034399840.1	Belongs to the GroES chaperonin family	HSPE1	rna-XM_034378836.1
rna-XM_034387909.1	Belongs to the small heat shock protein (HSP20) family	CRYAB	rna-XM_034378292.1
rna-XM_034386941.1	Dynactin	DCTN6	rna-XM_034378363.1
rna-XM_034374506.1	It is involved in the biological process described with cell adhesion	NCAM2	rna-XM_034378754.1
rna-XM_034374565.1	It is involved in the biological process described with cell adhesion	NCAM2	rna-XM_034398294.1
rna-XM_034392840.1	It is involved in the biological process described with cell redox homeostasis	PDIA5	rna-XM_034398295.1
rna-XM_034387704.1	It is involved in the biological process described with cell-matrix adhesion	syd-2	rna-XM_034378055.1
rna-XM_034387705.1	It is involved in the biological process described with cell-matrix adhesion	syd-2	rna-XM_034379459.1
rna-XM_034387697.1	It is involved in the biological process described with cell-matrix adhesion	syd-2	rna-XM_034379158.1
rna-XM_034387698.1	It is involved in the biological process described with cell-matrix adhesion	syd-2	rna-XM_034378170.1
rna-XM_034387699.1	It is involved in the biological process described with cell-matrix adhesion	syd-2	rna-XM_034374871.1
rna-XM_034387700.1	It is involved in the biological process described with cell-matrix adhesion	syd-2	rna-XM_034374872.1
rna-XM_034387701.1	It is involved in the biological process described with cell-matrix adhesion	syd-2	rna-XM_034374873.1
rna-XM_034387702.1	It is involved in the biological process described with cell-matrix adhesion	syd-2	rna-XM_034374874.1
rna-XM_034387703.1	It is involved in the biological process described with cell-matrix adhesion	syd-2	rna-XM_034374875.1
rna-XM_034394809.1	It is involved in the biological process described with microtubule cytoskeleton organization	TUBGCP2	rna-XM_034378347.1
rna-XM_034394810.1	It is involved in the biological process described with microtubule cytoskeleton organization	TUBGCP2	rna-XM_034378088.1
rna-XM_034394813.1	It is involved in the biological process described with microtubule cytoskeleton organization	TUBGCP2	rna-XM_034391795.1
rna-XM_034394812.1	It is involved in the biological process described with microtubule cytoskeleton organization	TUBGCP2	rna-XM_034391797.1
rna-XM_034394811.1	It is involved in the biological process described with microtubule cytoskeleton organization	TUBGCP2	rna-XM_034391799.1
rna-XM_034387264.1	Belongs to the GMC oxidoreductase family	Gld	rna-XM_034391800.1
rna-XM_034382964.1	GMC oxidoreductase	-	rna-XM_034391801.1
rna-XM_034386646.1	DnaJ molecular chaperone homology domain	DNAJB6	rna-XM_034391802.1
rna-XM_034375606.1	Belongs to the AB hydrolase superfamily. Lipase family	-	rna-XM_034391803.1
rna-XM_034375144.1	Belongs to the AB hydrolase superfamily. Lipase family	-	rna-XM_034391804.1
rna-XM_034375145.1	Belongs to the AB hydrolase superfamily. Lipase family	-	rna-XM_034391805.1
rna-XM_034375132.1	Belongs to the AB hydrolase superfamily. Lipase family	-	rna-XM_034389707.1
rna-XM_034375136.1	Belongs to the AB hydrolase superfamily. Lipase family	-	rna-XM_034378305.1
rna-XM_034384441.1	Belongs to the AB hydrolase superfamily. Lipase family	-	rna-XM_034379310.1
rna-XM_034392242.1	Belongs to the fatty acid desaturase type 1 family	-	rna-XM_034377757.1
rna-XM_034392233.1	Belongs to the fatty acid desaturase type 1 family	-	rna-XM_034377791.1
rna-XM_034392250.1	Belongs to the fatty acid desaturase type 1 family	-	rna-XM_034391792.1
rna-XM_034374871.1	Chitin synthase	chs1	rna-XM_034391791.1
rna-XM_034374872.1	Chitin synthase	chs1	rna-XM_034391789.1
rna-XM_034374873.1	Chitin synthase	chs1	rna-XM_034391793.1
rna-XM_034374874.1	Chitin synthase	chs1	rna-XM_034391794.1
rna-XM_034374875.1	Chitin synthase	chs1	rna-XM_034391796.1
rna-XM_034397940.1	denatured protein binding	HSPA1A	rna-XM_034391790.1
rna-XM_034397911.1	Rrp44-like cold shock domain	DIS3	rna-XM_034396139.1
rna-XM_034390217.1	Insect cuticle protein	-	rna-XM_034378510.1
rna-XM_034395441.1	7 transmembrane receptor (rhodopsin family)	-	rna-XM_034379242.1
rna-XM_034376607.1	activity. It is involved in the biological process described with metabolic process	ECI1	rna-XM_034385216.1
rna-XM_034376597.1	activity. It is involved in the biological process described with metabolic process	ECI1	rna-XM_034379410.1
rna-XM_034381060.1	Acyl transferase domain	-	rna-XM_034379406.1
rna-XM_034382492.1	Acyl transferase domain	-	rna-XM_034379409.1
rna-XM_034382491.1	Acyl transferase domain	-	rna-XM_034379407.1
rna-XM_034392465.1	Ankyrin repeat	ANKDD1A	rna-XM_034379408.1
rna-XM_034388733.1	Arthropod cardioacceleratory peptide 2a	CCAP	rna-XM_034377787.1
rna-XM_034379549.1	Belongs to the ligand-gated ion channel (TC 1.A.9) family	GLRA3	rna-XM_034377786.1
rna-XM_034379550.1	Belongs to the ligand-gated ion channel (TC 1.A.9) family	GLRA3	rna-XM_034378414.1
rna-XM_034379551.1	Belongs to the ligand-gated ion channel (TC 1.A.9) family	GLRA3	rna-XM_034380102.1
rna-XM_034379552.1	Belongs to the ligand-gated ion channel (TC 1.A.9) family	GLRA3	rna-XM_034380103.1
rna-XM_034390158.1	Calcium ion binding	-	rna-XM_034380104.1
rna-XM_034375549.1	Carboxylesterase family	NLG-2	rna-XM_034380101.1
rna-XM_034399392.1	Carboxylesterase family	Ces3	rna-XM_034379488.1
rna-XM_034385628.1	Catalyzes juvenile hormone hydrolysis	EPHX1	rna-XM_034379489.1
rna-XM_034377434.1	Cell surface proteoglycan that bears heparan sulfate	GPC4	rna-XM_034379490.1
rna-XM_034374493.1	Cytochrome P450	-	rna-XM_034378578.1
rna-XM_034374494.1	Cytochrome P450	-	rna-XM_034374948.1
rna-XM_034381437.1	Cytochrome P450	Cyp6a9	rna-XM_034378866.1
rna-XM_034381435.1	Cytochrome P450	Cyp6a9	rna-XM_034378867.1
rna-XM_034386461.1	cytochrome P450	CYP3A4	rna-XM_034378869.1
rna-XM_034398458.1	Cytochrome P450	-	rna-XM_034379530.1
rna-XM_034375185.1	Dynamin, GTPase	DNM1L	rna-XM_034379533.1
rna-XM_034375186.1	Dynamin, GTPase	DNM1L	rna-XM_034379529.1
rna-XM_034375187.1	Dynamin, GTPase	DNM1L	rna-XM_034379532.1
rna-XM_034395813.1	Fibronectin type 3 domain	DOME	rna-XM_034395623.1
rna-XM_034395814.1	Fibronectin type 3 domain	DOME	rna-XM_034395621.1
rna-XM_034390909.1	fibrous sheath-interacting protein	FSIP2	rna-XM_034395622.1
rna-XM_034387516.1	It is involved in the biological process described with phagocytosis	ELMO3	rna-XM_034392591.1
rna-XM_034400947.1	It is involved in the biological process described with sensory perception of smell	AKAP9	rna-XM_034385523.1
rna-XM_034400948.1	It is involved in the biological process described with sensory perception of smell	AKAP9	rna-XM_034385522.1
rna-XM_034400949.1	It is involved in the biological process described with sensory perception of smell	AKAP9	rna-XM_034379405.1
rna-XM_034400950.1	It is involved in the biological process described with sensory perception of smell	AKAP9	rna-XM_034378219.1
rna-XM_034400951.1	It is involved in the biological process described with sensory perception of smell	AKAP9	rna-XM_034394460.1
rna-XM_034382381.1	Juvenile hormone binding protein domains in insects.	-	rna-XM_034379202.1
rna-XM_034396735.1	Juvenile hormone binding protein domains in insects.	-	rna-XM_034377832.1
rna-XM_034396734.1	Juvenile hormone binding protein domains in insects.	-	rna-XM_034379122.1
rna-XM_034386449.1	Juvenile hormone-inducible protein	-	rna-XM_034378386.1
rna-XM_034387082.1	Sugar (and other) transporter	-	rna-XM_034385054.1
rna-XM_034386959.1	Sugar (and other) transporter	-	rna-XM_034385053.1
rna-XM_034386868.1	Sugar (and other) transporter	-	rna-XM_034385052.1
rna-XM_034393851.1	6-phosphofructo-2-kinase	-	rna-XM_034385047.1
rna-XM_034385963.1	6-phosphofructo-2-kinase	PFKFB2	rna-XM_034385050.1
rna-XM_034385965.1	6-phosphofructo-2-kinase	PFKFB2	rna-XM_034385044.1
rna-XM_034385964.1	6-phosphofructo-2-kinase activity. It is involved in the biological process described with fructose 2,6-bisphosphate metabolic process	PFKFB2	rna-XM_034385051.1
rna-XM_034385966.1	6-phosphofructo-2-kinase activity. It is involved in the biological process described with fructose 2,6-bisphosphate metabolic process	PFKFB2	rna-XM_034385046.1
rna-XM_034389577.1	Acid phosphatase homologues	PPAPDC1B	rna-XM_034385048.1
rna-XM_034390790.1	activity. It is involved in the biological process described with proteolysis	alphaTry	rna-XM_034385049.1
rna-XM_034389215.1	activity. It is involved in the biological process described with regulation of transcription	CREBBP	rna-XM_034385041.1
rna-XM_034389216.1	activity. It is involved in the biological process described with regulation of transcription	CREBBP	rna-XM_034385045.1
rna-XM_034396951.1	Acts as a mediator between the cap-binding complex (CBC) and RNA-mediated gene silencing (RNAi). Involved in innate immunity via the short interfering RNAs (siRNAs) processing machinery by restricting the viral RNA production. Also involved microRNA (miRNA)-mediated silencing by contributing to the stability and delivery of primary miRNA transcripts to the primary miRNA processing complex	SRRT	rna-XM_034378994.1
rna-XM_034396952.1	Acts as a mediator between the cap-binding complex (CBC) and RNA-mediated gene silencing (RNAi). Involved in innate immunity via the short interfering RNAs (siRNAs) processing machinery by restricting the viral RNA production. Also involved microRNA (miRNA)-mediated silencing by contributing to the stability and delivery of primary miRNA transcripts to the primary miRNA processing complex	SRRT	rna-XM_034378392.1
rna-XM_034396954.1	Acts as a mediator between the cap-binding complex (CBC) and RNA-mediated gene silencing (RNAi). Involved in innate immunity via the short interfering RNAs (siRNAs) processing machinery by restricting the viral RNA production. Also involved microRNA (miRNA)-mediated silencing by contributing to the stability and delivery of primary miRNA transcripts to the primary miRNA processing complex	SRRT	rna-XM_034379441.1
rna-XM_034400934.1	Acts as an adapter for the XPO1 CRM1-mediated export of the 60S ribosomal subunit	NMD3	rna-XM_034385157.1
rna-XM_034378764.1	ADP-ribosylation factor family	-	rna-XM_034378802.1
rna-XM_034387206.1	Alcohol dehydrogenase GroES-like domain	-	rna-XM_034378805.1
rna-XM_034382818.1	Allows the formation of correctly charged Gln-tRNA(Gln) through the transamidation of misacylated Glu-tRNA(Gln) in the mitochondria. The reaction takes place in the presence of glutamine and ATP through an activated gamma-phospho-Glu- tRNA(Gln)	QRSL1	rna-XM_034378803.1
rna-XM_034382819.1	Allows the formation of correctly charged Gln-tRNA(Gln) through the transamidation of misacylated Glu-tRNA(Gln) in the mitochondria. The reaction takes place in the presence of glutamine and ATP through an activated gamma-phospho-Glu- tRNA(Gln)	QRSL1	rna-XM_034379281.1
rna-XM_034384923.1	Alpha/beta hydrolase family	ABHD8	rna-XM_034379277.1
rna-XM_034384925.1	Alpha/beta hydrolase family	ABHD8	rna-XM_034379278.1
rna-XM_034384922.1	Alpha/beta hydrolase family	ABHD8	rna-XM_034379280.1
rna-XM_034391364.1	Amidase	-	rna-XM_034379150.1
rna-XM_034391366.1	Amidase	-	rna-XM_034378415.1
rna-XM_034391365.1	Amidase	-	rna-XM_034378959.1
rna-XM_034384961.1	Aminotransferase class-III	AGXT2	rna-XM_034379389.1
rna-XM_034384954.1	ATP binding	ORC1	rna-XM_034379391.1
rna-XM_034384955.1	ATP binding	ORC1	rna-XM_034379390.1
rna-XM_034384956.1	ATP binding	ORC1	rna-XM_034379225.1
rna-XM_034386957.1	ATP binding	-	rna-XM_034379224.1
rna-XM_034397942.1	ATP binding	-	rna-XM_034379223.1
rna-XM_034397941.1	ATP binding	-	rna-XM_034377785.1
rna-XM_034397379.1	ATP- binding	-	rna-XM_034378375.1
rna-XM_034397356.1	ATP- binding	-	rna-XM_034378376.1
rna-XM_034397367.1	ATP- binding	-	rna-XM_034399179.1
rna-XM_034390408.1	ATPase required for the post-translational delivery of tail-anchored (TA) proteins to the endoplasmic reticulum. Recognizes and selectively binds the transmembrane domain of TA proteins in the cytosol. This complex then targets to the endoplasmic reticulum by membrane-bound receptors, where the tail- anchored protein is released for insertion. This process is regulated by ATP binding and hydrolys…	ASNA1	rna-XM_034383427.1
rna-XM_034389153.1	ATP-dependent RNA helicase SUV3	SUPV3L1	rna-XM_034398906.1
rna-XM_034389154.1	ATP-dependent RNA helicase SUV3	SUPV3L1	rna-XM_034398907.1
rna-XM_034383506.1	B-Box C-terminal domain	brat	rna-XM_034398905.1
rna-XM_034383509.1	B-Box C-terminal domain	brat	rna-XM_034379433.1
rna-XM_034390409.1	BCL (B-Cell lymphoma); contains BH1, BH2 regions	BAX	rna-XM_034395008.1
rna-XM_034396402.1	Belongs to the AAA ATPase family	FIGNL1	rna-XM_034378378.1
rna-XM_034396403.1	Belongs to the AAA ATPase family	FIGNL1	rna-XM_034378377.1
rna-XM_034396404.1	Belongs to the AAA ATPase family	FIGNL1	rna-XM_034398745.1
rna-XM_034396405.1	Belongs to the AAA ATPase family	FIGNL1	rna-XM_034379001.1
rna-XM_034396406.1	Belongs to the AAA ATPase family	FIGNL1	rna-XM_034378997.1
rna-XM_034382446.1	Belongs to the ammonium transporter (TC 2.A.49) family. Rh subfamily	RHCG	rna-XM_034378998.1
rna-XM_034384892.1	Belongs to the class I-like SAM-binding methyltransferase superfamily. RsmB NOP family	NSUN6	rna-XM_034379002.1
rna-XM_034392831.1	Belongs to the class-I aminoacyl-tRNA synthetase family	IARS2	rna-XM_034378999.1
rna-XM_034396730.1	Belongs to the FAD-dependent glycerol-3-phosphate dehydrogenase family	GPD2	rna-XM_034379000.1
rna-XM_034396729.1	Belongs to the FAD-dependent glycerol-3-phosphate dehydrogenase family	GPD2	rna-XM_034379243.1
rna-XM_034396725.1	Belongs to the FAD-dependent glycerol-3-phosphate dehydrogenase family	GPD2	rna-XM_034377912.1
rna-XM_034396728.1	Belongs to the FAD-dependent glycerol-3-phosphate dehydrogenase family	GPD2	rna-XM_034377886.1
rna-XM_034396726.1	Belongs to the FAD-dependent glycerol-3-phosphate dehydrogenase family	GPD2	rna-XM_034377894.1
rna-XM_034396727.1	Belongs to the FAD-dependent glycerol-3-phosphate dehydrogenase family	GPD2	rna-XM_034377902.1
rna-XM_034396731.1	Belongs to the FAD-dependent glycerol-3-phosphate dehydrogenase family	GPD2	rna-XM_034377838.1
rna-XM_034389158.1	Belongs to the FGGY kinase family	GK	rna-XM_034377849.1
rna-XM_034389157.1	Belongs to the FGGY kinase family	GK	rna-XM_034377858.1
rna-XM_034389570.1	belongs to the gamma- glutamyl phosphate reductase family	ALDH18A1	rna-XM_034377867.1
rna-XM_034389571.1	belongs to the gamma- glutamyl phosphate reductase family	ALDH18A1	rna-XM_034377876.1
rna-XM_034381834.1	Belongs to the glycosyl hydrolase 1 family	LCT	rna-XM_034378904.1
rna-XM_034381837.1	Belongs to the glycosyl hydrolase 1 family	LCT	rna-XM_034377778.1
rna-XM_034384959.1	Belongs to the glycosyl hydrolase 1 family	LCT	rna-XM_034378774.1
rna-XM_034386176.1	Belongs to the glycosyl hydrolase 1 family	LCT	rna-XM_034378775.1
rna-XM_034389928.1	Belongs to the glycosyl hydrolase 17 family	-	rna-XM_034378776.1
rna-XM_034386837.1	Belongs to the histidine acid phosphatase family	MINPP1	rna-XM_034378537.1
rna-XM_034382251.1	Belongs to the membrane-bound acyltransferase family	LPCAT3	rna-XM_034377939.1
rna-XM_034392219.1	Belongs to the mitochondrial carrier (TC 2.A.29) family	SLC25A46	rna-XM_034383643.1
rna-XM_034390810.1	Belongs to the mitochondrial carrier (TC 2.A.29) family	SLC25A17	rna-XM_034383644.1
rna-XM_034390809.1	Belongs to the mitochondrial carrier (TC 2.A.29) family	SLC25A17	rna-XM_034378699.1
rna-XM_034390808.1	Belongs to the mitochondrial carrier (TC 2.A.29) family	SLC25A17	rna-XM_034378698.1
rna-XM_034389575.1	Belongs to the nonaspanin (TM9SF) (TC 9.A.2) family	TM9SF2	rna-XM_034378782.1
rna-XM_034389574.1	Belongs to the nonaspanin (TM9SF) (TC 9.A.2) family	TM9SF2	rna-XM_034390067.1
rna-XM_034389576.1	Belongs to the nonaspanin (TM9SF) (TC 9.A.2) family	TM9SF2	rna-XM_034379455.1
rna-XM_034398447.1	Belongs to the peptidase C2 family	CalpC	rna-XM_034379457.1
rna-XM_034398448.1	Belongs to the peptidase C2 family	CalpC	rna-XM_034379456.1
rna-XM_034374223.1	Belongs to the peptidase S1 family	-	rna-XM_034378611.1
rna-XM_034376312.1	Belongs to the protein-tyrosine phosphatase family. Non-receptor class myotubularin subfamily	MTMR9	rna-XM_034383485.1
rna-XM_034376313.1	Belongs to the protein-tyrosine phosphatase family. Non-receptor class myotubularin subfamily	MTMR9	rna-XM_034382423.1
rna-XM_034386316.1	Belongs to the sodium solute symporter (SSF) (TC 2.A.21) family	-	rna-XM_034382424.1
rna-XM_034386149.1	Belongs to the sodium solute symporter (SSF) (TC 2.A.21) family	-	rna-XM_034378854.1
rna-XM_034386232.1	Belongs to the sodium solute symporter (SSF) (TC 2.A.21) family	-	rna-XM_034378855.1
rna-XM_034392807.1	Belongs to the STXBP unc-18 SEC1 family	VPS33A	rna-XM_034384961.1
rna-XM_034384340.1	Belongs to the TRAFAC class myosin-kinesin ATPase superfamily. Kinesin family	KIF12	rna-XM_034378371.1
rna-XM_034392827.1	Belongs to the TRAFAC class myosin-kinesin ATPase superfamily. Kinesin family	kinesin-B	rna-XM_034399180.1
rna-XM_034394850.1	Belongs to the transient receptor (TC 1.A.4) family	pain	rna-XM_034378176.1
rna-XM_034399634.1	Biopterin-dependent aromatic amino acid hydroxylase	TH	rna-XM_034378162.1
rna-XM_034399635.1	Biopterin-dependent aromatic amino acid hydroxylase	TH	rna-XM_034378163.1
rna-XM_034385635.1	BLOC-1-related complex sub-unit 8	MEF2BNB	rna-XM_034378432.1
rna-XM_034385634.1	BLOC-1-related complex sub-unit 8	MEF2BNB	rna-XM_034377796.1
rna-XM_034385823.1	Broad-Complex, Tramtrack and Bric a brac	-	rna-XM_034379304.1
rna-XM_034389064.1	cAMP response element binding protein binding. It is involved in the biological process described with	CRTC1	rna-XM_034379328.1
rna-XM_034386742.1	carboxy-lyase activity. It is involved in the biological process described with carboxylic acid metabolic process	GADL1	rna-XM_034379156.1
rna-XM_034397872.1	Catalytic subunit of a complex which severs microtubules in an ATP-dependent manner. Microtubule severing may promote rapid reorganization of cellular microtubule arrays and the release of microtubules from the centrosome following nucleation	-	rna-XM_034393432.1
rna-XM_034393301.1	Catalyzes the 6-electron oxidation of protoporphyrinogen-IX to form protoporphyrin-IX	PPOX	rna-XM_034385006.1
rna-XM_034393302.1	Catalyzes the 6-electron oxidation of protoporphyrinogen-IX to form protoporphyrin-IX	PPOX	rna-XM_034378617.1
rna-XM_034374469.1	Catalyzes the dehydration of the S-form of NAD(P)HX at the expense of ATP, which is converted to ADP. Together with NAD(P)HX epimerase, which catalyzes the epimerization of the S- and R-forms, the enzyme allows the repair of both epimers of NAD(P)HX, a damaged form of NAD(P)H that is a result of enzymatic or heat-dependent hydration	CARKD	rna-XM_034379163.1
rna-XM_034391098.1	Cation channel activity. It is involved in the biological process described with monovalent inorganic cation transport	TMEM38B	rna-XM_034379162.1
rna-XM_034382781.1	CD80-like C2-set immunoglobulin domain	-	rna-XM_034392584.1
rna-XM_034382780.1	CD80-like C2-set immunoglobulin domain	-	rna-XM_034392585.1
rna-XM_034382782.1	CD80-like C2-set immunoglobulin domain	-	rna-XM_034378821.1
rna-XM_034386425.1	CD80-like C2-set immunoglobulin domain	-	rna-XM_034378822.1
rna-XM_034388732.1	Choline/ethanolamine kinase	-	rna-XM_034378823.1
rna-XM_034375410.1	cognition	pst	rna-XM_034378149.1
rna-XM_034389709.1	Coiled-coil and interaction region of P66A and P66B with MBD2	GATAD2A	rna-XM_034379380.1
rna-XM_034387716.1	Complex1_LYR-like	LYRM4	rna-XM_034379381.1
rna-XM_034386939.1	component of the eukaryotic translation initiation factor 3 (eIF-3) complex, which is involved in protein synthesis of a specialized repertoire of mRNAs and, together with other initiation factors, stimulates binding of mRNA and methionyl-tRNAi to the 40S ribosome. The eIF-3 complex specifically targets and initiates translation of a subset of mRNAs involved in cell proliferation	EIF3F	rna-XM_034379382.1
rna-XM_034394825.1	Component of the eukaryotic translation initiation factor 3 (eIF-3) complex, which is involved in protein synthesis of a specialized repertoire of mRNAs and, together with other initiation factors, stimulates binding of mRNA and methionyl-tRNAi to the 40S ribosome. The eIF-3 complex specifically targets and initiates translation of a subset of mRNAs involved in cell proliferation	EIF3L	rna-XM_034379384.1
rna-XM_034391041.1	Conserved mid region of cactin	CACTIN	rna-XM_034379379.1
rna-XM_034381836.1	Contains the following InterPro domains Glycoside hydrolase, family 1 (InterPro IPR001360), Glycoside hydrolase, family 1, active site (InterPro IPR018120), Glycoside hydrolase, catalytic core (InterPro IPR017853), Glycoside hydrolase, subgroup, catalytic core (InterPro IPR013781)	-	rna-XM_034379383.1
rna-XM_034375505.1	Converts alpha-aldose to the beta-anomer	-	rna-XM_034379374.1
rna-XM_034389888.1	CT11-RanBPM	RANBP10	rna-XM_034379370.1
rna-XM_034389889.1	CT11-RanBPM	RANBP10	rna-XM_034379373.1
rna-XM_034392853.1	cwf18 pre-mRNA splicing factor	CCDC12	rna-XM_034379375.1
rna-XM_034395924.1	cyclin-dependent protein serine threonine kinase regulator activity. It is involved in the biological process described with regulation of transcription, DNA-templated	CCNH	rna-XM_034379376.1
rna-XM_034385599.1	Cysteine-type peptidase activity. It is involved in the biological process described with proteolysis	-	rna-XM_034379377.1
rna-XM_034385598.1	Cysteine-type peptidase activity. It is involved in the biological process described with proteolysis	-	rna-XM_034379378.1
rna-XM_034382229.1	Cytochrome b5-like Heme/Steroid binding domain	-	rna-XM_034378747.1
rna-XM_034382230.1	Cytochrome b5-like Heme/Steroid binding domain	-	rna-XM_034378746.1
rna-XM_034382231.1	Cytochrome b5-like Heme/Steroid binding domain	-	rna-XM_034378877.1
rna-XM_034384970.1	Cytochrome c oxidase assembly protein COX16	COX16	rna-XM_034378878.1
rna-XM_034392264.1	Cytochrome C oxidase copper chaperone (COX17)	COX17	rna-XM_034379018.1
rna-XM_034387714.1	DAZ associated protein 2 (DAZAP2)	DAZAP2	rna-XM_034378594.1
rna-XM_034387715.1	DAZ associated protein 2 (DAZAP2)	DAZAP2	rna-XM_034378593.1
rna-XM_034389817.1	DDE superfamily endonuclease	-	rna-XM_034378590.1
rna-XM_034382821.1	dimethylallyltranstransferase activity	FDPS	rna-XM_034378592.1
rna-XM_034382820.1	dimethylallyltranstransferase activity	FDPS	rna-XM_034378595.1
rna-XM_034394044.1	DNA- binding	-	rna-XM_034378596.1
rna-XM_034394051.1	DNA- binding	-	rna-XM_034378712.1
rna-XM_034394059.1	DNA- binding	-	rna-XM_034378713.1
rna-XM_034398320.1	DNA- binding	JARID2	rna-XM_034378924.1
rna-XM_034398318.1	DNA- binding	JARID2	rna-XM_034378925.1
rna-XM_034398319.1	DNA- binding	JARID2	rna-XM_034378477.1
rna-XM_034387598.1	DNA helicase activity	-	rna-XM_034378474.1
rna-XM_034385814.1	Domain always found downstream of DENN domain, found in a variety of signalling proteins	DENND4B	rna-XM_034378478.1
rna-XM_034385815.1	Domain always found downstream of DENN domain, found in a variety of signalling proteins	DENND4B	rna-XM_034378472.1
rna-XM_034385816.1	Domain always found downstream of DENN domain, found in a variety of signalling proteins	DENND4B	rna-XM_034378476.1
rna-XM_034385817.1	Domain always found downstream of DENN domain, found in a variety of signalling proteins	DENND4B	rna-XM_034378473.1
rna-XM_034385813.1	Domain always found downstream of DENN domain, found in a variety of signalling proteins	DENND4B	rna-XM_034378475.1
rna-XM_034387919.1	Domain Homologous to E6-AP Carboxyl Terminus with	HECTD2	rna-XM_034386774.1
rna-XM_034384881.1	Domain in meprin, A5, receptor protein tyrosine phosphatase mu (and others)	MAMDC4	rna-XM_034386775.1
rna-XM_034388563.1	Domain of unknown function (DUF4506)	-	rna-XM_034379183.1
rna-XM_034394864.1	Domain of unknown function (DUF4538)	SMIM20	rna-XM_034379184.1
rna-XM_034390410.1	Domain of unknown function (DUF4820)	-	rna-XM_034379442.1
rna-XM_034390411.1	Domain of unknown function (DUF4820)	-	rna-XM_034379443.1
rna-XM_034387306.1	domain present in cyclins, TFIIB and Retinoblastoma	CCNT2	rna-XM_034379444.1
rna-XM_034378166.1	Domain present in fly proteins (CG14681, CG12492, CG6217), worm H06A10.1 and Arabidopsis thaliana MBG8.9.	-	rna-XM_034380786.1
rna-XM_034378173.1	Domain present in fly proteins (CG14681, CG12492, CG6217), worm H06A10.1 and Arabidopsis thaliana MBG8.9.	-	rna-XM_034380787.1
rna-XM_034385092.1	Domain present in PSD-95, Dlg, and ZO-1/2.	PDZD2	rna-XM_034380785.1
rna-XM_034399630.1	Domain with 2 conserved Trp (W) residues	-	rna-XM_034378581.1
rna-XM_034399631.1	Domain with 2 conserved Trp (W) residues	-	rna-XM_034379649.1
rna-XM_034393439.1	Double-stranded DNA-binding domain	PDCD5	rna-XM_034379650.1
rna-XM_034388621.1	Down syndrome critical region protein	DSCR3	rna-XM_034379651.1
rna-XM_034382226.1	DUF1744	POLE	rna-XM_034378582.1
rna-XM_034382228.1	DUF1744	POLE	rna-XM_034378583.1
rna-XM_034386565.1	Dyggve-Melchior-Clausen syndrome protein	DYM	rna-XM_034378584.1
rna-XM_034386566.1	Dyggve-Melchior-Clausen syndrome protein	DYM	rna-XM_034379046.1
rna-XM_034386567.1	Dyggve-Melchior-Clausen syndrome protein	DYM	rna-XM_034379537.1
rna-XM_034393279.1	E3 ubiquitin-protein ligase	SMURF2	rna-XM_034379538.1
rna-XM_034393280.1	E3 ubiquitin-protein ligase	SMURF2	rna-XM_034378256.1
rna-XM_034397285.1	EF hand	-	rna-XM_034378257.1
rna-XM_034397288.1	EF hand	-	rna-XM_034378902.1
rna-XM_034397289.1	EF hand	-	rna-XM_034378899.1
rna-XM_034397284.1	EF hand	-	rna-XM_034378901.1
rna-XM_034397283.1	EF hand	-	rna-XM_034378900.1
rna-XM_034397286.1	EF hand	-	rna-XM_034378918.1
rna-XM_034397281.1	EF hand	-	rna-XM_034378915.1
rna-XM_034397282.1	EF hand	-	rna-XM_034378916.1
rna-XM_034374870.1	Enoylreductase	-	rna-XM_034378919.1
rna-XM_034399833.1	Epsin N-terminal homology (ENTH) domain	CLINT1	rna-XM_034378955.1
rna-XM_034400928.1	ERAP1-like C-terminal domain	ENPEP	rna-XM_034378850.1
rna-XM_034393262.1	ERAP1-like C-terminal domain	-	rna-XM_034377704.1
rna-XM_034396906.1	Eukaryotic homologues of bacterial periplasmic substrate binding proteins.	-	rna-XM_034377702.1
rna-XM_034396912.1	Eukaryotic homologues of bacterial periplasmic substrate binding proteins.	-	rna-XM_034377701.1
rna-XM_034396911.1	Eukaryotic homologues of bacterial periplasmic substrate binding proteins.	-	rna-XM_034377703.1
rna-XM_034396913.1	Eukaryotic homologues of bacterial periplasmic substrate binding proteins.	-	rna-XM_034377852.1
rna-XM_034396914.1	Eukaryotic homologues of bacterial periplasmic substrate binding proteins.	-	rna-XM_034379876.1
rna-XM_034396915.1	Eukaryotic homologues of bacterial periplasmic substrate binding proteins.	-	rna-XM_034377874.1
rna-XM_034396920.1	Eukaryotic homologues of bacterial periplasmic substrate binding proteins.	-	rna-XM_034377878.1
rna-XM_034396918.1	Eukaryotic homologues of bacterial periplasmic substrate binding proteins.	-	rna-XM_034377875.1
rna-XM_034396919.1	Eukaryotic homologues of bacterial periplasmic substrate binding proteins.	-	rna-XM_034377877.1
rna-XM_034392849.1	Eukaryotic-type carbonic anhydrase	CA14	rna-XM_034381259.1
rna-XM_034385629.1	Feline leukemia virus subgroup C	FLVCR2	rna-XM_034381260.1
rna-XM_034385630.1	Feline leukemia virus subgroup C	FLVCR2	rna-XM_034378871.1
rna-XM_034386934.1	FERM adjacent (FA)	EPB41L2	rna-XM_034378872.1
rna-XM_034386931.1	FERM adjacent (FA)	EPB41L2	rna-XM_034378544.1
rna-XM_034386933.1	FERM adjacent (FA)	EPB41L2	rna-XM_034378543.1
rna-XM_034386932.1	FERM adjacent (FA)	EPB41L2	rna-XM_034391472.1
rna-XM_034394771.1	GHH signature containing HNH/Endo VII superfamily nuclease toxin	TENM2	rna-XM_034377968.1
rna-XM_034394772.1	GHH signature containing HNH/Endo VII superfamily nuclease toxin	TENM2	rna-XM_034377969.1
rna-XM_034379823.1	glucuronosyltransferase activity	UGT1A1	rna-XM_034379327.1
rna-XM_034379824.1	glucuronosyltransferase activity	UGT1A1	rna-XM_034384141.1
rna-XM_034397338.1	Glutathione S-transferase, C-terminal domain	-	rna-XM_034384140.1
rna-XM_034397337.1	Glutathione S-transferase, C-terminal domain	-	rna-XM_034383468.1
rna-XM_034374467.1	Glyceraldehyde 3-phosphate dehydrogenase, NAD binding domain	GAPDH	rna-XM_034377929.1
rna-XM_034374468.1	Glyceraldehyde 3-phosphate dehydrogenase, NAD binding domain	GAPDH	rna-XM_034393155.1
rna-XM_034381835.1	Glycosyl hydrolase family 1	-	rna-XM_034393156.1
rna-XM_034393085.1	Glycosyl hydrolase family 1	LCT	rna-XM_034393157.1
rna-XM_034396664.1	Glycosyl hydrolase family 1	LCT	rna-XM_034393159.1
rna-XM_034399398.1	Glycosyltransferase 25 family	CERCAM	rna-XM_034390917.1
rna-XM_034381373.1	G-protein coupled receptor activity. It is involved in the biological process described with G-protein coupled receptor signaling pathway	GPRGNR2	rna-XM_034377651.1
rna-XM_034400988.1	G-protein coupled receptor activity. It is involved in the biological process described with G-protein coupled receptor signaling pathway	DRD2	rna-XM_034392363.1
rna-XM_034401000.1	G-protein coupled receptor activity. It is involved in the biological process described with G-protein coupled receptor signaling pathway	DRD2	rna-XM_034379076.1
rna-XM_034401006.1	G-protein coupled receptor activity. It is involved in the biological process described with G-protein coupled receptor signaling pathway	DRD2	rna-XM_034379075.1
rna-XM_034375660.1	G-protein coupled receptor activity. It is involved in the biological process described with G-protein coupled receptor signaling pathway	-	rna-XM_034379074.1
rna-XM_034375661.1	G-protein coupled receptor activity. It is involved in the biological process described with G-protein coupled receptor signaling pathway	-	rna-XM_034379070.1
rna-XM_034384398.1	G-protein coupled receptor activity. It is involved in the biological process described with G-protein coupled receptor signaling pathway	GRM3	rna-XM_034379072.1
rna-XM_034381607.1	G-quadruplex DNA unwinding	-	rna-XM_034379071.1
rna-XM_034390005.1	GTP binding. It is involved in the biological process described with adenylate cyclase-modulating G-protein coupled receptor signaling pathway	goa-1	rna-XM_034379077.1
rna-XM_034379317.1	GTP binding. It is involved in the biological process described with protein transport	RAB11A	rna-XM_034379073.1
rna-XM_034379319.1	GTP binding. It is involved in the biological process described with protein transport	RAB11A	rna-XM_034378498.1
rna-XM_034379318.1	GTP binding. It is involved in the biological process described with protein transport	RAB11A	rna-XM_034378499.1
rna-XM_034384110.1	GTPase activity	EFTUD1	rna-XM_034379518.1
rna-XM_034384111.1	GTPase activity	EFTUD1	rna-XM_034379519.1
rna-XM_034382250.1	GTPase-activator protein for Rho-like GTPases	ARHGAP11A	rna-XM_034378573.1
rna-XM_034379315.1	Guanine nucleotide exchange factor for Ras-like GTPases; N-terminal motif	SOS1	rna-XM_034395962.1
rna-XM_034389251.1	Guanyl-nucleotide exchange factor activity. It is involved in the biological process described with small GTPase mediated signal transduction	DOCK3	rna-XM_034395961.1
rna-XM_034389257.1	Guanyl-nucleotide exchange factor activity. It is involved in the biological process described with small GTPase mediated signal transduction	DOCK3	rna-XM_034378605.1
rna-XM_034396683.1	hAT family C-terminal dimerisation region	-	rna-XM_034378606.1
rna-XM_034374466.1	Helicase	DHX34	rna-XM_034378607.1
rna-XM_034396252.1	Helix-turn-helix of DDE superfamily endonuclease	-	rna-XM_034378608.1
rna-XM_034396253.1	Helix-turn-helix of DDE superfamily endonuclease	-	rna-XM_034378881.1
rna-XM_034385596.1	Hemocyanin, copper containing domain	-	rna-XM_034378880.1
rna-XM_034385597.1	Hemocyanin, copper containing domain	-	rna-XM_034378882.1
rna-XM_034400955.1	high mobility group	TOX3	rna-XM_034378132.1
rna-XM_034400952.1	high mobility group	TOX3	rna-XM_034378131.1
rna-XM_034400953.1	high mobility group	TOX3	rna-XM_034378133.1
rna-XM_034400954.1	high mobility group	TOX3	rna-XM_034393784.1
rna-XM_034396993.1	Histone deacetylase domain	hda-6	rna-XM_034393785.1
rna-XM_034396996.1	Histone deacetylase domain	hda-6	rna-XM_034393783.1
rna-XM_034396988.1	Histone deacetylase domain	hda-6	rna-XM_034379218.1
rna-XM_034396989.1	Histone deacetylase domain	hda-6	rna-XM_034379522.1
rna-XM_034396990.1	Histone deacetylase domain	hda-6	rna-XM_034379524.1
rna-XM_034396991.1	Histone deacetylase domain	hda-6	rna-XM_034379520.1
rna-XM_034396992.1	Histone deacetylase domain	hda-6	rna-XM_034379523.1
rna-XM_034388562.1	Histone RNA hairpin-binding protein RNA-binding domain	SLBP	rna-XM_034379401.1
rna-XM_034388556.1	Histone RNA hairpin-binding protein RNA-binding domain	SLBP	rna-XM_034379399.1
rna-XM_034388557.1	Histone RNA hairpin-binding protein RNA-binding domain	SLBP	rna-XM_034395819.1
rna-XM_034388560.1	Histone RNA hairpin-binding protein RNA-binding domain	SLBP	rna-XM_034378021.1
rna-XM_034388558.1	Histone RNA hairpin-binding protein RNA-binding domain	SLBP	rna-XM_034378092.1
rna-XM_034388561.1	Histone RNA hairpin-binding protein RNA-binding domain	SLBP	rna-XM_034378191.1
rna-XM_034376730.1	Histone-lysine N-methyltransferase	NSD1	rna-XM_034379031.1
rna-XM_034376721.1	Histone-lysine N-methyltransferase	NSD1	rna-XM_034396138.1
rna-XM_034375806.1	Homeobox KN domain	LHX2	rna-XM_034378117.1
rna-XM_034378370.1	Homeodomain	PRRX2	rna-XM_034378722.1
rna-XM_034392377.1	Homeodomain	HOXA1	rna-XM_034378657.1
rna-XM_034394837.1	Hydrolase activity	-	rna-XM_034378660.1
rna-XM_034374885.1	hydrolase activity, acting on ester bonds	ENDOU	rna-XM_034378658.1
rna-XM_034374884.1	hydrolase activity, acting on ester bonds	ENDOU	rna-XM_034378659.1
rna-XM_034375141.1	Hydrolase activity, acting on ester bonds. It is involved in the biological process described with lipid metabolic process	-	rna-XM_034378661.1
rna-XM_034376314.1	Hydrolase activity. It is involved in the biological process described with metabolic process	HDHD1	rna-XM_034387304.1
rna-XM_034385824.1	I/LWEQ domain	HIP1	rna-XM_034387305.1
rna-XM_034374330.1	Immunoglobulin	NCAM2	rna-XM_034401108.1
rna-XM_034374418.1	Immunoglobulin	NCAM2	rna-XM_034394080.1
rna-XM_034391048.1	Immunoglobulin domain	NPTN	rna-XM_034398177.1
rna-XM_034378045.1	Immunoglobulin like	PRTG	rna-XM_034398181.1
rna-XM_034385476.1	Inhibitor of apoptosis-promoting Bax1	-	rna-XM_034398172.1
rna-XM_034385477.1	Inhibitor of apoptosis-promoting Bax1	-	rna-XM_034398173.1
rna-XM_034385478.1	Inhibitor of apoptosis-promoting Bax1	-	rna-XM_034398174.1
rna-XM_034385479.1	Inhibitor of apoptosis-promoting Bax1	-	rna-XM_034398175.1
rna-XM_034375544.1	Inositol polyphosphate phosphatase, catalytic domain homologues	SYNJ1	rna-XM_034398176.1
rna-XM_034393264.1	Integrin alpha	ITGAV	rna-XM_034398178.1
rna-XM_034393266.1	Integrin alpha	ITGAV	rna-XM_034398179.1
rna-XM_034389155.1	Intermediate filament protein	LMNB1	rna-XM_034398182.1
rna-XM_034387710.1	It is involved in the biological process described with	EPN2	rna-XM_034398171.1
rna-XM_034387708.1	It is involved in the biological process described with	EPN2	rna-XM_034387570.1
rna-XM_034387709.1	It is involved in the biological process described with	EPN2	rna-XM_034378171.1
rna-XM_034391042.1	It is involved in the biological process described with	GTF2H1	rna-XM_034378960.1
rna-XM_034376585.1	It is involved in the biological process described with mRNA transport	-	rna-XM_034379982.1
rna-XM_034376568.1	It is involved in the biological process described with nucleobase-containing compound metabolic process	DDX11	rna-XM_034378033.1
rna-XM_034376576.1	It is involved in the biological process described with nucleobase-containing compound metabolic process	DDX11	rna-XM_034378035.1
rna-XM_034378914.1	It is involved in the biological process described with nucleotide-excision repair	ERCC2	rna-XM_034377763.1
rna-XM_034391701.1	It is involved in the biological process described with protein phosphorylation	GAK	rna-XM_034377764.1
rna-XM_034391702.1	It is involved in the biological process described with protein phosphorylation	GAK	rna-XM_034383439.1
rna-XM_034398168.1	It is involved in the biological process described with regulation of	TP53INP1	rna-XM_034379004.1
rna-XM_034386093.1	It is involved in the biological process described with regulation of transcription, DNA-templated	CHD5	rna-XM_034379005.1
rna-XM_034386094.1	It is involved in the biological process described with regulation of transcription, DNA-templated	CHD5	rna-XM_034379006.1
rna-XM_034389893.1	It is involved in the biological process described with regulation of transcription, DNA-templated	SAP30BP	rna-XM_034399182.1
rna-XM_034379316.1	It is involved in the biological process described with ribosome biogenesis	NOC4L	rna-XM_034399181.1
rna-XM_034389572.1	It is involved in the biological process described with signal transduction	RALBP1	rna-XM_034378042.1
rna-XM_034394820.1	It is involved in the biological process described with signal transduction	THOC1	rna-XM_034378043.1
rna-XM_034394819.1	It is involved in the biological process described with signal transduction	THOC1	rna-XM_034378599.1
rna-XM_034382541.1	It is involved in the biological process described with transmembrane transport	SLC12A9	rna-XM_034378600.1
rna-XM_034385631.1	It is involved in the biological process described with transmembrane transport	-	rna-XM_034378604.1
rna-XM_034396956.1	It is involved in the biological process described with transmembrane transport	-	rna-XM_034378603.1
rna-XM_034396957.1	It is involved in the biological process described with transmembrane transport	-	rna-XM_034378602.1
rna-XM_034387908.1	It is involved in the biological process described with Wnt signaling pathway	TCF7L2	rna-XM_034378964.1
rna-XM_034387907.1	It is involved in the biological process described with Wnt signaling pathway	TCF7L2	rna-XM_034378966.1
rna-XM_034387906.1	It is involved in the biological process described with Wnt signaling pathway	TCF7L2	rna-XM_034378970.1
rna-XM_034387905.1	It is involved in the biological process described with Wnt signaling pathway	TCF7L2	rna-XM_034378971.1
rna-XM_034387904.1	It is involved in the biological process described with Wnt signaling pathway	TCF7L2	rna-XM_034378965.1
rna-XM_034385491.1	KAP family P-loop domain	KIDINS220	rna-XM_034378967.1
rna-XM_034385492.1	KAP family P-loop domain	KIDINS220	rna-XM_034378969.1
rna-XM_034385490.1	KAP family P-loop domain	KIDINS220	rna-XM_034378968.1
rna-XM_034385494.1	KAP family P-loop domain	KIDINS220	rna-XM_034378972.1
rna-XM_034385496.1	KAP family P-loop domain	KIDINS220	rna-XM_034378963.1
rna-XM_034385484.1	KAP family P-loop domain	KIDINS220	rna-XM_034378961.1
rna-XM_034385485.1	KAP family P-loop domain	KIDINS220	rna-XM_034378759.1
rna-XM_034385486.1	KAP family P-loop domain	KIDINS220	rna-XM_034378992.1
rna-XM_034385487.1	KAP family P-loop domain	KIDINS220	rna-XM_034387477.1
rna-XM_034385497.1	KAP family P-loop domain	KIDINS220	rna-XM_034378580.1
rna-XM_034385495.1	KAP family P-loop domain	KIDINS220	rna-XM_034378340.1
rna-XM_034385489.1	KAP family P-loop domain	KIDINS220	rna-XM_034379233.1
rna-XM_034385488.1	KAP family P-loop domain	KIDINS220	rna-XM_034379232.1
rna-XM_034398123.1	Kelch-like	KLHL24	rna-XM_034379234.1
rna-XM_034398055.1	Kelch-like	KLHL24	rna-XM_034379236.1
rna-XM_034394553.1	kinase activity. It is involved in the biological process described with protein phosphorylation	NLK	rna-XM_034382781.1
rna-XM_034383115.1	Leucine-rich repeats, typical (most populated) subfamily	-	rna-XM_034382780.1
rna-XM_034378589.1	Ligand binding domain of hormone receptors	Hr4	rna-XM_034382782.1
rna-XM_034400325.1	Ligand for members of the frizzled family of seven transmembrane receptors	WNT8B	rna-XM_034386441.1
rna-XM_034400326.1	Ligand for members of the frizzled family of seven transmembrane receptors	WNT8B	rna-XM_034386440.1
rna-XM_034400328.1	Ligand for members of the frizzled family of seven transmembrane receptors	WNT8B	rna-XM_034386435.1
rna-XM_034391280.1	Lipase	-	rna-XM_034386436.1
rna-XM_034391279.1	Lipase	-	rna-XM_034386437.1
rna-XM_034388225.1	Low molecular weight	primo-1	rna-XM_034386438.1
rna-XM_034378723.1	Low-density lipoprotein receptor domain class A	-	rna-XM_034386439.1
rna-XM_034379553.1	LSM domain	LSM1	rna-XM_034390023.1
rna-XM_034379554.1	LSM domain	LSM1	rna-XM_034378707.1
rna-XM_034396733.1	Lysine methyltransferase	FAM86A	rna-XM_034378011.1
rna-XM_034386384.1	Major Facilitator Superfamily	-	rna-XM_034378303.1
rna-XM_034398660.1	Major royal jelly protein	Y-e3	rna-XM_034381708.1
rna-XM_034397799.1	May play a role in anchoring the cytoskeleton to the plasma membrane	-	rna-XM_034379282.1
rna-XM_034385472.1	Mediates the voltage-dependent sodium ion permeability of excitable membranes	para	rna-XM_034379283.1
rna-XM_034385466.1	Mediates the voltage-dependent sodium ion permeability of excitable membranes	para	rna-XM_034385498.1
rna-XM_034385467.1	Mediates the voltage-dependent sodium ion permeability of excitable membranes	para	rna-XM_034385500.1
rna-XM_034385468.1	Mediates the voltage-dependent sodium ion permeability of excitable membranes	para	rna-XM_034385502.1
rna-XM_034385470.1	Mediates the voltage-dependent sodium ion permeability of excitable membranes	para	rna-XM_034385503.1
rna-XM_034385471.1	Mediates the voltage-dependent sodium ion permeability of excitable membranes	para	rna-XM_034385499.1
rna-XM_034385464.1	Mediates the voltage-dependent sodium ion permeability of excitable membranes	para	rna-XM_034385501.1
rna-XM_034385465.1	Mediates the voltage-dependent sodium ion permeability of excitable membranes	para	rna-XM_034379095.1
rna-XM_034395926.1	Mediator of RNA pol II transcription subunit 19	MED19	rna-XM_034377979.1
rna-XM_034383123.1	Metal ion binding	TRERF1	rna-XM_034377981.1
rna-XM_034384953.1	Metal ion binding	Cp190	rna-XM_034377980.1
rna-XM_034384952.1	Metal ion binding	Cp190	rna-XM_034377982.1
rna-XM_034394846.1	Metal ion transmembrane transporter activity. It is involved in the biological process described with metal ion transport	SLC39A11	rna-XM_034378739.1
rna-XM_034396987.1	methylates 'Lys-4' of histone H3. H3 'Lys-4' methylation represents a specific tag for epigenetic transcriptional activation. Functions in segment determination through interaction with genes of bithorax (BX-C) and antennapedia (ANT-C) complexes. Acts as an activator of BX-C. Involved in the very early regulation of homeotic genes expressed only in the posterior region of the embryo	KMT2A	rna-XM_034378741.1
rna-XM_034374326.1	Microtubule binding. It is involved in the biological process described with microtubule cytoskeleton organization	MAP1B	rna-XM_034378740.1
rna-XM_034385233.1	Mitochondrial 28S ribosomal protein S22	MRPS22	rna-XM_034378742.1
rna-XM_034396737.1	Mitochondrial import receptor subunit Tom22	mge	rna-XM_034378743.1
rna-XM_034380418.1	Mitochondrial protein	-	rna-XM_034378744.1
rna-XM_034393305.1	Mothers against decapentaplegic homolog	SMAD7	rna-XM_034378745.1
rna-XM_034393306.1	Mothers against decapentaplegic homolog	SMAD7	rna-XM_034378725.1
rna-XM_034374224.1	MOZ/SAS family	KAT6B	rna-XM_034378726.1
rna-XM_034390690.1	Myelin proteolipid protein (PLP or lipophilin)	GPM6B	rna-XM_034378732.1
rna-XM_034390691.1	Myelin proteolipid protein (PLP or lipophilin)	GPM6B	rna-XM_034378727.1
rna-XM_034390692.1	Myelin proteolipid protein (PLP or lipophilin)	GPM6B	rna-XM_034378730.1
rna-XM_034393263.1	Myosin N-terminal SH3-like domain	MYH9	rna-XM_034378728.1
rna-XM_034395918.1	N-acetylglucosamine-6-sulfatase activity. It is involved in the biological process described with glycosaminoglycan metabolic process	GNS	rna-XM_034378724.1
rna-XM_034395917.1	N-acetylglucosamine-6-sulfatase activity. It is involved in the biological process described with glycosaminoglycan metabolic process	GNS	rna-XM_034378729.1
rna-XM_034395920.1	N-acetylglucosamine-6-sulfatase activity. It is involved in the biological process described with glycosaminoglycan metabolic process	GNS	rna-XM_034378733.1
rna-XM_034378766.1	Ndr family	-	rna-XM_034378734.1
rna-XM_034378765.1	Ndr family	-	rna-XM_034378735.1
rna-XM_034378767.1	Ndr family	-	rna-XM_034378736.1
rna-XM_034392760.1	negative regulation of intrinsic apoptotic signaling pathway in response to DNA damage by p53 class mediator	ATAD5	rna-XM_034378738.1
rna-XM_034392841.1	negative regulation of intrinsic apoptotic signaling pathway in response to DNA damage by p53 class mediator	ATAD5	rna-XM_034379535.1
rna-XM_034392927.1	negative regulation of intrinsic apoptotic signaling pathway in response to DNA damage by p53 class mediator	ATAD5	rna-XM_034399185.1
rna-XM_034393015.1	negative regulation of intrinsic apoptotic signaling pathway in response to DNA damage by p53 class mediator	ATAD5	rna-XM_034399184.1
rna-XM_034393090.1	negative regulation of intrinsic apoptotic signaling pathway in response to DNA damage by p53 class mediator	ATAD5	rna-XM_034399183.1
rna-XM_034382450.1	Notch ligand involved in the mediation of Notch signaling	JAG1	rna-XM_034378135.1
rna-XM_034391282.1	N-terminal domain of oxidoreductase	PTGR1	rna-XM_034378502.1
rna-XM_034397919.1	N-terminal EH-domain containing protein	EHD4	rna-XM_034378501.1
rna-XM_034375663.1	O-acyltransferase activity. It is involved in the biological process described with lipid metabolic process	PLA2G15	rna-XM_034377837.1
rna-XM_034374464.1	Occludin homology domain	ELL	rna-XM_034379341.1
rna-XM_034381790.1	odorant binding	Obp73a	rna-XM_034379342.1
rna-XM_034389208.1	otic vesicle formation	CEP290	rna-XM_034377880.1
rna-XM_034389209.1	otic vesicle formation	CEP290	rna-XM_034377881.1
rna-XM_034389210.1	otic vesicle formation	CEP290	rna-XM_034378844.1
rna-XM_034390577.1	Oxidoreductase activity, acting on paired donors, with oxidation of a pair of donors resulting in the reduction of molecular oxygen to two molecules of water. It is involved in the biological process described with oxidation-reduction process	-	rna-XM_034383570.1
rna-XM_034390566.1	Oxidoreductase activity, acting on paired donors, with oxidation of a pair of donors resulting in the reduction of molecular oxygen to two molecules of water. It is involved in the biological process described with oxidation-reduction process	-	rna-XM_034379350.1
rna-XM_034376242.1	Oxidoreductase activity. It is involved in the biological process described with metabolic process	-	rna-XM_034378500.1
rna-XM_034387517.1	Oxidoreductase activity. It is involved in the biological process described with metabolic process	DHRS4	rna-XM_034381595.1
rna-XM_034394822.1	Pentacotripeptide-repeat region of PRORP	PTCD1	rna-XM_034378650.1
rna-XM_034375653.1	Peptidase family M13	Nep5	rna-XM_034378649.1
rna-XM_034390386.1	Peptidyl-prolyl cis-trans isomerase activity. It is involved in the biological process described with protein folding	PPWD1	rna-XM_034378648.1
rna-XM_034378047.1	PET assembly of cytochrome c oxidase, mitochondrial	PET117	rna-XM_034378651.1
rna-XM_034397748.1	PHD finger protein ING	-	rna-XM_034378619.1
rna-XM_034397287.1	PHD-finger	MLLT6	rna-XM_034380391.1
rna-XM_034397373.1	PHD-finger	MLLT6	rna-XM_034378140.1
rna-XM_034397456.1	PHD-finger	MLLT6	rna-XM_034378709.1
rna-XM_034397539.1	PHD-finger	MLLT6	rna-XM_034378506.1
rna-XM_034397618.1	PHD-finger	MLLT6	rna-XM_034377742.1
rna-XM_034397702.1	PHD-finger	MLLT6	rna-XM_034377743.1
rna-XM_034397778.1	PHD-finger	MLLT6	rna-XM_034379101.1
rna-XM_034397848.1	PHD-finger	MLLT6	rna-XM_034378261.1
rna-XM_034397928.1	PHD-finger	MLLT6	rna-XM_034378260.1
rna-XM_034395928.1	PHD-finger	PHF13	rna-XM_034379514.1
rna-XM_034378763.1	Phosphoglycerate mutase family	PGAM2	rna-XM_034385038.1
rna-XM_034378762.1	Phosphoglycerate mutase family	PGAM2	rna-XM_034385037.1
rna-XM_034376872.1	Phosphoric diester hydrolase activity. It is involved in the biological process described with lipid metabolic process	-	rna-XM_034385035.1
rna-XM_034376888.1	Phosphoric diester hydrolase activity. It is involved in the biological process described with lipid metabolic process	-	rna-XM_034385036.1
rna-XM_034376877.1	Phosphoric diester hydrolase activity. It is involved in the biological process described with lipid metabolic process	-	rna-XM_034391965.1
rna-XM_034378710.1	Phosphotransferase activity, alcohol group as acceptor	PI4K2B	rna-XM_034378423.1
rna-XM_034393115.1	Plant transposon protein	-	rna-XM_034379051.1
rna-XM_034400935.1	Platelet-activating factor acetylhydrolase, isoform II	PLA2G7	rna-XM_034378457.1
rna-XM_034376915.1	Plays a role in the sugar gustatory response	Gr1	rna-XM_034378456.1
rna-XM_034376916.1	Plays a role in the sugar gustatory response	Gr1	rna-XM_034378458.1
rna-XM_034376441.1	Plays a role in the sugar gustatory response	Gr1	rna-XM_034379877.1
rna-XM_034375805.1	Plays a role in the sugar gustatory response	Gr1	rna-XM_034378922.1
rna-XM_034382448.1	Popeye domain-containing protein	POPDC3	rna-XM_034378923.1
rna-XM_034397665.1	Popeye protein conserved region	-	rna-XM_034379154.1
rna-XM_034397666.1	Popeye protein conserved region	-	rna-XM_034393436.1
rna-XM_034397668.1	Popeye protein conserved region	-	rna-XM_034378337.1
rna-XM_034397667.1	Popeye protein conserved region	-	rna-XM_034378471.1
rna-XM_034396736.1	PPIases accelerate the folding of proteins. It catalyzes the cis-trans isomerization of proline imidic peptide bonds in oligopeptides	-	rna-XM_034379152.1
rna-XM_034375664.1	PRA1 family	ARL6IP5	rna-XM_034380937.1
rna-XM_034391045.1	Predicted membrane protein	TPRA1	rna-XM_034380929.1
rna-XM_034391043.1	Predicted membrane protein	TPRA1	rna-XM_034380957.1
rna-XM_034374491.1	Prolyl oligopeptidase family	APEH	rna-XM_034380948.1
rna-XM_034374487.1	Prolyl oligopeptidase family	APEH	rna-XM_034379140.1
rna-XM_034374490.1	Prolyl oligopeptidase family	APEH	rna-XM_034379495.1
rna-XM_034374488.1	Prolyl oligopeptidase family	APEH	rna-XM_034379496.1
rna-XM_034385025.1	Proteasome subunit	PSMB6	rna-XM_034379037.1
rna-XM_034379190.1	protein dimerization activity	BTRC	rna-XM_034379038.1
rna-XM_034379191.1	protein dimerization activity	BTRC	rna-XM_034379039.1
rna-XM_034392815.1	Protein domain specific binding	ARFIP1	rna-XM_034379041.1
rna-XM_034392816.1	Protein domain specific binding	ARFIP1	rna-XM_034379040.1
rna-XM_034392814.1	Protein domain specific binding	ARFIP1	rna-XM_034379492.1
rna-XM_034397336.1	Protein kinase binding. It is involved in the biological process described with regulation of transcription, DNA-templated	CCNK	rna-XM_034392455.1
rna-XM_034397335.1	Protein kinase binding. It is involved in the biological process described with regulation of transcription, DNA-templated	CCNK	rna-XM_034398441.1
rna-XM_034397333.1	Protein kinase binding. It is involved in the biological process described with regulation of transcription, DNA-templated	CCNK	rna-XM_034379113.1
rna-XM_034397334.1	Protein kinase binding. It is involved in the biological process described with regulation of transcription, DNA-templated	CCNK	rna-XM_034377819.1
rna-XM_034398468.1	Protein of unknown function (DUF1676)	-	rna-XM_034377820.1
rna-XM_034399073.1	Protein of unknown function (DUF1676)	-	rna-XM_034381906.1
rna-XM_034382500.1	Protein of unknown function (DUF229)	-	rna-XM_034396588.1
rna-XM_034390741.1	Protein of unknown function (DUF812)	CCDC22	rna-XM_034379355.1
rna-XM_034381886.1	Putative death-receptor fusion protein (DUF2428)	-	rna-XM_034379356.1
rna-XM_034392507.1	Putative transmembrane protein	TMEM39A	rna-XM_034393422.1
rna-XM_034392506.1	Putative transmembrane protein	TMEM39A	rna-XM_034378352.1
rna-XM_034376903.1	Putative transmembrane protein precursor	TMEM129	rna-XM_034379165.1
rna-XM_034375659.1	Rab GTPase activator activity. It is involved in the biological process described with regulation of Rab GTPase activity	TBC1D25	rna-XM_034379166.1
rna-XM_034385474.1	Rab GTPase activator activity. It is involved in the biological process described with regulation of Rab GTPase activity	TBC1D30	rna-XM_034379167.1
rna-XM_034378369.1	Receptor binding. It is involved in the biological process described with regulation of cell migration	LAMA2	rna-XM_034377965.1
rna-XM_034395031.1	regulation of photoreceptor cell axon guidance	-	rna-XM_034377966.1
rna-XM_034382499.1	Regulatory subunit of the condensin complex, a complex required for conversion of interphase chromatin into mitotic-like condense chromosomes. The condensin complex probably introduces positive supercoils into relaxed DNA in the presence of type I topoisomerases and converts nicked DNA into positive knotted forms in the presence of type II topoisomerases	NCAPD2	rna-XM_034377963.1
rna-XM_034384440.1	Retinoid-inducible serine carboxypeptidase-like	SCPEP1	rna-XM_034377964.1
rna-XM_034374937.1	Rho guanyl-nucleotide exchange factor activity. It is involved in the biological process described with regulation of Rho protein signal transduction	PLEKHG1	rna-XM_034392437.1
rna-XM_034374939.1	Rho guanyl-nucleotide exchange factor activity. It is involved in the biological process described with regulation of Rho protein signal transduction	PLEKHG1	rna-XM_034400501.1
rna-XM_034374938.1	Rho guanyl-nucleotide exchange factor activity. It is involved in the biological process described with regulation of Rho protein signal transduction	PLEKHG1	rna-XM_034378792.1
rna-XM_034391277.1	Rho guanyl-nucleotide exchange factor activity. It is involved in the biological process described with regulation of Rho protein signal transduction	-	rna-XM_034378795.1
rna-XM_034391278.1	Rho guanyl-nucleotide exchange factor activity. It is involved in the biological process described with regulation of Rho protein signal transduction	-	rna-XM_034378793.1
rna-XM_034391703.1	Rho guanyl-nucleotide exchange factor activity. It is involved in the biological process described with regulation of Rho protein signal transduction	ABR	rna-XM_034378789.1
rna-XM_034394768.1	RHS Repeat	TENM2	rna-XM_034378788.1
rna-XM_034394769.1	RHS Repeat	TENM2	rna-XM_034378791.1
rna-XM_034394770.1	RHS Repeat	TENM2	rna-XM_034378794.1
rna-XM_034400939.1	Ribosomal L27 protein	MRPL27	rna-XM_034389441.1
rna-XM_034382504.1	Ribosomal protein L35Ae	RPL35A	rna-XM_034396155.1
rna-XM_034382502.1	Ribosomal protein L35Ae	RPL35A	rna-XM_034374922.1
rna-XM_034382503.1	Ribosomal protein L35Ae	RPL35A	rna-XM_034380200.1
rna-XM_034378147.1	Rieske [2Fe-2S] domain	nvd	rna-XM_034378084.1
rna-XM_034378148.1	Rieske [2Fe-2S] domain	nvd	rna-XM_034378120.1
rna-XM_034399041.1	RNA binding. It is involved in the biological process described with RNA processing	CHERP	rna-XM_034378007.1
rna-XM_034399055.1	RNA binding. It is involved in the biological process described with RNA processing	CHERP	rna-XM_034378098.1
rna-XM_034399063.1	RNA binding. It is involved in the biological process described with RNA processing	CHERP	rna-XM_034377683.1
rna-XM_034399046.1	RNA binding. It is involved in the biological process described with RNA processing	CHERP	rna-XM_034379365.1
rna-XM_034396130.1	RNA recognition motif	POLDIP3	rna-XM_034379364.1
rna-XM_034389890.1	SAM / Pointed domain	SPDEF	rna-XM_034378890.1
rna-XM_034389891.1	SAM / Pointed domain	SPDEF	rna-XM_034378891.1
rna-XM_034395950.1	Schwannomin-interacting protein 1	SCHIP1	rna-XM_034378892.1
rna-XM_034395951.1	Schwannomin-interacting protein 1	SCHIP1	rna-XM_034379397.1
rna-XM_034374492.1	semaphorin domain	Sema-2a	rna-XM_034379398.1
rna-XM_034374495.1	Sequence-specific DNA binding transcription factor activity. It is involved in the biological process described with regulation of transcription, DNA-templated	E2F4	rna-XM_034378253.1
rna-XM_034379187.1	sequence-specific DNA binding. It is involved in the biological process described with regulation of transcription, DNA-templated	ATF6	rna-XM_034378366.1
rna-XM_034379188.1	sequence-specific DNA binding. It is involved in the biological process described with regulation of transcription, DNA-templated	ATF6	rna-XM_034379653.1
rna-XM_034379189.1	sequence-specific DNA binding. It is involved in the biological process described with regulation of transcription, DNA-templated	ATF6	rna-XM_034379652.1
rna-XM_034399636.1	sequence-specific DNA binding. It is involved in the biological process described with regulation of transcription, DNA-templated	LBX1	rna-XM_034381666.1
rna-XM_034397236.1	SERine Proteinase INhibitors	-	rna-XM_034377795.1
rna-XM_034391281.1	Serine threonine protein phosphatase 2a regulatory subunit a	PPP2R1B	rna-XM_034377780.1
rna-XM_034384437.1	serine-type endopeptidase activity. It is involved in the biological process described with proteolysis	-	rna-XM_034380169.1
rna-XM_034384438.1	serine-type endopeptidase activity. It is involved in the biological process described with proteolysis	-	rna-XM_034378706.1
rna-XM_034397982.1	serine-type endopeptidase activity. It is involved in the biological process described with proteolysis	-	rna-XM_034377754.1
rna-XM_034382453.1	Serpentine type 7TM GPCR chemoreceptor Srv	-	rna-XM_034379823.1
rna-XM_034374225.1	SET (Su(var)3-9, Enhancer-of-zeste, Trithorax) domain	-	rna-XM_034379824.1
rna-XM_034384968.1	Shwachman-Bodian-Diamond syndrome (SBDS) protein	SBDS	rna-XM_034381013.1
rna-XM_034397926.1	Signal transducer and activator of transcription	STAT5B	rna-XM_034389224.1
rna-XM_034397927.1	Signal transducer and activator of transcription	STAT5B	rna-XM_034390604.1
rna-XM_034397921.1	Sin3 associated polypeptide p18 (SAP18)	SAP18	rna-XM_034379757.1
rna-XM_034376498.1	sodium channel activity	-	rna-XM_034378179.1
rna-XM_034389062.1	Spaetzle	-	rna-XM_034379928.1
rna-XM_034388564.1	Sperm-tail PG-rich repeat	-	rna-XM_034379926.1
rna-XM_034374883.1	S-phase genomic integrity recombination mediator, C-terminal	MMS22L	rna-XM_034380183.1
rna-XM_034400933.1	Sphingomyelin phosphodiesterase	-	rna-XM_034378155.1
rna-XM_034389935.1	Src homology 3 domains	-	rna-XM_034378185.1
rna-XM_034389268.1	Structural component of the gap junctions	-	rna-XM_034378920.1
rna-XM_034389292.1	Structural component of the gap junctions	-	rna-XM_034381664.1
rna-XM_034389284.1	Structural component of the gap junctions	-	rna-XM_034377783.1
rna-XM_034389301.1	Structural component of the gap junctions	-	rna-XM_034378553.1
rna-XM_034389274.1	Structural component of the gap junctions	-	rna-XM_034384608.1
rna-XM_034396596.1	Structural constituent of cuticle	-	rna-XM_034389981.1
rna-XM_034397811.1	Structural constituent of cuticle	-	rna-XM_034391699.1
rna-XM_034376496.1	structural molecule activity	MOSPD2	rna-XM_034391700.1
rna-XM_034376497.1	structural molecule activity	MOSPD2	rna-XM_034379102.1
rna-XM_034376494.1	structural molecule activity	MOSPD2	rna-XM_034377794.1
rna-XM_034379199.1	Sulfiredoxin activity. It is involved in the biological process described with oxidation-reduction process	SRXN1	rna-XM_034387990.1
rna-XM_034379197.1	Sulfiredoxin activity. It is involved in the biological process described with oxidation-reduction process	SRXN1	rna-XM_034387987.1
rna-XM_034379198.1	Sulfiredoxin activity. It is involved in the biological process described with oxidation-reduction process	SRXN1	rna-XM_034387988.1
rna-XM_034380934.1	T follicular helper cell differentiation	RC3H1	rna-XM_034387996.1
rna-XM_034390944.1	Tetratricopeptide repeat	TMTC1	rna-XM_034387997.1
rna-XM_034389054.1	Tetratricopeptide repeats	TTC25	rna-XM_034387986.1
rna-XM_034393093.1	THAP domain containing 9	THAP9	rna-XM_034387991.1
rna-XM_034394843.1	The purine nucleoside phosphorylases catalyze the phosphorolytic breakdown of the N-glycosidic bond in the beta- (deoxy)ribonucleoside molecules, with the formation of the corresponding free purine bases and pentose-1-phosphate	PNP	rna-XM_034387992.1
rna-XM_034394844.1	The purine nucleoside phosphorylases catalyze the phosphorolytic breakdown of the N-glycosidic bond in the beta- (deoxy)ribonucleoside molecules, with the formation of the corresponding free purine bases and pentose-1-phosphate	PNP	rna-XM_034387993.1
rna-XM_034394845.1	The purine nucleoside phosphorylases catalyze the phosphorolytic breakdown of the N-glycosidic bond in the beta- (deoxy)ribonucleoside molecules, with the formation of the corresponding free purine bases and pentose-1-phosphate	PNP	rna-XM_034387994.1
rna-XM_034391722.1	The RING-variant domain is a C4HC3 zinc-finger like motif found in a number of cellular and viral proteins. Some of these proteins have been shown both in vivo and in vitro to have ubiquitin E3 ligase activity.	-	rna-XM_034387995.1
rna-XM_034376917.1	TMC domain	TMC3	rna-XM_034378598.1
rna-XM_034384893.1	transcription elongation factor b	TCEB2	rna-XM_034378597.1
rna-XM_034393286.1	transferase activity, transferring phosphorus-containing groups	SCYL3	rna-XM_034387002.1
rna-XM_034393287.1	transferase activity, transferring phosphorus-containing groups	SCYL3	rna-XM_034377904.1
rna-XM_034385808.1	Transferrin	-	rna-XM_034379052.1
rna-XM_034384962.1	Translation initiation factor eIF-2B	EIF2B3	rna-XM_034378079.1
rna-XM_034384963.1	Translation initiation factor eIF-2B	EIF2B3	rna-XM_034378080.1
rna-XM_034384965.1	Translation initiation factor eIF-2B	EIF2B3	rna-XM_034378507.1
rna-XM_034384966.1	Translation initiation factor eIF-2B	EIF2B3	rna-XM_034378508.1
rna-XM_034384967.1	Translation initiation factor eIF-2B	EIF2B3	rna-XM_034378229.1
rna-XM_034384964.1	Translation initiation factor eIF-2B	EIF2B3	rna-XM_034378630.1
rna-XM_034386580.1	Translocation protein Sec62	SEC62	rna-XM_034378235.1
rna-XM_034386581.1	Translocation protein Sec62	SEC62	rna-XM_034378938.1
rna-XM_034375201.1	Transmembrane transporter activity. It is involved in the biological process described with transmembrane transport	-	rna-XM_034378939.1
rna-XM_034375202.1	Transmembrane transporter activity. It is involved in the biological process described with transmembrane transport	-	rna-XM_034378411.1
rna-XM_034392813.1	transporter	SLC33A1	rna-XM_034378542.1
rna-XM_034384937.1	trehalose transmembrane transporter activity	-	rna-XM_034383482.1
rna-XM_034384938.1	trehalose transmembrane transporter activity	-	rna-XM_034383481.1
rna-XM_034384939.1	trehalose transmembrane transporter activity	-	rna-XM_034379479.1
rna-XM_034393331.1	Triose-phosphate Transporter family	SLC35E2B	rna-XM_034379480.1
rna-XM_034399647.1	Trm112p-like protein	TRMT112	rna-XM_034378217.1
rna-XM_034382542.1	tRNA wobble uridine modification	ELP5	rna-XM_034379366.1
rna-XM_034384402.1	Trypsin-like serine protease	-	rna-XM_034378753.1
rna-XM_034397983.1	Trypsin-like serine protease	-	rna-XM_034381324.1
rna-XM_034387897.1	Tudor domain	-	rna-XM_034381325.1
rna-XM_034400937.1	Ubiquinol-cytochrome C chaperone	UQCC1	rna-XM_034381326.1
rna-XM_034400938.1	Ubiquinol-cytochrome C chaperone	UQCC1	rna-XM_034381327.1
rna-XM_034374481.1	Ubiquitin homologues	ZFAND4	rna-XM_034377806.1
rna-XM_034374484.1	Ubiquitin homologues	ZFAND4	rna-XM_034377807.1
rna-XM_034374482.1	Ubiquitin homologues	ZFAND4	rna-XM_034378145.1
rna-XM_034374483.1	Ubiquitin homologues	ZFAND4	rna-XM_034391946.1
rna-XM_034391091.1	Ubiquitin homologues	HERPUD1	rna-XM_034379486.1
rna-XM_034391092.1	Ubiquitin homologues	HERPUD1	rna-XM_034379487.1
rna-XM_034391093.1	Ubiquitin homologues	HERPUD1	rna-XM_034382254.1
rna-XM_034386583.1	Ubiquitin-conjugating enzyme E2, catalytic domain homologues	UBE2Q1	rna-XM_034391288.1
rna-XM_034386584.1	Ubiquitin-conjugating enzyme E2, catalytic domain homologues	UBE2Q1	rna-XM_034378983.1
rna-XM_034393281.1	Uncharacterised MFS-type transporter YbfB	-	rna-XM_034378981.1
rna-XM_034383767.1	Unconventional myosin tail, actin- and lipid-binding	MYO1H	rna-XM_034379385.1
rna-XM_034383766.1	Unconventional myosin tail, actin- and lipid-binding	MYO1H	rna-XM_034379386.1
rna-XM_034378781.1	UTP glucose-1-phosphate uridylyltransferase activity. It is involved in the biological process described with UDP-glucose metabolic process	UGP2	rna-XM_034381798.1
rna-XM_034378780.1	UTP glucose-1-phosphate uridylyltransferase activity. It is involved in the biological process described with UDP-glucose metabolic process	UGP2	rna-XM_034377950.1
rna-XM_034383152.1	VPS10	SORL1	rna-XM_034377951.1
rna-XM_034386935.1	WD repeat-containing protein	WDR26	rna-XM_034378003.1
rna-XM_034400932.1	zinc finger	ZNF800	rna-XM_034378560.1
rna-XM_034400929.1	zinc finger	ZNF800	rna-XM_034378559.1
rna-XM_034400930.1	zinc finger	ZNF800	rna-XM_034378558.1
rna-XM_034400931.1	zinc finger	ZNF800	rna-XM_034379094.1
rna-XM_034387512.1	zinc finger	-	rna-XM_034379091.1
rna-XM_034387515.1	zinc finger	-	rna-XM_034379092.1
rna-XM_034387513.1	zinc finger	-	rna-XM_034379093.1
rna-XM_034396251.1	Zinc finger domain in CG10631, C. elegans LIN-15B and human P52rIPK.	-	rna-XM_034379096.1
rna-XM_034392805.1	Zinc finger protein	-	rna-XM_034379097.1
rna-XM_034392806.1	Zinc finger protein	-	rna-XM_034391937.1
rna-XM_034381865.1	Zinc finger, C2H2 type	PRDM13	rna-XM_034391941.1
rna-XM_034390385.1	Zinc finger, C2H2 type	-	rna-XM_034391936.1
rna-XM_034392837.1	Zinc finger, C2H2 type	-	rna-XM_034391938.1
rna-XM_034392839.1	Zinc finger, C2H2 type	-	rna-XM_034391940.1
rna-XM_034392838.1	Zinc finger, C2H2 type	-	rna-XM_034391942.1
rna-XM_034386740.1	zinc ion binding	-	rna-XM_034391943.1
rna-XM_034386741.1	zinc ion binding	-	rna-XM_034393434.1
rna-XM_034386737.1	zinc ion binding	-	rna-XM_034377736.1
rna-XM_034386738.1	zinc ion binding	-	rna-XM_034377737.1
rna-XM_034386739.1	zinc ion binding	-	rna-XM_034380772.1
rna-XM_034400927.1	zinc ion binding. It is involved in the biological process described with proteolysis	ENPEP	rna-XM_034379437.1
rna-XM_034389211.1	zinc ion binding. It is involved in the biological process described with proteolysis	ERAP1	rna-XM_034379322.1
rna-XM_034389213.1	zinc ion binding. It is involved in the biological process described with proteolysis	ERAP1	rna-XM_034383792.1
rna-XM_034389214.1	zinc ion binding. It is involved in the biological process described with proteolysis	ERAP1	rna-XM_034383786.1
rna-XM_034392842.1	Zinc knuckle	ZCCHC10	rna-XM_034383787.1
rna-XM_034394638.1	Zinc-binding domain present in Lin-11, Isl-1, Mec-3.	LMO1	rna-XM_034383788.1
			rna-XM_034383790.1
			rna-XM_034383791.1
			rna-XM_034383789.1
			rna-XM_034379402.1
			rna-XM_034378671.1
			rna-XM_034379230.1
			rna-XM_034379231.1
			rna-XM_034379229.1
			rna-XM_034377745.1
			rna-XM_034379642.1
			rna-XM_034379644.1
			rna-XM_034396031.1
			rna-XM_034399200.1
			rna-XM_034399198.1
			rna-XM_034399199.1
			rna-XM_034379330.1
			rna-XM_034377836.1
			rna-XM_034379016.1
			rna-XM_034378761.1
			rna-XM_034378662.1
			rna-XM_034391693.1
			rna-XM_034391694.1
			rna-XM_034391695.1
			rna-XM_034391696.1
			rna-XM_034391697.1
			rna-XM_034379129.1
			rna-XM_034378536.1
			rna-XM_034379118.1
			rna-XM_034379116.1
			rna-XM_034379117.1
			rna-XM_034391306.1
			rna-XM_034378755.1
			rna-XM_034378756.1
			rna-XM_034378757.1
			rna-XM_034377749.1
			rna-XM_034377751.1
			rna-XM_034377748.1
			rna-XM_034377753.1
			rna-XM_034377750.1
			rna-XM_034377752.1
			rna-XM_034378177.1
			rna-XM_034378331.1
			rna-XM_034377710.1
			rna-XM_034378188.1
			rna-XM_034379054.1
			rna-XM_034377948.1
			rna-XM_034374630.1
			rna-XM_034374628.1
			rna-XM_034374627.1
			rna-XM_034374631.1
			rna-XM_034374626.1
			rna-XM_034385527.1
			rna-XM_034378541.1
			rna-XM_034393503.1
			rna-XM_034393501.1
			rna-XM_034393504.1
			rna-XM_034393502.1
			rna-XM_034377947.1
			rna-XM_034377798.1
			rna-XM_034391276.1
			rna-XM_034391268.1
			rna-XM_034391257.1
			rna-XM_034391248.1
			rna-XM_034379734.1
			rna-XM_034379735.1
			rna-XM_034385369.1
			rna-XM_034385368.1
			rna-XM_034378190.1
			rna-XM_034385822.1
			rna-XM_034385821.1
			rna-XM_034381609.1
			rna-XM_034380123.1
			rna-XM_034384329.1
			rna-XM_034379168.1
			rna-XM_034379169.1
			rna-XM_034374619.1
			rna-XM_034379895.1
			rna-XM_034378121.1
			rna-XM_034378396.1
			rna-XM_034378642.1
			rna-XM_034377830.1
			rna-XM_034378483.1
			rna-XM_034378486.1
			rna-XM_034378485.1
			rna-XM_034378484.1
			rna-XM_034378308.1
			rna-XM_034378307.1
			rna-XM_034399188.1
			rna-XM_034377727.1
			rna-XM_034377728.1
			rna-XM_034377729.1
			rna-XM_034388026.1
			rna-XM_034379458.1
			rna-XM_034379343.1
			rna-XM_034378249.1
			rna-XM_034378201.1
			rna-XM_034378202.1
			rna-XM_034378646.1
			rna-XM_034379560.1
			rna-XM_034381857.1
			rna-XM_034381859.1
			rna-XM_034381856.1
			rna-XM_034381858.1
			rna-XM_034381805.1
			rna-XM_034381804.1
			rna-XM_034381647.1
			rna-XM_034392016.1
			rna-XM_034392018.1
			rna-XM_034392015.1
			rna-XM_034376694.1
			rna-XM_034377808.1
			rna-XM_034378427.1
			rna-XM_034379465.1
			rna-XM_034379463.1
			rna-XM_034379462.1
			rna-XM_034379464.1
			rna-XM_034378248.1
			rna-XM_034395748.1
			rna-XM_034378016.1
			rna-XM_034379631.1
			rna-XM_034379629.1
			rna-XM_034379630.1
			rna-XM_034377879.1
			rna-XM_034377724.1
			rna-XM_034377711.1
			rna-XM_034377715.1
			rna-XM_034377716.1
			rna-XM_034377717.1
			rna-XM_034377722.1
			rna-XM_034377723.1
			rna-XM_034377725.1
			rna-XM_034377726.1
			rna-XM_034377712.1
			rna-XM_034377713.1
			rna-XM_034377714.1
			rna-XM_034377718.1
			rna-XM_034377719.1
			rna-XM_034377721.1
			rna-XM_034379641.1
			rna-XM_034378245.1
			rna-XM_034379099.1
			rna-XM_034379098.1
			rna-XM_034381606.1
			rna-XM_034383463.1
			rna-XM_034383464.1
			rna-XM_034383457.1
			rna-XM_034383456.1
			rna-XM_034383458.1
			rna-XM_034383459.1
			rna-XM_034383460.1
			rna-XM_034383461.1
			rna-XM_034383465.1
			rna-XM_034383466.1
			rna-XM_034385371.1
			rna-XM_034387575.1
			rna-XM_034387576.1
			rna-XM_034384451.1
			rna-XM_034384452.1
			rna-XM_034384453.1
			rna-XM_034384454.1
			rna-XM_034384455.1
			rna-XM_034384456.1
			rna-XM_034374632.1
			rna-XM_034378620.1
			rna-XM_034378853.1
			rna-XM_034379014.1
			rna-XM_034377822.1
			rna-XM_034377823.1
			rna-XM_034377824.1
			rna-XM_034377825.1
			rna-XM_034377827.1
			rna-XM_034377828.1
			rna-XM_034378433.1
			rna-XM_034378434.1
			rna-XM_034378436.1
			rna-XM_034378437.1
			rna-XM_034379128.1
			rna-XM_034378503.1
			rna-XM_034377638.1
			rna-XM_034380172.1
			rna-XM_034377667.1
			rna-XM_034377668.1
			rna-XM_034377670.1
			rna-XM_034377672.1
			rna-XM_034377669.1
			rna-XM_034377675.1
			rna-XM_034377674.1
			rna-XM_034377673.1
			rna-XM_034377671.1
			rna-XM_034379477.1
			rna-XM_034379478.1
			rna-XM_034383878.1
			rna-XM_034383894.1
			rna-XM_034377870.1
			rna-XM_034377871.1
			rna-XM_034399519.1
			rna-XM_034378297.1
			rna-XM_034390203.1
			rna-XM_034390205.1
			rna-XM_034390206.1
			rna-XM_034390207.1
			rna-XM_034390204.1
			rna-XM_034390954.1
			rna-XM_034377949.1
			rna-XM_034378096.1
			rna-XM_034379017.1
			rna-XM_034378749.1
			rna-XM_034378750.1
			rna-XM_034378751.1
			rna-XM_034379567.1
			rna-XM_034377707.1
			rna-XM_034377706.1
			rna-XM_034377708.1
			rna-XM_034377709.1
			rna-XM_034379276.1
			rna-XM_034378165.1
			rna-XM_034378073.1
			rna-XM_034374945.1
			rna-XM_034377640.1
			rna-XM_034378069.1
			rna-XM_034378066.1
			rna-XM_034378068.1
			rna-XM_034378067.1
			rna-XM_034393176.1
			rna-XM_034392199.1
			rna-XM_034379627.1
			rna-XM_034379626.1
			rna-XM_034379628.1
			rna-XM_034379635.1
			rna-XM_034379636.1
			rna-XM_034379633.1
			rna-XM_034396092.1
			rna-XM_034385007.1
			rna-XM_034378310.1
			rna-XM_034378126.1
			rna-XM_034377762.1
			rna-XM_034377760.1
			rna-XM_034377761.1
			rna-XM_034378670.1
			rna-XM_034378672.1
			rna-XM_034378333.1
			rna-XM_034379509.1
			rna-XM_034379511.1
			rna-XM_034379507.1
			rna-XM_034379508.1
			rna-XM_034379510.1
			rna-XM_034379512.1
			rna-XM_034377811.1
			rna-XM_034377812.1
			rna-XM_034377813.1
			rna-XM_034377814.1
			rna-XM_034377815.1
			rna-XM_034377816.1
			rna-XM_034377818.1
			rna-XM_034379012.1
			rna-XM_034379010.1
			rna-XM_034379060.1
			rna-XM_034390021.1
			rna-XM_034390022.1
			rna-XM_034378146.1
			rna-XM_034377700.1
			rna-XM_034377698.1
			rna-XM_034377699.1
			rna-XM_034378491.1
			rna-XM_034377642.1
			rna-XM_034377643.1
			rna-XM_034377644.1
			rna-XM_034377641.1
			rna-XM_034379022.1
			rna-XM_034377901.1
			rna-XM_034377900.1
			rna-XM_034378187.1
			rna-XM_034384255.1
			rna-XM_034378189.1
			rna-XM_034384623.1
			rna-XM_034378830.1
			rna-XM_034390921.1
			rna-XM_034378488.1
			rna-XM_034385763.1
			rna-XM_034385764.1
			rna-XM_034385765.1
			rna-XM_034378796.1
			rna-XM_034379352.1
			rna-XM_034379351.1
			rna-XM_034380178.1
			rna-XM_034380176.1
			rna-XM_034380177.1
			rna-XM_034378008.1
			rna-XM_034378540.1
			rna-XM_034379332.1
			rna-XM_034379331.1
			rna-XM_034379287.1
			rna-XM_034379286.1
			rna-XM_034379288.1
			rna-XM_034379285.1
			rna-XM_034379289.1
			rna-XM_034379291.1
			rna-XM_034379292.1
			rna-XM_034379293.1
			rna-XM_034379294.1
			rna-XM_034379295.1
			rna-XM_034379296.1
			rna-XM_034379297.1
			rna-XM_034379298.1
			rna-XM_034379300.1
			rna-XM_034379299.1
			rna-XM_034395915.1
			rna-XM_034395916.1
			rna-XM_034377782.1
			rna-XM_034377781.1
			rna-XM_034378879.1
			rna-XM_034378825.1
			rna-XM_034378824.1
			rna-XM_034392953.1
			rna-XM_034392954.1
			rna-XM_034392952.1
			rna-XM_034392956.1
			rna-XM_034392957.1
			rna-XM_034377864.1
			rna-XM_034377862.1
			rna-XM_034377863.1
			rna-XM_034377865.1
			rna-XM_034378269.1
			rna-XM_034378268.1
			rna-XM_034377790.1
			rna-XM_034377788.1
			rna-XM_034377789.1
			rna-XM_034399203.1
			rna-XM_034399205.1
			rna-XM_034399202.1
			rna-XM_034399204.1
			rna-XM_034399213.1
			rna-XM_034399212.1
			rna-XM_034399211.1
			rna-XM_034399208.1
			rna-XM_034399210.1
			rna-XM_034399207.1
			rna-XM_034399206.1
			rna-XM_034399214.1
			rna-XM_034393850.1
			rna-XM_034379228.1
			rna-XM_034378358.1
			rna-XM_034378357.1
			rna-XM_034378359.1
			rna-XM_034377955.1
			rna-XM_034377953.1
			rna-XM_034393170.1
			rna-XM_034393169.1
			rna-XM_034393172.1
			rna-XM_034379013.1
			rna-XM_034378030.1
			rna-XM_034378029.1
			rna-XM_034378028.1
			rna-XM_034378027.1
			rna-XM_034378031.1
			rna-XM_034378032.1
			rna-XM_034379306.1
			rna-XM_034379307.1
			rna-XM_034379305.1
			rna-XM_034383551.1
			rna-XM_034383552.1
			rna-XM_034392646.1
			rna-XM_034378063.1
			rna-XM_034378286.1
			rna-XM_034379024.1
			rna-XM_034378152.1
			rna-XM_034381971.1
			rna-XM_034381977.1
			rna-XM_034381970.1
			rna-XM_034381973.1
			rna-XM_034381974.1
			rna-XM_034381975.1
			rna-XM_034381981.1
			rna-XM_034381972.1
			rna-XM_034381710.1
			rna-XM_034377682.1
			rna-XM_034378259.1
			rna-XM_034379694.1
			rna-XM_034379695.1
			rna-XM_034378702.1
			rna-XM_034387344.1
			rna-XM_034374611.1
			rna-XM_034374612.1
			rna-XM_034374607.1
			rna-XM_034374608.1
			rna-XM_034374609.1
			rna-XM_034374610.1
			rna-XM_034379516.1
			rna-XM_034379517.1
			rna-XM_034379015.1
			rna-XM_034391540.1
			rna-XM_034391541.1
			rna-XM_034379323.1
			rna-XM_034379324.1
			rna-XM_034379325.1
			rna-XM_034383890.1
			rna-XM_034383895.1
			rna-XM_034383896.1
			rna-XM_034383900.1
			rna-XM_034383901.1
			rna-XM_034383866.1
			rna-XM_034383868.1
			rna-XM_034383870.1
			rna-XM_034383880.1
			rna-XM_034383884.1
			rna-XM_034383885.1
			rna-XM_034383888.1
			rna-XM_034383892.1
			rna-XM_034383865.1
			rna-XM_034383867.1
			rna-XM_034383869.1
			rna-XM_034383871.1
			rna-XM_034383873.1
			rna-XM_034383874.1
			rna-XM_034383876.1
			rna-XM_034383877.1
			rna-XM_034383879.1
			rna-XM_034383881.1
			rna-XM_034383882.1
			rna-XM_034383891.1
			rna-XM_034383889.1
			rna-XM_034383897.1
			rna-XM_034383875.1
			rna-XM_034383886.1
			rna-XM_034383887.1
			rna-XM_034383893.1
			rna-XM_034383898.1
			rna-XM_034379124.1
			rna-XM_034379127.1
			rna-XM_034379123.1
			rna-XM_034379125.1
			rna-XM_034377747.1
			rna-XM_034381093.1
			rna-XM_034391470.1
			rna-XM_034391465.1
			rna-XM_034391466.1
			rna-XM_034391467.1
			rna-XM_034391468.1
			rna-XM_034391471.1
			rna-XM_034378686.1
			rna-XM_034378687.1
			rna-XM_034378856.1
			rna-XM_034378327.1
			rna-XM_034378083.1
			rna-XM_034378525.1
			rna-XM_034378526.1
			rna-XM_034381308.1
			rna-XM_034381309.1
			rna-XM_034381310.1
			rna-XM_034378633.1
			rna-XM_034378636.1
			rna-XM_034378635.1
			rna-XM_034378653.1
			rna-XM_034378654.1
			rna-XM_034378520.1
			rna-XM_034378515.1
			rna-XM_034378516.1
			rna-XM_034378521.1
			rna-XM_034378523.1
			rna-XM_034378512.1
			rna-XM_034378514.1
			rna-XM_034378513.1
			rna-XM_034378517.1
			rna-XM_034378518.1
			rna-XM_034378222.1
			rna-XM_034378223.1
			rna-XM_034378254.1
			rna-XM_034378304.1
			rna-XM_034378218.1
			rna-XM_034378481.1
			rna-XM_034378482.1
			rna-XM_034381660.1
			rna-XM_034379043.1
			rna-XM_034378556.1
			rna-XM_034394847.1
			rna-XM_034378128.1
			rna-XM_034379176.1
			rna-XM_034379164.1
			rna-XM_034378509.1
			rna-XM_034378365.1
			rna-XM_034378465.1
			rna-XM_034384096.1
			rna-XM_034384407.1
			rna-XM_034377660.1
			rna-XM_034377662.1
			rna-XM_034377661.1
			rna-XM_034378408.1
			rna-XM_034392462.1
			rna-XM_034381878.1
			rna-XM_034381873.1
			rna-XM_034381874.1
			rna-XM_034381876.1
			rna-XM_034381875.1
			rna-XM_034399196.1
			rna-XM_034399194.1
			rna-XM_034379214.1
			rna-XM_034379215.1
			rna-XM_034379170.1
			rna-XM_034379179.1
			rna-XM_034377873.1
			rna-XM_034379558.1
			rna-XM_034379312.1
			rna-XM_034381067.1
			rna-XM_034392819.1
			rna-XM_034389440.1
			rna-XM_034393712.1
			rna-XM_034384142.1
			rna-XM_034387113.1
			rna-XM_034385934.1
			rna-XM_034385935.1
			rna-XM_034387114.1
			rna-XM_034377866.1
			rna-XM_034377868.1
			rna-XM_034377869.1
			rna-XM_034384481.1
			rna-XM_034389285.1
			rna-XM_034389286.1
			rna-XM_034389288.1
			rna-XM_034389287.1
			rna-XM_034396622.1
			rna-XM_034381709.1
			rna-XM_034391899.1
			rna-XM_034378621.1
			rna-XM_034379347.1
			rna-XM_034379348.1
			rna-XM_034387480.1
			rna-XM_034379069.1
			rna-XM_034378062.1
			rna-XM_034378060.1
			rna-XM_034378061.1
			rna-XM_034387474.1
			rna-XM_034387473.1
			rna-XM_034387472.1
			rna-XM_034387476.1
			rna-XM_034387475.1
			rna-XM_034392204.1
			rna-XM_034392203.1
			rna-XM_034392202.1
			rna-XM_034392205.1
			rna-XM_034375393.1
			rna-XM_034375387.1
			rna-XM_034378717.1
			rna-XM_034378718.1
			rna-XM_034384912.1
			rna-XM_034379362.1
			rna-XM_034379470.1
			rna-XM_034378178.1
			rna-XM_034398590.1
			rna-XM_034398591.1
			rna-XM_034398592.1
			rna-XM_034398584.1
			rna-XM_034398585.1
			rna-XM_034398586.1
			rna-XM_034398587.1
			rna-XM_034398588.1
			rna-XM_034374852.1
			rna-XM_034374853.1
			rna-XM_034379491.1
			rna-XM_034378906.1
			rna-XM_034378907.1
			rna-XM_034378905.1
			rna-XM_034378909.1
			rna-XM_034388029.1
			rna-XM_034378385.1
			rna-XM_034379411.1
			rna-XM_034381316.1
			rna-XM_034378447.1
			rna-XM_034378448.1
			rna-XM_034378449.1
			rna-XM_034378492.1
			rna-XM_034379104.1
			rna-XM_034377771.1
			rna-XM_034377772.1
			rna-XM_034397036.1
			rna-XM_034379483.1
			rna-XM_034378773.1
			rna-XM_034378772.1
			rna-XM_034380171.1
			rna-XM_034376708.1
			rna-XM_034379036.1
			rna-XM_034377755.1
			rna-XM_034379440.1
			rna-XM_034378552.1
			rna-XM_034378551.1
			rna-XM_034378550.1
			rna-XM_034379174.1
			rna-XM_034379172.1
			rna-XM_034379173.1
			rna-XM_034378873.1
			rna-XM_034378546.1
			rna-XM_034379181.1
			rna-XM_034379180.1
			rna-XM_034379178.1
			rna-XM_034378364.1
			rna-XM_034391902.1
			rna-XM_034379534.1
			rna-XM_034377944.1
			rna-XM_034377945.1
			rna-XM_034381649.1
			rna-XM_034390371.1
			rna-XM_034378226.1
			rna-XM_034379314.1
			rna-XM_034379210.1
			rna-XM_034379209.1
			rna-XM_034377903.1
			rna-XM_034377884.1
			rna-XM_034377885.1
			rna-XM_034377882.1
			rna-XM_034377883.1
			rna-XM_034378562.1
			rna-XM_034378527.1
			rna-XM_034378528.1
			rna-XM_034378529.1
			rna-XM_034378530.1
			rna-XM_034378532.1
			rna-XM_034378534.1
			rna-XM_034378535.1
			rna-XM_034378531.1
			rna-XM_034379100.1
			rna-XM_034375128.1
			rna-XM_034378783.1
			rna-XM_034379227.1
			rna-XM_034378714.1
			rna-XM_034400118.1
			rna-XM_034400119.1
			rna-XM_034379063.1
			rna-XM_034384378.1
			rna-XM_034379981.1
			rna-XM_034378504.1
			rna-XM_034380147.1
			rna-XM_034380148.1
			rna-XM_034378321.1
			rna-XM_034378320.1
			rna-XM_034378322.1
			rna-XM_034378323.1
			rna-XM_034378319.1
			rna-XM_034378439.1
			rna-XM_034378438.1
			rna-XM_034379439.1
			rna-XM_034378036.1
			rna-XM_034378095.1
			rna-XM_034387280.1
			rna-XM_034382425.1
			rna-XM_034379472.1
			rna-XM_034379476.1
			rna-XM_034379474.1
			rna-XM_034379473.1
			rna-XM_034379475.1
			rna-XM_034379471.1
			rna-XM_034379446.1
			rna-XM_034379447.1
			rna-XM_034379481.1
			rna-XM_034379515.1
			rna-XM_034377959.1
			rna-XM_034377958.1
			rna-XM_034378495.1
			rna-XM_034392610.1
			rna-XM_034392611.1
			rna-XM_034392612.1
			rna-XM_034392613.1
			rna-XM_034392614.1
			rna-XM_034392616.1
			rna-XM_034392617.1
			rna-XM_034378851.1
			rna-XM_034378004.1
			rna-XM_034378005.1
			rna-XM_034384381.1
			rna-XM_034384987.1
			rna-XM_034377935.1
			rna-XM_034377934.1
			rna-XM_034390361.1
			rna-XM_034390362.1
			rna-XM_034390366.1
			rna-XM_034390363.1
			rna-XM_034390367.1
			rna-XM_034390365.1
			rna-XM_034390368.1
			rna-XM_034378932.1
			rna-XM_034378930.1
			rna-XM_034378931.1
			rna-XM_034378933.1
			rna-XM_034378934.1
			rna-XM_034378935.1
			rna-XM_034378937.1
			rna-XM_034378328.1
			rna-XM_034389982.1
			rna-XM_034379363.1

## Sheet: HNSN-SCDY_pixyFST2%
Gene	Function	Gene abbreviation
rna-XM_034375338.1	Actin binding	SPIRE2
rna-XM_034384529.1	Actin filament binding. It is involved in the biological process described with cell adhesion	CTNNAL1
rna-XM_034376769.1	dnaJ homolog subfamily C member 3-like	DNAJC3
rna-XM_034376771.1	dnaJ homolog subfamily C member 3-like	DNAJC3
rna-XM_034386646.1	DnaJ molecular chaperone homology domain	DNAJB6
rna-XM_034375390.1	It is involved in the biological process described with oxidation-reduction process	Lac2
rna-XM_034395438.1	Oxidoreductase activity, acting on paired donors, with incorporation or reduction of molecular oxygen, 2-oxoglutarate as one donor, and incorporation of one atom each of oxygen into both donors. It is Involved in the biological process described with oxidation-reduction process	-
rna-XM_034395439.1	Oxidoreductase activity, acting on paired donors, with incorporation or reduction of molecular oxygen, 2-oxoglutarate as one donor, and incorporation of one atom each of oxygen into both donors. It is involved in the biological process described with oxidation-reduction process	-
rna-XM_034400946.1	Oxidoreductase activity, acting on paired donors, with oxidation of a pair of donors resulting in the reduction of molecular oxygen to two molecules of water. It is involved in the biological process described with oxidation-reduction process	SCD
rna-XM_034400945.1	Oxidoreductase activity, acting on paired donors, with oxidation of a pair of donors resulting in the reduction of molecular oxygen to two molecules of water. It is involved in the biological process described with oxidation-reduction process	SCD
rna-XM_034378303.1	cell-cell junction organization	C9orf172
rna-XM_034377033.1	Lipase	-
rna-XM_034391960.1	Lipase	-
rna-XM_034378121.1	Lipopolysaccharide kinase (Kdo/WaaP) family	RPS6KA5
rna-XM_034394779.1	Low-density lipoprotein receptor	-
rna-XM_034378723.1	Low-density lipoprotein receptor domain class A	-
rna-XM_034396944.1	Low-density lipoprotein receptor domain class A	-
rna-XM_034396943.1	Low-density lipoprotein receptor domain class A	-
rna-XM_034396945.1	Low-density lipoprotein receptor domain class A	-
rna-XM_034397387.1	Low-density lipoprotein receptor domain class A	-
rna-XM_034378170.1	chitin binding. It is involved in the biological process described with chitin metabolic process	-
rna-XM_034378874.1	Chitin-binding domain type 2	-
rna-XM_034375699.1	cuticle protein	-
rna-XM_034397442.1	Structural constituent of cuticle	-
rna-XM_034392591.1	Oxygen binding. It is involved in the biological process described with oxygen transport	CYGB
rna-XM_034397929.1	60S ribosomal protein	RPL7
rna-XM_034393851.1	6-phosphofructo-2-kinase	-
rna-XM_034376067.1	7 transmembrane receptor (rhodopsin family)	TSHR
rna-XM_034378415.1	7 transmembrane receptor (rhodopsin family)	HCRTR2
rna-XM_034378355.1	7 transmembrane receptor (rhodopsin family)	GPRNPR2
rna-XM_034383207.1	7 transmembrane receptor (rhodopsin family)	-
rna-XM_034381648.1	7 transmembrane receptor (Secretin family)	-
rna-XM_034377446.1	7 transmembrane sweet-taste receptor of 3 GCPR	GABBR2
rna-XM_034381816.1	A Receptor for Ubiquitination Targets	-
rna-XM_034384971.1	Acetylcholine-activated cation-selective channel activity. It is involved in the biological process described with ion transport	CHRNA7
rna-XM_034375092.1	Activating signal cointegrator 1 complex subunit	ASCC1
rna-XM_034384473.1	activity. It is involved in the biological process described with	SYT11
rna-XM_034388811.1	activity. It is involved in the biological process described with ion transport	GRIK1
rna-XM_034394228.1	activity. It is involved in the biological process described with ion transport	GRIN2B
rna-XM_034394232.1	activity. It is involved in the biological process described with ion transport	GRIN2B
rna-XM_034394233.1	activity. It is involved in the biological process described with ion transport	GRIN2B
rna-XM_034394229.1	activity. It is involved in the biological process described with ion transport	GRIN2B
rna-XM_034394230.1	activity. It is involved in the biological process described with ion transport	GRIN2B
rna-XM_034394231.1	activity. It is involved in the biological process described with ion transport	GRIN2B
rna-XM_034397642.1	activity. It is involved in the biological process described with regulation of transcription, DNA-templated	AHR
rna-XM_034397859.1	activity. It is involved in the biological process described with regulation of transcription, DNA-templated	SIM2
rna-XM_034399022.1	activity. It is involved in the biological process described with transport	-
rna-XM_034399024.1	activity. It is involved in the biological process described with transport	-
rna-XM_034399025.1	activity. It is involved in the biological process described with transport	-
rna-XM_034399023.1	activity. It is involved in the biological process described with transport	-
rna-XM_034398851.1	activity. It is involved in the biological process described with ubiquitin-dependent protein catabolic process	UCHL5
rna-XM_034377065.1	acyl-CoA hydrolase activity	ACOT9
rna-XM_034384848.1	Adaptor complexes medium subunit family	stnB
rna-XM_034374970.1	adenosylhomocysteinase	AHCYL1
rna-XM_034374968.1	adenosylhomocysteinase	AHCYL1
rna-XM_034374969.1	adenosylhomocysteinase	AHCYL1
rna-XM_034386456.1	Alkaline phosphatase	ALPL
rna-XM_034381222.1	Alpha/beta hydrolase family	ABHD5
rna-XM_034381224.1	Alpha/beta hydrolase family	ABHD5
rna-XM_034381221.1	Alpha/beta hydrolase family	ABHD5
rna-XM_034381225.1	Alpha/beta hydrolase family	ABHD5
rna-XM_034381223.1	Alpha/beta hydrolase family	ABHD5
rna-XM_034392704.1	Alpha/beta hydrolase family	-
rna-XM_034391536.1	Amidohydrolase family	DPYS
rna-XM_034391535.1	Amidohydrolase family	DPYS
rna-XM_034391537.1	Amidohydrolase family	DPYS
rna-XM_034391534.1	Amidohydrolase family	DPYS
rna-XM_034388328.1	Animal haem peroxidase	-
rna-XM_034392246.1	Ankyrin repeat	-
rna-XM_034375700.1	Ankyrin repeat, SAM and basic leucine zipper domain-containing protein 1-like	ASZ1
rna-XM_034377032.1	Ankyrin repeats (many copies)	ANKRD33B
rna-XM_034386827.1	ATP binding	-
rna-XM_034386993.1	ATP- binding	-
rna-XM_034386994.1	ATP- binding	-
rna-XM_034376691.1	ATP binding. It is involved in the biological process described with protein phosphorylation	DDR2
rna-XM_034396935.1	ATPase family associated with various cellular activities (AAA)	MDN1
rna-XM_034378149.1	ATPases associated with a variety of cellular activities	NAV2
rna-XM_034398294.1	Band 3 cytoplasmic domain	SLC4A3
rna-XM_034398295.1	Band 3 cytoplasmic domain	SLC4A3
rna-XM_034384395.1	Band 4.1-like protein	EPB41L4A
rna-XM_034382234.1	Belongs to the AAA ATPase family	BCS1L
rna-XM_034382233.1	Belongs to the AAA ATPase family	BCS1L
rna-XM_034382235.1	Belongs to the AAA ATPase family	BCS1L
rna-XM_034382236.1	Belongs to the AAA ATPase family	BCS1L
rna-XM_034384304.1	Belongs to the AB hydrolase superfamily. Lipase family	-
rna-XM_034383638.1	Belongs to the amiloride-sensitive sodium channel (TC 1.A.6) family	-
rna-XM_034379442.1	Belongs to the ATPase C chain family	ATP5G2
rna-XM_034379443.1	Belongs to the ATPase C chain family	ATP5G2
rna-XM_034379444.1	Belongs to the ATPase C chain family	ATP5G2
rna-XM_034391233.1	Belongs to the cation transport ATPase (P-type) (TC 3.A.3) family. Type IV subfamily	ATP8A1
rna-XM_034391234.1	Belongs to the cation transport ATPase (P-type) (TC 3.A.3) family. Type IV subfamily	ATP8A1
rna-XM_034391235.1	Belongs to the cation transport ATPase (P-type) (TC 3.A.3) family. Type IV subfamily	ATP8A1
rna-XM_034391228.1	Belongs to the cation transport ATPase (P-type) (TC 3.A.3) family. Type IV subfamily	ATP8A1
rna-XM_034391232.1	Belongs to the cation transport ATPase (P-type) (TC 3.A.3) family. Type IV subfamily	ATP8A1
rna-XM_034391229.1	Belongs to the cation transport ATPase (P-type) (TC 3.A.3) family. Type IV subfamily	ATP8A1
rna-XM_034391231.1	Belongs to the cation transport ATPase (P-type) (TC 3.A.3) family. Type IV subfamily	ATP8A1
rna-XM_034391237.1	Belongs to the cation transport ATPase (P-type) (TC 3.A.3) family. Type IV subfamily	ATP8A1
rna-XM_034378582.1	Belongs to the CD36 family	SCRB6
rna-XM_034378583.1	Belongs to the CD36 family	SCRB6
rna-XM_034379046.1	Belongs to the CD36 family	SCRB3
rna-XM_034396936.1	Belongs to the DHHC palmitoyltransferase family	ZDHHC2
rna-XM_034396937.1	Belongs to the DHHC palmitoyltransferase family	ZDHHC2
rna-XM_034392183.1	Belongs to the DOCK family	DOCK6
rna-XM_034400943.1	Belongs to the fatty acid desaturase type 1 family	-
rna-XM_034378256.1	Belongs to the glutamate-gated ion channel (TC 1.A.10.1) family	-
rna-XM_034378257.1	Belongs to the glutamate-gated ion channel (TC 1.A.10.1) family	-
rna-XM_034384733.1	Belongs to the glycosyl hydrolase 1 family	-
rna-XM_034384732.1	Belongs to the glycosyl hydrolase 1 family	LCT
rna-XM_034388327.1	Belongs to the glycosyl hydrolase 47 family	-
rna-XM_034374981.1	Belongs to the glycosyltransferase 43 family	GlcAT-S
rna-XM_034379549.1	Belongs to the ligand-gated ion channel (TC 1.A.9) family	GLRA3
rna-XM_034379550.1	Belongs to the ligand-gated ion channel (TC 1.A.9) family	GLRA3
rna-XM_034379551.1	Belongs to the ligand-gated ion channel (TC 1.A.9) family	GLRA3
rna-XM_034379552.1	Belongs to the ligand-gated ion channel (TC 1.A.9) family	GLRA3
rna-XM_034392495.1	Belongs to the major facilitator superfamily. Sugar transporter (TC 2.A.1.1) family	-
rna-XM_034375537.1	Belongs to the metallo-dependent hydrolases superfamily. Peptidase M19 family	-
rna-XM_034386928.1	Belongs to the mitochondrial carrier (TC 2.A.29) family	SLC25A27
rna-XM_034392900.1	Belongs to the mitochondrial carrier (TC 2.A.29) family	SLC25A12
rna-XM_034392904.1	Belongs to the mitochondrial carrier (TC 2.A.29) family	SLC25A12
rna-XM_034392896.1	Belongs to the mitochondrial carrier (TC 2.A.29) family	SLC25A12
rna-XM_034392897.1	Belongs to the mitochondrial carrier (TC 2.A.29) family	SLC25A12
rna-XM_034398489.1	Belongs to the mitochondrial carrier (TC 2.A.29) family	SLC25A37
rna-XM_034392210.1	Belongs to the Orn Lys Arg decarboxylase class-II family	-
rna-XM_034394894.1	Belongs to the peptidase C1 family	CTSB
rna-XM_034394893.1	Belongs to the peptidase C1 family	CTSB
rna-XM_034399380.1	Belongs to the peptidase S1 family	-
rna-XM_034399389.1	Belongs to the peptidase S1 family	-
rna-XM_034377975.1	Belongs to the peptidase S1 family	-
rna-XM_034377976.1	Belongs to the peptidase S1 family	-
rna-XM_034381911.1	Belongs to the TRAFAC class myosin-kinesin ATPase superfamily. Myosin family	MYO18B
rna-XM_034377192.1	Belongs to the universal ribosomal protein uS5 family	RPS2
rna-XM_034374833.1	BET1 homolog	BET1
rna-XM_034374832.1	BET1 homolog	BET1
rna-XM_034379077.1	Beta-catenin binding. It is involved in the biological process described with negative regulation of Wnt signaling pathway	APC2
rna-XM_034379073.1	Beta-catenin binding. It is involved in the biological process described with negative regulation of Wnt signaling pathway	APC2
rna-XM_034378498.1	Beta-galactosidase activity. It is involved in the biological process described with carbohydrate metabolic process	GLB1L
rna-XM_034378499.1	Beta-galactosidase activity. It is involved in the biological process described with carbohydrate metabolic process	GLB1L
rna-XM_034376742.1	binding. It is involved in the biological process described with regulation of transcription, DNA-templated	LHX2
rna-XM_034390168.1	binding. It is involved in the biological process described with regulation of transcription, DNA-templated	ISL1
rna-XM_034390170.1	binding. It is involved in the biological process described with regulation of transcription, DNA-templated	ISL1
rna-XM_034378131.1	Broad-Complex, Tramtrack and Bric a brac	-
rna-XM_034378133.1	Broad-Complex, Tramtrack and Bric a brac	-
rna-XM_034387806.1	Broad-Complex, Tramtrack and Bric a brac	NACC1
rna-XM_034387802.1	Broad-Complex, Tramtrack and Bric a brac	NACC1
rna-XM_034387807.1	Broad-Complex, Tramtrack and Bric a brac	NACC1
rna-XM_034387804.1	Broad-Complex, Tramtrack and Bric a brac	NACC1
rna-XM_034387803.1	Broad-Complex, Tramtrack and Bric a brac	NACC1
rna-XM_034387801.1	Broad-Complex, Tramtrack and Bric a brac	NACC1
rna-XM_034387797.1	Broad-Complex, Tramtrack and Bric a brac	NACC1
rna-XM_034387799.1	Broad-Complex, Tramtrack and Bric a brac	NACC1
rna-XM_034387800.1	Broad-Complex, Tramtrack and Bric a brac	NACC1
rna-XM_034387805.1	Broad-Complex, Tramtrack and Bric a brac	NACC1
rna-XM_034400334.1	C2H2-type zinc finger	-
rna-XM_034394118.1	Ca-activated cl channel protein	-
rna-XM_034375815.1	Cadherin repeats.	-
rna-XM_034375686.1	Calponin homology domain	LRCH3
rna-XM_034375687.1	Calponin homology domain	LRCH3
rna-XM_034375688.1	Calponin homology domain	LRCH3
rna-XM_034375690.1	Calponin homology domain	LRCH3
rna-XM_034375689.1	Calponin homology domain	LRCH3
rna-XM_034375020.1	cAMP-dependent protein kinase regulator activity. It is involved in the biological process described with regulation of protein phosphorylation	PRKAR1A
rna-XM_034375003.1	cAMP-dependent protein kinase regulator activity. It is involved in the biological process described with regulation of protein phosphorylation	PRKAR1A
rna-XM_034375549.1	Carboxylesterase family	NLG-2
rna-XM_034383174.1	Carboxylesterase family	NLG-1
rna-XM_034381655.1	Catalytic activity	PHLPP2
rna-XM_034393295.1	catalytic activity. It is involved in the biological process described with metabolic process	-
rna-XM_034394284.1	catalytic activity. It is involved in the biological process described with metabolic process	-
rna-XM_034378759.1	Catalyzes the reduction of fatty acyl-CoA to fatty alcohols	-
rna-XM_034392459.1	Cation channel complex component UNC80	UNC80
rna-XM_034375072.1	Cation transmembrane transporter activity. It is involved in the biological process described with cation transport	-
rna-XM_034375074.1	Cation transmembrane transporter activity. It is involved in the biological process described with cation transport	-
rna-XM_034375071.1	Cation transmembrane transporter activity. It is involved in the biological process described with cation transport	-
rna-XM_034375073.1	Cation transmembrane transporter activity. It is involved in the biological process described with cation transport	-
rna-XM_034382732.1	CD80-like C2-set immunoglobulin domain	-
rna-XM_034382733.1	CD80-like C2-set immunoglobulin domain	-
rna-XM_034386441.1	CD80-like C2-set immunoglobulin domain	igcm-1
rna-XM_034386440.1	CD80-like C2-set immunoglobulin domain	igcm-1
rna-XM_034386435.1	CD80-like C2-set immunoglobulin domain	igcm-1
rna-XM_034386436.1	CD80-like C2-set immunoglobulin domain	igcm-1
rna-XM_034386437.1	CD80-like C2-set immunoglobulin domain	igcm-1
rna-XM_034386438.1	CD80-like C2-set immunoglobulin domain	igcm-1
rna-XM_034386439.1	CD80-like C2-set immunoglobulin domain	igcm-1
rna-XM_034376091.1	Cell surface proteoglycan that bears heparan sulfate	GPC5
rna-XM_034390650.1	chemosensory protein	CSP6
rna-XM_034390648.1	chemosensory protein	CSP6
rna-XM_034390647.1	chemosensory protein	CSP6
rna-XM_034385661.1	CLN3 protein	CLN3
rna-XM_034385663.1	CLN3 protein	CLN3
rna-XM_034385660.1	CLN3 protein	CLN3
rna-XM_034385662.1	CLN3 protein	CLN3
rna-XM_034375410.1	cognition	pst
rna-XM_034382612.1	Coiled-coil domain-containing protein 50 N-terminus	CCDC50
rna-XM_034382614.1	Coiled-coil domain-containing protein 50 N-terminus	CCDC50
rna-XM_034378135.1	collagen	COL11A1
rna-XM_034377162.1	Component of the MITRAC (mitochondrial translation regulation assembly intermediate of cytochrome c oxidase complex) complex, that regulates cytochrome c oxidase assembly	SURF1
rna-XM_034384972.1	Conserved hypothetical protein	-
rna-XM_034395727.1	Copper type II ascorbate-dependent monooxygenase, N-terminal domain	MOXD1
rna-XM_034378844.1	coreceptor-mediated virion attachment to host cell	Fas3
rna-XM_034379155.1	Ctr copper transporter family	SLC31A1
rna-XM_034376847.1	C-type lectin (CTL) or carbohydrate-recognition domain (CRD)	CTL9
rna-XM_034375819.1	C-type lectin (CTL) or carbohydrate-recognition domain (CRD)	CTLSE2
rna-XM_034390288.1	cyclin A-associated protein in the	SCAPER
rna-XM_034390289.1	cyclin A-associated protein in the	SCAPER
rna-XM_034386186.1	Cytochrome b-561 / ferric reductase transmembrane domain.	CYBRD1
rna-XM_034393371.1	Cytochrome c oxidase assembly protein PET191	COA5
rna-XM_034393372.1	Cytochrome c oxidase assembly protein PET191	COA5
rna-XM_034382832.1	cytochrome p450	-
rna-XM_034385183.1	Cytochrome P450	-
rna-XM_034399016.1	Cytosol aminopeptidase family, catalytic domain	lap-2
rna-XM_034399015.1	Cytosol aminopeptidase family, catalytic domain	lap-2
rna-XM_034390743.1	Defective proboscis extension response	-
rna-XM_034390744.1	Defective proboscis extension response	-
rna-XM_034391965.1	Diaphanous FH3 Domain	mwh
rna-XM_034397730.1	DNA binding. It is involved in the biological process described with chromatin remodeling	ARID1B
rna-XM_034387291.1	DNA damage response, detection of DNA damage	-
rna-XM_034387289.1	DNA damage response, detection of DNA damage	-
rna-XM_034387290.1	DNA damage response, detection of DNA damage	-
rna-XM_034392709.1	DNA-binding transcription factor activity, RNA polymerase II-specific	-
rna-XM_034379140.1	Domain first found in C1r, C1s, uEGF, and bone morphogenetic protein.	-
rna-XM_034399342.1	Domain in homologues of a S. cerevisiae phosphatidylinositol transfer protein (Sec14p)	-
rna-XM_034399341.1	Domain in homologues of a S. cerevisiae phosphatidylinositol transfer protein (Sec14p)	-
rna-XM_034392466.1	Domain in Myosin and Kinesin Tails	Myo15
rna-XM_034378290.1	Domain of unknown function (DUF1989)	-
rna-XM_034378289.1	Domain of unknown function (DUF1989)	-
rna-XM_034393321.1	Domain of unknown function (DUF4485)	-
rna-XM_034398763.1	Domain of unknown function (DUF4728)	-
rna-XM_034389296.1	Domain of unknown function DUF21	CNNM2
rna-XM_034389297.1	Domain of unknown function DUF21	CNNM2
rna-XM_034383216.1	Domain of unknown function, currently peculiar to Drosophila.	-
rna-XM_034377819.1	Domain present in PSD-95, Dlg, and ZO-1/2.	-
rna-XM_034377820.1	Domain present in PSD-95, Dlg, and ZO-1/2.	-
rna-XM_034397869.1	Dual specificity protein phosphatase	DUSP10
rna-XM_034400341.1	DUF1943	Vg
rna-XM_034377156.1	DUF3585	MICAL3
rna-XM_034377151.1	DUF3585	MICAL3
rna-XM_034377152.1	DUF3585	MICAL3
rna-XM_034377153.1	DUF3585	MICAL3
rna-XM_034377155.1	DUF3585	MICAL3
rna-XM_034377157.1	DUF3585	MICAL3
rna-XM_034377158.1	DUF3585	MICAL3
rna-XM_034377159.1	DUF3585	MICAL3
rna-XM_034377160.1	DUF3585	MICAL3
rna-XM_034401141.1	E3 ubiquitin-protein ligase	TRIM67
rna-XM_034396225.1	E3 ubiquitin-protein ligase RNF220	RNF220
rna-XM_034396223.1	E3 ubiquitin-protein ligase RNF220	RNF220
rna-XM_034396226.1	E3 ubiquitin-protein ligase RNF220	RNF220
rna-XM_034396224.1	E3 ubiquitin-protein ligase RNF220	RNF220
rna-XM_034379165.1	Ectonucleoside triphosphate diphosphohydrolase 1	ENTPD1
rna-XM_034379166.1	Ectonucleoside triphosphate diphosphohydrolase 1	ENTPD1
rna-XM_034379167.1	Ectonucleoside triphosphate diphosphohydrolase 1	ENTPD1
rna-XM_034397409.1	EF hand	EFCAB1
rna-XM_034386107.1	EF-hand domain	-
rna-XM_034386108.1	EF-hand domain	-
rna-XM_034386110.1	EF-hand domain	-
rna-XM_034386115.1	EF-hand domain	-
rna-XM_034386109.1	EF-hand domain	-
rna-XM_034386111.1	EF-hand domain	-
rna-XM_034386112.1	EF-hand domain	-
rna-XM_034378406.1	EF-hand domain pair	NUCB2
rna-XM_034382669.1	EF-hand domain-containing family member	EFHC2
rna-XM_034399017.1	electron carrier activity. It is involved in the biological process described with cell redox homeostasis	GLRX3
rna-XM_034386039.1	Elongation of very long chain fatty acids protein	ELOVL7
rna-XM_034386038.1	Elongation of very long chain fatty acids protein	ELOVL7
rna-XM_034374922.1	Ephrin	EFNB2
rna-XM_034378120.1	erythroblast transformation specific domain	ETV1
rna-XM_034393283.1	Essential role in endosome membrane invagination and formation of multivesicular bodies, MVBs. Required during gastrulation and appears to regulate early embryonic signaling pathways. Inhibits tyrosine kinase receptor signaling by promoting degradation of the tyrosine-phosphorylated, active receptor, potentially by sorting activated receptors into MVBs. The MVBs are then trafficked to the lysosom…	HGS
rna-XM_034393282.1	Essential role in endosome membrane invagination and formation of multivesicular bodies, MVBs. Required during gastrulation and appears to regulate early embryonic signaling pathways. Inhibits tyrosine kinase receptor signaling by promoting degradation of the tyrosine-phosphorylated, active receptor, potentially by sorting activated receptors into MVBs. The MVBs are then trafficked to the lysosom…	HGS
rna-XM_034379089.1	Eukaryotic protein of unknown function (DUF872)	TMEM230
rna-XM_034379088.1	Eukaryotic protein of unknown function (DUF872)	TMEM230
rna-XM_034376818.1	Facilitated trehalose transporter Tret1-like	-
rna-XM_034376819.1	Facilitated trehalose transporter Tret1-like	-
rna-XM_034377086.1	Family of unknown function (DUF572)	CCDC130
rna-XM_034401238.1	FERM C-terminal PH-like domain	PTPN13
rna-XM_034394948.1	Fibronectin type 3 domain	PTPRD
rna-XM_034382367.1	Filamin-type immunoglobulin domains	-
rna-XM_034388311.1	flavin adenine dinucleotide binding. It is involved in the biological process described with oxidation-reduction process	ACADSB
rna-XM_034391897.1	Four repeated domains in the Fasciclin I family of proteins, present in many other contexts.	Fas1
rna-XM_034391898.1	Four repeated domains in the Fasciclin I family of proteins, present in many other contexts.	Fas1
rna-XM_034378252.1	glossopharyngeal nerve morphogenesis	HOXA3
rna-XM_034376776.1	Glutathione S-transferase, C-terminal domain	GSTO1
rna-XM_034376775.1	Glutathione S-transferase, C-terminal domain	GSTO1
rna-XM_034390958.1	glycine C-acetyltransferase activity. It is involved in the biological process described with biosynthetic process	GCAT
rna-XM_034394128.1	Glyco_18	Cht5
rna-XM_034384607.1	GNS1/SUR4 family	ELOVL4
rna-XM_034384606.1	GNS1/SUR4 family	ELOVL4
rna-XM_034383992.1	G-patch domain	RBM5
rna-XM_034397249.1	G-protein coupled acetylcholine receptor activity. It is involved in the biological process described with G-protein coupled receptor signaling pathway	CHRM5
rna-XM_034397250.1	G-protein coupled acetylcholine receptor activity. It is involved in the biological process described with G-protein coupled receptor signaling pathway	CHRM5
rna-XM_034397251.1	G-protein coupled acetylcholine receptor activity. It is involved in the biological process described with G-protein coupled receptor signaling pathway	CHRM5
rna-XM_034397253.1	G-protein coupled acetylcholine receptor activity. It is involved in the biological process described with G-protein coupled receptor signaling pathway	CHRM5
rna-XM_034397254.1	G-protein coupled acetylcholine receptor activity. It is involved in the biological process described with G-protein coupled receptor signaling pathway	CHRM5
rna-XM_034375660.1	G-protein coupled receptor activity. It is involved in the biological process described with G-protein coupled receptor signaling pathway	-
rna-XM_034375661.1	G-protein coupled receptor activity. It is involved in the biological process described with G-protein coupled receptor signaling pathway	-
rna-XM_034378123.1	G-protein coupled receptor activity. It is involved in the biological process described with G-protein coupled receptor signaling pathway	-
rna-XM_034384398.1	G-protein coupled receptor activity. It is involved in the biological process described with G-protein coupled receptor signaling pathway	GRM3
rna-XM_034398317.1	G-protein coupled receptor activity. It is involved in the biological process described with G-protein coupled receptor signaling pathway	-
rna-XM_034376683.1	GTP binding	GNL1
rna-XM_034390005.1	GTP binding. It is involved in the biological process described with adenylate cyclase-modulating G-protein coupled receptor signaling pathway	goa-1
rna-XM_034401242.1	GTPase activator activity. It is involved in the biological process described with regulation of small GTPase mediated signal transduction	RAP1GAP
rna-XM_034401240.1	GTPase activator activity. It is involved in the biological process described with regulation of small GTPase mediated signal transduction	RAP1GAP
rna-XM_034401241.1	GTPase activator activity. It is involved in the biological process described with regulation of small GTPase mediated signal transduction	RAP1GAP
rna-XM_034401239.1	GTPase activator activity. It is involved in the biological process described with regulation of small GTPase mediated signal transduction	RAP1GAP
rna-XM_034376966.1	GTPase-activator protein for Rho-like GTPases	ARAP1
rna-XM_034379315.1	Guanine nucleotide exchange factor for Ras-like GTPases; N-terminal motif	SOS1
rna-XM_034392442.1	Guanine nucleotide exchange factor for Rho/Rac/Cdc42-like GTPases	-
rna-XM_034388926.1	guanine nucleotide-releasing factor	RASGRF1
rna-XM_034374758.1	Guanylate kinase homologues.	CACNB2
rna-XM_034374759.1	Guanylate kinase homologues.	CACNB2
rna-XM_034374761.1	Guanylate kinase homologues.	CACNB2
rna-XM_034374755.1	Guanylate kinase homologues.	CACNB2
rna-XM_034374756.1	Guanylate kinase homologues.	CACNB2
rna-XM_034374760.1	Guanylate kinase homologues.	CACNB2
rna-XM_034374757.1	Guanylate kinase homologues.	CACNB2
rna-XM_034374762.1	Guanylate kinase homologues.	CACNB2
rna-XM_034389306.1	guanyl-nucleotide exchange factor activity	-
rna-XM_034389307.1	guanyl-nucleotide exchange factor activity	-
rna-XM_034375685.1	HAT (Half-A-TPR) repeats	XAB2
rna-XM_034397042.1	HEAT repeat-containing protein	HEATR5B
rna-XM_034397043.1	HEAT repeat-containing protein	HEATR5B
rna-XM_034397044.1	HEAT repeat-containing protein	HEATR5B
rna-XM_034397045.1	HEAT repeat-containing protein	HEATR5B
rna-XM_034397046.1	HEAT repeat-containing protein	HEATR5B
rna-XM_034390169.1	Homeobox KN domain	ISL1
rna-XM_034376853.1	Homeodomain	BARHL1
rna-XM_034375087.1	hydrolase activity, acting on acid anhydrides	CHD7
rna-XM_034375088.1	hydrolase activity, acting on acid anhydrides	CHD7
rna-XM_034380697.1	hydrolase family 45	-
rna-XM_034399639.1	Immunoglobulin	-
rna-XM_034399649.1	Immunoglobulin	-
rna-XM_034376493.1	Immunoglobulin	-
rna-XM_034389007.1	Immunoglobulin domain	-
rna-XM_034391048.1	Immunoglobulin domain	NPTN
rna-XM_034378045.1	Immunoglobulin like	PRTG
rna-XM_034389082.1	Immunoglobulin like	-
rna-XM_034394430.1	Immunoglobulin like	-
rna-XM_034374167.1	Immunoglobulin V-set domain	-
rna-XM_034384915.1	Immunoglobulin V-set domain	-
rna-XM_034384917.1	Immunoglobulin V-set domain	-
rna-XM_034384918.1	Immunoglobulin V-set domain	-
rna-XM_034383208.1	integrin-mediated signaling pathway	-
rna-XM_034393303.1	Intercellular signal essential for a variety of patterning events during development. Establishes the anterior- posterior axis of the embryonic segments and patterns the larval imaginal disks. Binds to the patched (ptc) receptor, which functions in association with smoothened (smo), to activate the transcription of target genes wingless (wg), decapentaplegic (dpp) and ptc. In the absence of hh, p…	SHH
rna-XM_034378145.1	involucrin	-
rna-XM_034376848.1	Involved in transport of proteins from the cis medial- Golgi to the trans-Golgi network	GOSR2
rna-XM_034376550.1	ionotropic glutamate receptor activity	GRIA2
rna-XM_034376552.1	ionotropic glutamate receptor activity	GRIA2
rna-XM_034383258.1	ionotropic glutamate receptor activity	-
rna-XM_034378368.1	Ionotropic glutamate receptor-invertebrate	-
rna-XM_034381766.1	It is involved in the biological process described with developmental process	DAB2
rna-XM_034381768.1	It is involved in the biological process described with developmental process	DAB2
rna-XM_034381769.1	It is involved in the biological process described with developmental process	DAB2
rna-XM_034381770.1	It is involved in the biological process described with developmental process	DAB2
rna-XM_034396938.1	It is involved in the biological process described with DNA metabolic process	RAD51C
rna-XM_034378255.1	It is involved in the biological process described with DNA repair	FANCI
rna-XM_034383792.1	It is involved in the biological process described with intracellular signal transduction	-
rna-XM_034383786.1	It is involved in the biological process described with intracellular signal transduction	-
rna-XM_034383787.1	It is involved in the biological process described with intracellular signal transduction	-
rna-XM_034383788.1	It is involved in the biological process described with intracellular signal transduction	-
rna-XM_034383790.1	It is involved in the biological process described with intracellular signal transduction	-
rna-XM_034383791.1	It is involved in the biological process described with intracellular signal transduction	-
rna-XM_034383789.1	It is involved in the biological process described with intracellular signal transduction	-
rna-XM_034378671.1	It is involved in the biological process described with metabolic process	UCK1
rna-XM_034392200.1	It is involved in the biological process described with metabolic process	AGXT
rna-XM_034392201.1	It is involved in the biological process described with metabolic process	AGXT
rna-XM_034376585.1	It is involved in the biological process described with mRNA transport	-
rna-XM_034376568.1	It is involved in the biological process described with nucleobase-containing compound metabolic process	DDX11
rna-XM_034376576.1	It is involved in the biological process described with nucleobase-containing compound metabolic process	DDX11
rna-XM_034378914.1	It is involved in the biological process described with nucleotide-excision repair	ERCC2
rna-XM_034379642.1	It is involved in the biological process described with protein phosphorylation	DYRK4
rna-XM_034379644.1	It is involved in the biological process described with protein phosphorylation	DYRK4
rna-XM_034375521.1	It is involved in the biological process described with pseudouridine synthesis	RPUSD2
rna-XM_034375523.1	It is involved in the biological process described with pseudouridine synthesis	RPUSD2
rna-XM_034387262.1	It is involved in the biological process described with regulation of transcription, DNA-templated	-
rna-XM_034387258.1	It is involved in the biological process described with regulation of transcription, DNA-templated	-
rna-XM_034387260.1	It is involved in the biological process described with regulation of transcription, DNA-templated	-
rna-XM_034394947.1	It is involved in the biological process described with sensory perception of smell	GPROR8
rna-XM_034397814.1	It is involved in the biological process described with signal transduction	FRMPD3
rna-XM_034376852.1	Juvenile hormone binding protein domains in insects.	to
rna-XM_034393916.1	Juvenile hormone binding protein domains in insects.	-
rna-XM_034397655.1	Juvenile hormone binding protein domains in insects.	-
rna-XM_034397076.1	K02A2.6-like	-
rna-XM_034397407.1	Kelch-like protein	KLHL5
rna-XM_034379498.1	Leucine rich repeat	-
rna-XM_034386629.1	Leucine rich repeat	-
rna-XM_034387077.1	Leucine rich repeat C-terminal domain	GPRNNB1
rna-XM_034387642.1	Leucine rich repeats (6 copies)	Gp150
rna-XM_034397003.1	Leucine-rich repeat-containing protein	let-413
rna-XM_034396973.1	Leucine-rich repeat-containing protein	let-413
rna-XM_034396985.1	Leucine-rich repeat-containing protein	let-413
rna-XM_034396995.1	Leucine-rich repeat-containing protein	let-413
rna-XM_034396965.1	Leucine-rich repeat-containing protein	let-413
rna-XM_034396979.1	Leucine-rich repeat-containing protein	let-413
rna-XM_034392866.1	Leucine-rich repeats, typical (most populated) subfamily	-
rna-XM_034378589.1	Ligand binding domain of hormone receptors	Hr4
rna-XM_034377044.1	Lysozyme activity	-
rna-XM_034376798.1	Major Facilitator Superfamily	-
rna-XM_034376801.1	Major Facilitator Superfamily	-
rna-XM_034376800.1	Major Facilitator Superfamily	-
rna-XM_034376802.1	Major Facilitator Superfamily	-
rna-XM_034376799.1	Major Facilitator Superfamily	-
rna-XM_034394087.1	mannose-6-phosphate isomerase	MPI
rna-XM_034394086.1	mannose-6-phosphate isomerase	MPI
rna-XM_034385472.1	Mediates the voltage-dependent sodium ion permeability of excitable membranes	para
rna-XM_034385466.1	Mediates the voltage-dependent sodium ion permeability of excitable membranes	para
rna-XM_034385467.1	Mediates the voltage-dependent sodium ion permeability of excitable membranes	para
rna-XM_034385468.1	Mediates the voltage-dependent sodium ion permeability of excitable membranes	para
rna-XM_034385470.1	Mediates the voltage-dependent sodium ion permeability of excitable membranes	para
rna-XM_034385471.1	Mediates the voltage-dependent sodium ion permeability of excitable membranes	para
rna-XM_034385464.1	Mediates the voltage-dependent sodium ion permeability of excitable membranes	para
rna-XM_034385465.1	Mediates the voltage-dependent sodium ion permeability of excitable membranes	para
rna-XM_034385473.1	Mediates the voltage-dependent sodium ion permeability of excitable membranes	para
rna-XM_034394602.1	Membrane dipeptidase (Peptidase family M19)	-
rna-XM_034382153.1	Metal dependent phosphohydrolases with conserved 'HD' motif.	PDE9A
rna-XM_034382455.1	Metal ion binding	ZNF395
rna-XM_034387762.1	Metal ion binding	Br-c
rna-XM_034392016.1	Metal ion binding	BCL11A
rna-XM_034392018.1	Metal ion binding	BCL11A
rna-XM_034392015.1	Metal ion binding	BCL11A
rna-XM_034392017.1	Metal ion binding	BCL11A
rna-XM_034398750.1	Metal ion binding	hkb
rna-XM_034386669.1	metalloendopeptidase activity. It is involved in the biological process described with proteolysis	MMEL1
rna-XM_034392490.1	metalloendopeptidase activity. It is involved in the biological process described with proteolysis	Nep5
rna-XM_034375095.1	Methyltransferase	BCDIN3D
rna-XM_034394132.1	Mitochondrial ribosome subunit S24	MRPS24
rna-XM_034391783.1	mitochondrial RNA processing	FASTKD5
rna-XM_034400300.1	mitogen-activated protein kinase	MAPK10
rna-XM_034400298.1	mitogen-activated protein kinase	MAPK10
rna-XM_034400297.1	mitogen-activated protein kinase	MAPK10
rna-XM_034400299.1	mitogen-activated protein kinase	MAPK10
rna-XM_034400301.1	mitogen-activated protein kinase	MAPK10
rna-XM_034400303.1	mitogen-activated protein kinase	MAPK10
rna-XM_034393305.1	Mothers against decapentaplegic homolog	SMAD7
rna-XM_034393306.1	Mothers against decapentaplegic homolog	SMAD7
rna-XM_034398746.1	Motif C-terminal to PAS motifs (likely to contribute to PAS structural domain)	Met
rna-XM_034398747.1	Motif C-terminal to PAS motifs (likely to contribute to PAS structural domain)	Met
rna-XM_034390470.1	MYND finger	-
rna-XM_034390467.1	MYND finger	-
rna-XM_034390469.1	MYND finger	-
rna-XM_034390468.1	MYND finger	-
rna-XM_034390466.1	MYND finger	-
rna-XM_034390471.1	MYND finger	-
rna-XM_034398050.1	myosin II head/neck binding	LMO7
rna-XM_034393263.1	Myosin N-terminal SH3-like domain	MYH9
rna-XM_034393468.1	Myosin. Large ATPases.	Myo20
rna-XM_034378766.1	Ndr family	-
rna-XM_034378765.1	Ndr family	-
rna-XM_034378767.1	Ndr family	-
rna-XM_034384219.1	Neurotransmitter-gated ion-channel transmembrane region	nAChRb1
rna-XM_034394789.1	Neurotransmitter-gated ion-channel transmembrane region	-
rna-XM_034394790.1	Neurotransmitter-gated ion-channel transmembrane region	-
rna-XM_034385327.1	Niemann-Pick C1 N terminus	NPC1
rna-XM_034399702.1	Ninjurin	-
rna-XM_034385300.1	NMDA receptor-regulated protein 1	NAA15
rna-XM_034376076.1	NODP	NOTCH1
rna-XM_034384280.1	N-terminal domain in C. elegans NRF-6 (Nose Resistant to Fluoxetine-4) and NDG-4 (resistant to nordihydroguaiaretic acid-4).	-
rna-XM_034376660.1	Nuclear receptor coactivator 7	-
rna-XM_034376677.1	Nuclear receptor coactivator 7	-
rna-XM_034376674.1	Nuclear receptor coactivator 7	-
rna-XM_034376671.1	Nuclear receptor coactivator 7	-
rna-XM_034376667.1	Nuclear receptor coactivator 7	-
rna-XM_034376661.1	Nuclear receptor coactivator 7	-
rna-XM_034376670.1	Nuclear receptor coactivator 7	-
rna-XM_034376662.1	Nuclear receptor coactivator 7	-
rna-XM_034376669.1	Nuclear receptor coactivator 7	-
rna-XM_034376666.1	Nuclear receptor coactivator 7	-
rna-XM_034375470.1	nucleic acid binding	RBPMS2
rna-XM_034375468.1	nucleic acid binding	RBPMS2
rna-XM_034375471.1	nucleic acid binding	RBPMS2
rna-XM_034375472.1	nucleic acid binding	RBPMS2
rna-XM_034376099.1	nucleic acid binding	LARP4
rna-XM_034376100.1	nucleic acid binding	LARP4
rna-XM_034376101.1	nucleic acid binding	LARP4
rna-XM_034385299.1	nucleic acid-templated transcription	ZNF532
rna-XM_034387394.1	Nucleoside transmembrane transporter activity. It is involved in the biological process described with	SLC29A1
rna-XM_034387393.1	Nucleoside transmembrane transporter activity. It is involved in the biological process described with	SLC29A1
rna-XM_034386020.1	NUMB domain	NUMB
rna-XM_034376766.1	O-acyltransferase	SOAT1
rna-XM_034375663.1	O-acyltransferase activity. It is involved in the biological process described with lipid metabolic process	PLA2G15
rna-XM_034374464.1	Occludin homology domain	ELL
rna-XM_034389190.1	Paired Box domain	PAX5
rna-XM_034378194.1	PAN domain	-
rna-XM_034378195.1	PAN domain	-
rna-XM_034386221.1	PDZ domain	PDZPH1P
rna-XM_034379185.1	Peroxisomal biogenesis factor 11 (PEX11)	PEX11G
rna-XM_034397414.1	PH domain associated with Beige/BEACH	NBEAL1
rna-XM_034374823.1	Phosphatidic acid phosphatase type 2C	PPAP2C
rna-XM_034378763.1	Phosphoglycerate mutase family	PGAM2
rna-XM_034378762.1	Phosphoglycerate mutase family	PGAM2
rna-XM_034375405.1	Phospholipase A2	-
rna-XM_034375406.1	Phospholipase A2	-
rna-XM_034378126.1	Phospholipase A2	-
rna-XM_034378670.1	Phosphoribulokinase / Uridine kinase family	UCK1
rna-XM_034378672.1	Phosphoribulokinase / Uridine kinase family	UCK1
rna-XM_034376872.1	Phosphoric diester hydrolase activity. It is involved in the biological process described with lipid metabolic process	-
rna-XM_034376888.1	Phosphoric diester hydrolase activity. It is involved in the biological process described with lipid metabolic process	-
rna-XM_034376877.1	Phosphoric diester hydrolase activity. It is involved in the biological process described with lipid metabolic process	-
rna-XM_034378710.1	Phosphotransferase activity, alcohol group as acceptor	PI4K2B
rna-XM_034375538.1	Phosphotyrosine-binding domain	TNS3
rna-XM_034377811.1	Piezo-type mechanosensitive ion channel component	-
rna-XM_034377812.1	Piezo-type mechanosensitive ion channel component	-
rna-XM_034377813.1	Piezo-type mechanosensitive ion channel component	-
rna-XM_034377814.1	Piezo-type mechanosensitive ion channel component	-
rna-XM_034377815.1	Piezo-type mechanosensitive ion channel component	-
rna-XM_034377816.1	Piezo-type mechanosensitive ion channel component	-
rna-XM_034377818.1	Piezo-type mechanosensitive ion channel component	-
rna-XM_034376915.1	Plays a role in the sugar gustatory response	Gr1
rna-XM_034376916.1	Plays a role in the sugar gustatory response	Gr1
rna-XM_034376441.1	Plays a role in the sugar gustatory response	Gr1
rna-XM_034375805.1	Plays a role in the sugar gustatory response	Gr1
rna-XM_034374801.1	Plays an important role in the degradation of dermatan and keratan sulfates	GUSB
rna-XM_034387414.1	Plexin cytoplasmic RasGAP domain	plexB
rna-XM_034387416.1	Plexin cytoplasmic RasGAP domain	plexB
rna-XM_034387413.1	Plexin cytoplasmic RasGAP domain	plexB
rna-XM_034397818.1	Polysaccharide deacetylase	Cda5
rna-XM_034389009.1	positive regulation of basement membrane assembly involved in embryonic body morphogenesis	PHLDB1
rna-XM_034378146.1	positive regulation of invadopodium disassembly	NAV2
rna-XM_034391045.1	Predicted membrane protein	TPRA1
rna-XM_034391043.1	Predicted membrane protein	TPRA1
rna-XM_034391786.1	Prenylated Rab acceptor protein	RABAC1
rna-XM_034391788.1	Prenylated Rab acceptor protein	RABAC1
rna-XM_034375592.1	Produces nitric oxide (NO)	NOS1
rna-XM_034377901.1	Programmed cell death 6-interacting	PDCD6IP
rna-XM_034377900.1	Programmed cell death 6-interacting	PDCD6IP
rna-XM_034376998.1	Protein kinase C conserved region 2 (CalB)	FER1L6
rna-XM_034375801.1	Protein kinase C conserved region 2 (CalB)	SYT16
rna-XM_034386103.1	Protein kinase C conserved region 2 (CalB)	SYT2
rna-XM_034386099.1	Protein kinase C conserved region 2 (CalB)	SYT2
rna-XM_034386100.1	Protein kinase C conserved region 2 (CalB)	SYT2
rna-XM_034386102.1	Protein kinase C conserved region 2 (CalB)	SYT2
rna-XM_034386104.1	Protein kinase C conserved region 2 (CalB)	SYT2
rna-XM_034386105.1	Protein kinase C conserved region 2 (CalB)	SYT2
rna-XM_034386106.1	Protein kinase C conserved region 2 (CalB)	SYT2
rna-XM_034374684.1	Protein kinase domain	CAMK1
rna-XM_034394088.1	Protein of unknown function (DUF1115)	RWDD2B
rna-XM_034398808.1	Protein of unknown function (DUF1676)	Osi17
rna-XM_034375030.1	Protein of unknown function (DUF3421)	-
rna-XM_034401048.1	Protein of unknown function (DUF3736)	-
rna-XM_034398459.1	protein serine threonine kinase activity. It is involved in the biological process described with	STK32C
rna-XM_034376703.1	Protein tyrosine kinase	MAP3K13
rna-XM_034376705.1	Protein tyrosine kinase	MAP3K13
rna-XM_034376704.1	Protein tyrosine kinase	MAP3K13
rna-XM_034376702.1	Protein tyrosine kinase	MAP3K13
rna-XM_034376706.1	Protein tyrosine kinase	MAP3K13
rna-XM_034375813.1	Protein tyrosine kinase	-
rna-XM_034387107.1	Protein tyrosine kinase	TESK2
rna-XM_034376527.1	protein tyrosine/serine/threonine phosphatase activity	DUSP23
rna-XM_034379405.1	Pupal cuticle protein C1	-
rna-XM_034378219.1	Pupal cuticle protein C1	-
rna-XM_034395982.1	Pyridoxal kinase activity. It is involved in the biological process described with pyridoxal 5'-phosphate salvage	PDXK
rna-XM_034375693.1	Rab GTPase activator activity. It is involved in the biological process described with regulation of Rab GTPase activity	TBC1D5
rna-XM_034379306.1	Rap/ran-GAP	GARNL3
rna-XM_034379307.1	Rap/ran-GAP	GARNL3
rna-XM_034379305.1	Rap/ran-GAP	GARNL3
rna-XM_034379201.1	Rap1 Myb domain	-
rna-XM_034376113.1	Ras family	-
rna-XM_034384933.1	Ras subfamily of RAS small GTPases	-
rna-XM_034385659.1	receptor activity. It is involved in the biological process described with	PlexA
rna-XM_034378369.1	Receptor binding. It is involved in the biological process described with regulation of cell migration	LAMA2
rna-XM_034384383.1	Receptor family ligand binding region	GRM4
rna-XM_034395031.1	regulation of photoreceptor cell axon guidance	-
rna-XM_034391594.1	regulation of response to stimulus	-
rna-XM_034391064.1	Rho guanyl-nucleotide exchange factor activity. It is involved in the biological process described with protein phosphorylation	Unc-89
rna-XM_034391065.1	Rho guanyl-nucleotide exchange factor activity. It is involved in the biological process described with protein phosphorylation	Unc-89
rna-XM_034374940.1	Rho guanyl-nucleotide exchange factor activity. It is involved in the biological process described with regulation of Rho protein signal transduction	PLEKHG1
rna-XM_034374937.1	Rho guanyl-nucleotide exchange factor activity. It is involved in the biological process described with regulation of Rho protein signal transduction	PLEKHG1
rna-XM_034374939.1	Rho guanyl-nucleotide exchange factor activity. It is involved in the biological process described with regulation of Rho protein signal transduction	PLEKHG1
rna-XM_034374938.1	Rho guanyl-nucleotide exchange factor activity. It is involved in the biological process described with regulation of Rho protein signal transduction	PLEKHG1
rna-XM_034378152.1	Rho guanyl-nucleotide exchange factor activity. It is involved in the biological process described with regulation of Rho protein signal transduction	PsGEF
rna-XM_034390646.1	ribosomal protein, L30	Mrpl30
rna-XM_034398867.1	Ribosomal_L32e	RPL32
rna-XM_034398865.1	Ribosomal_L32e	RPL32
rna-XM_034398866.1	Ribosomal_L32e	RPL32
rna-XM_034398864.1	Ribosomal_L32e	RPL32
rna-XM_034374287.1	RNA recognition motif. (a.k.a. RRM, RBD, or RNP domain)	PTBP2
rna-XM_034374288.1	RNA recognition motif. (a.k.a. RRM, RBD, or RNP domain)	PTBP2
rna-XM_034374289.1	RNA recognition motif. (a.k.a. RRM, RBD, or RNP domain)	PTBP2
rna-XM_034374290.1	RNA recognition motif. (a.k.a. RRM, RBD, or RNP domain)	PTBP2
rna-XM_034374291.1	RNA recognition motif. (a.k.a. RRM, RBD, or RNP domain)	PTBP2
rna-XM_034374292.1	RNA recognition motif. (a.k.a. RRM, RBD, or RNP domain)	PTBP2
rna-XM_034374294.1	RNA recognition motif. (a.k.a. RRM, RBD, or RNP domain)	PTBP2
rna-XM_034374295.1	RNA recognition motif. (a.k.a. RRM, RBD, or RNP domain)	PTBP2
rna-XM_034374296.1	RNA recognition motif. (a.k.a. RRM, RBD, or RNP domain)	PTBP2
rna-XM_034374298.1	RNA recognition motif. (a.k.a. RRM, RBD, or RNP domain)	PTBP2
rna-XM_034375227.1	Rotatin, an armadillo repeat protein, centriole functioning	RTTN
rna-XM_034385312.1	SANT SWI3, ADA2, N-CoR and TFIIIB'' DNA-binding domains	CRAMP1L
rna-XM_034390216.1	Sarcoglycan complex subunit protein	SGCG
rna-XM_034390948.1	semaphorin domain	smp-2
rna-XM_034378525.1	sequence-specific DNA binding	Ubx
rna-XM_034378526.1	sequence-specific DNA binding	Ubx
rna-XM_034375590.1	Sequence-specific DNA binding transcription factor activity. It is involved in the biological process described with regulation of transcription, DNA-templated	H15
rna-XM_034378222.1	sequence-specific DNA binding. It is involved in the biological process described with regulation of transcription, DNA-templated	HOXB7
rna-XM_034378223.1	sequence-specific DNA binding. It is involved in the biological process described with regulation of transcription, DNA-templated	HOXB7
rna-XM_034378254.1	sequence-specific DNA binding. It is involved in the biological process described with regulation of transcription, DNA-templated	HOXA2
rna-XM_034378841.1	sequence-specific DNA binding. It is involved in the biological process described with regulation of transcription, DNA-templated	-
rna-XM_034379187.1	sequence-specific DNA binding. It is involved in the biological process described with regulation of transcription, DNA-templated	ATF6
rna-XM_034379188.1	sequence-specific DNA binding. It is involved in the biological process described with regulation of transcription, DNA-templated	ATF6
rna-XM_034379189.1	sequence-specific DNA binding. It is involved in the biological process described with regulation of transcription, DNA-templated	ATF6
rna-XM_034378218.1	Sequence-specific DNA binding. It is involved in the biological process described with regulation of transcription, DNA-templated	NKX6-1
rna-XM_034393537.1	Serine threonine-protein phosphatase 4 regulatory subunit	SMEK2
rna-XM_034393535.1	Serine threonine-protein phosphatase 4 regulatory subunit	SMEK2
rna-XM_034393536.1	Serine threonine-protein phosphatase 4 regulatory subunit	SMEK2
rna-XM_034383377.1	Serine/Threonine protein kinases, catalytic domain	CDK14
rna-XM_034383369.1	Serine/Threonine protein kinases, catalytic domain	CDK14
rna-XM_034393441.1	serine-type endopeptidase activity. It is involved in the biological process described with proteolysis	-
rna-XM_034393442.1	serine-type endopeptidase activity. It is involved in the biological process described with proteolysis	-
rna-XM_034393443.1	serine-type endopeptidase activity. It is involved in the biological process described with proteolysis	-
rna-XM_034393444.1	serine-type endopeptidase activity. It is involved in the biological process described with proteolysis	-
rna-XM_034379176.1	serine-type endopeptidase activity. It is involved in the biological process described with proteolysis	-
rna-XM_034386725.1	serine-type endopeptidase activity. It is involved in the biological process described with proteolysis	RHBDL3
rna-XM_034388368.1	serine-type endopeptidase activity. It is involved in the biological process described with proteolysis	-
rna-XM_034392854.1	Serine-type peptidase activity. It is involved in the biological process described with proteolysis	PRCP
rna-XM_034386493.1	Serpentine type 7TM GPCR chemoreceptor Srsx	NMUR1
rna-XM_034386442.1	Serpentine type 7TM GPCR chemoreceptor Srx	npr-9
rna-XM_034390060.1	SET (Su(var)3-9, Enhancer-of-zeste, Trithorax) domain	-
rna-XM_034390063.1	SET (Su(var)3-9, Enhancer-of-zeste, Trithorax) domain	-
rna-XM_034390064.1	SET (Su(var)3-9, Enhancer-of-zeste, Trithorax) domain	-
rna-XM_034390065.1	SET (Su(var)3-9, Enhancer-of-zeste, Trithorax) domain	-
rna-XM_034390066.1	SET (Su(var)3-9, Enhancer-of-zeste, Trithorax) domain	-
rna-XM_034386480.1	SH3/SH2 adaptor activity	SHF
rna-XM_034375300.1	SHC SH2 domain-binding protein	SHCBP1
rna-XM_034375299.1	SHC SH2 domain-binding protein	SHCBP1
rna-XM_034383224.1	Sidestep protein	-
rna-XM_034379078.1	Signal transducer and activator of transcription	STAT5B
rna-XM_034379080.1	Signal transducer and activator of transcription	STAT5B
rna-XM_034379082.1	Signal transducer and activator of transcription	STAT5B
rna-XM_034379079.1	Signal transducer and activator of transcription	STAT5B
rna-XM_034379083.1	Signal transducer and activator of transcription	STAT5B
rna-XM_034383921.1	Small conductance calcium-activated potassium channel	KCNN2
rna-XM_034378151.1	sodium channel activity. It is involved in the biological process described with sodium ion transport	-
rna-XM_034399627.1	Sodium:neurotransmitter symporter family	DAT
rna-XM_034378209.1	Spondin_N	SPON2
rna-XM_034395114.1	Starch/carbohydrate-binding module (family 53)	-
rna-XM_034391710.1	Sterile alpha motif.	-
rna-XM_034391899.1	Sterile alpha motif.	KAZN
rna-XM_034392406.1	Structural component of the gap junctions	-
rna-XM_034377087.1	Structural constituent of ribosome. It is involved in the biological process described with	RPS29
rna-XM_034377188.1	Structural constituent of ribosome. It is involved in the biological process described with translation	MRPL37
rna-XM_034386444.1	Subtilase family	PCSK1
rna-XM_034378717.1	Sulfotransferase family	Chst4
rna-XM_034378718.1	Sulfotransferase family	Chst4
rna-XM_034395089.1	TATA element modulatory factor 1 TATA binding	TMF1
rna-XM_034395090.1	TATA element modulatory factor 1 TATA binding	TMF1
rna-XM_034395093.1	TATA element modulatory factor 1 TATA binding	TMF1
rna-XM_034395092.1	TATA element modulatory factor 1 TATA binding	TMF1
rna-XM_034387104.1	Testis development protein nyd-sp29	WDR63
rna-XM_034390842.1	Tetraspanin family	-
rna-XM_034377853.1	Tetratricopeptide repeat protein 21B-like	TTC21B
rna-XM_034396896.1	Thrombospondin type 1 repeats	-
rna-XM_034393267.1	Timeless protein	TIMELESS
rna-XM_034376917.1	TMC domain	TMC3
rna-XM_034374141.1	Transcription factor	-
rna-XM_034375766.1	Transcription factor DP	TFDP1
rna-XM_034375767.1	Transcription factor DP	TFDP1
rna-XM_034378773.1	Transferase activity, transferring acyl groups other than amino-acyl groups	-
rna-XM_034378772.1	Transferase activity, transferring acyl groups other than amino-acyl groups	-
rna-XM_034385808.1	Transferrin	-
rna-XM_034394404.1	Transient receptor ion channel II	TRP
rna-XM_034397237.1	transmembrane receptor protein tyrosine kinase activity. It is involved in the biological process described with protein phosphorylation	sev
rna-XM_034395127.1	Transmembrane transporter activity. It is involved in the biological process described with transmembrane transport	-
rna-XM_034395128.1	Transmembrane transporter activity. It is involved in the biological process described with transmembrane transport	-
rna-XM_034395126.1	Transmembrane transporter activity. It is involved in the biological process described with transmembrane transport	-
rna-XM_034398710.1	transposition, RNA-mediated	-
rna-XM_034374859.1	troponin C	-
rna-XM_034377856.1	Trypsin	-
rna-XM_034398929.1	tryptophan 5-monooxygenase activity. It is involved in the biological process described with oxidation-reduction process	Trh
rna-XM_034392410.1	TSC22 domain family	TSC22D2
rna-XM_034378226.1	Tyrosine kinase, catalytic domain	-
rna-XM_034379210.1	U4 U6 small nuclear ribonucleoprotein	PRPF4
rna-XM_034379209.1	U4 U6 small nuclear ribonucleoprotein	PRPF4
rna-XM_034378673.1	Ubiquitin-like domain	UBL5
rna-XM_034378675.1	Ubiquitin-like domain	UBL5
rna-XM_034378674.1	Ubiquitin-like domain	UBL5
rna-XM_034376709.1	ubiquitin-protein transferase activity	MYCBP2
rna-XM_034375128.1	UDP-galactosyltransferase activity	-
rna-XM_034395184.1	Uncharacterised protein family UPF0565	C2orf69
rna-XM_034395185.1	Uncharacterised protein family UPF0565	C2orf69
rna-XM_034395182.1	Uncharacterised protein family UPF0565	C2orf69
rna-XM_034378781.1	UTP glucose-1-phosphate uridylyltransferase activity. It is involved in the biological process described with UDP-glucose metabolic process	UGP2
rna-XM_034378780.1	UTP glucose-1-phosphate uridylyltransferase activity. It is involved in the biological process described with UDP-glucose metabolic process	UGP2
rna-XM_034389843.1	Vault protein inter-alpha-trypsin domain	ITIH5
rna-XM_034387100.1	Voltage-dependent T-type calcium channel subunit	CACNA1G
rna-XM_034374764.1	Voltage-gated calcium channel activity. It is involved in the biological process described with calcium ion transmembrane transport	CACNB2
rna-XM_034399879.1	Voltage-gated potassium channel activity. It is involved in the biological process described with	Shaw
rna-XM_034375556.1	von Willebrand factor (vWF) type C domain	-
rna-XM_034394976.1	WD domain, G-beta repeat	-
rna-XM_034386935.1	WD repeat-containing protein	WDR26
rna-XM_034394897.1	Zinc carboxypeptidase	AGBL5
rna-XM_034379439.1	zinc finger	JAZF1
rna-XM_034384392.1	zinc finger	-
rna-XM_034394286.1	Zinc finger FYVE domain-containing protein	ZFYVE19
rna-XM_034394287.1	Zinc finger FYVE domain-containing protein	ZFYVE19
rna-XM_034394285.1	Zinc finger FYVE domain-containing protein	ZFYVE19
rna-XM_034375567.1	zinc finger protein	ZNF536
rna-XM_034376814.1	Zinc ion binding	LTN1
rna-XM_034377182.1	Zinc ion binding	BAZ1A
rna-XM_034377183.1	Zinc ion binding	BAZ1A
rna-XM_034377184.1	Zinc ion binding	BAZ1A
rna-XM_034375799.1	Zinc ion binding	LHX8
rna-XM_034389043.1	Zinc ion binding	RSF1
rna-XM_034385297.1	Zinc ion binding. It is involved in the biological process described with protein catabolic process	UBR1
rna-XM_034385296.1	Zinc ion binding. It is involved in the biological process described with protein catabolic process	UBR1
rna-XM_034378930.1	Zinc-binding domain present in Lin-11, Isl-1, Mec-3.	LMO1
rna-XM_034378931.1	Zinc-binding domain present in Lin-11, Isl-1, Mec-3.	LMO1
rna-XM_034378933.1	Zinc-binding domain present in Lin-11, Isl-1, Mec-3.	LMO1
rna-XM_034378934.1	Zinc-binding domain present in Lin-11, Isl-1, Mec-3.	LMO1
rna-XM_034378935.1	Zinc-binding domain present in Lin-11, Isl-1, Mec-3.	LMO1
rna-XM_034378937.1	Zinc-binding domain present in Lin-11, Isl-1, Mec-3.	LMO1
rna-XM_034381823.1	ZIP Zinc transporter	SLC39A13

## Sheet: YNBN_SCDY_pixyFST2%
Gene	Function	Gene abbreviation
rna-XM_034384529.1	Actin filament binding. It is involved in the biological process described with cell adhesion	CTNNAL1
rna-XM_034374326.1	Microtubule binding. It is involved in the biological process described with microtubule cytoskeleton organization	MAP1B
rna-XM_034380725.1	microtubule motor activity	KIF14
rna-XM_034386646.1	DnaJ molecular chaperone homology domain	DNAJB6
rna-XM_034375981.1	SOS response associated peptidase (SRAP)	HMCES
rna-XM_034375982.1	SOS response associated peptidase (SRAP)	HMCES
rna-XM_034377033.1	Lipase	-
rna-XM_034391960.1	Lipase	-
rna-XM_034388997.1	lipid binding	-
rna-XM_034397387.1	Low-density lipoprotein receptor domain class A	-
rna-XM_034396959.1	Insect cuticle protein	-
rna-XM_034399526.1	Insect cuticle protein	-
rna-XM_034382580.1	1-acylglycerol-3-phosphate O-acyltransferase 5	AGPAT5
rna-XM_034394159.1	4 iron, 4 sulfur cluster binding. It is involved in the biological process described with RNA modification	CDKAL1
rna-XM_034397929.1	60S ribosomal protein	RPL7
rna-XM_034393851.1	6-phosphofructo-2-kinase	-
rna-XM_034382163.1	7 transmembrane receptor (rhodopsin family)	NPSR1
rna-XM_034398465.1	7 transmembrane receptor (rhodopsin family)	NPY1R
rna-XM_034399399.1	7 transmembrane receptor (rhodopsin family)	-
rna-XM_034381648.1	7 transmembrane receptor (Secretin family)	-
rna-XM_034381816.1	A Receptor for Ubiquitination Targets	-
rna-XM_034379950.1	AAA domain	ZNFX1
rna-XM_034399179.1	ABC transporter	ABCC2
rna-XM_034398417.1	ABC-2 family transporter protein	-
rna-XM_034383375.1	Accessory subunit of the mitochondrial membrane respiratory chain NADH dehydrogenase (Complex I), that is believed not to be involved in catalysis. Complex I functions in the transfer of electrons from NADH to the respiratory chain. The immediate electron acceptor for the enzyme is believed to be ubiquinone	NDUFA10
rna-XM_034383376.1	Accessory subunit of the mitochondrial membrane respiratory chain NADH dehydrogenase (Complex I), that is believed not to be involved in catalysis. Complex I functions in the transfer of electrons from NADH to the respiratory chain. The immediate electron acceptor for the enzyme is believed to be ubiquinone	NDUFA10
rna-XM_034397870.1	acetylcholinesterase activity	-
rna-XM_034384473.1	activity. It is involved in the biological process described with	SYT11
rna-XM_034385852.1	activity. It is involved in the biological process described with glycogen biosynthetic process	AGL
rna-XM_034385849.1	activity. It is involved in the biological process described with glycogen biosynthetic process	AGL
rna-XM_034385850.1	activity. It is involved in the biological process described with glycogen biosynthetic process	AGL
rna-XM_034385851.1	activity. It is involved in the biological process described with glycogen biosynthetic process	AGL
rna-XM_034399715.1	activity. It is involved in the biological process described with ion transport	Rdl
rna-XM_034399710.1	activity. It is involved in the biological process described with ion transport	Rdl
rna-XM_034399713.1	activity. It is involved in the biological process described with ion transport	Rdl
rna-XM_034399709.1	activity. It is involved in the biological process described with ion transport	Rdl
rna-XM_034399711.1	activity. It is involved in the biological process described with ion transport	Rdl
rna-XM_034399712.1	activity. It is involved in the biological process described with ion transport	Rdl
rna-XM_034399714.1	activity. It is involved in the biological process described with ion transport	Rdl
rna-XM_034399716.1	activity. It is involved in the biological process described with ion transport	Rdl
rna-XM_034399717.1	activity. It is involved in the biological process described with ion transport	Rdl
rna-XM_034399022.1	activity. It is involved in the biological process described with transport	-
rna-XM_034399024.1	activity. It is involved in the biological process described with transport	-
rna-XM_034399025.1	activity. It is involved in the biological process described with transport	-
rna-XM_034399023.1	activity. It is involved in the biological process described with transport	-
rna-XM_034385028.1	Acyltransferase family	-
rna-XM_034393998.1	Acyltransferase family	-
rna-XM_034382141.1	Aldo/keto reductase family	-
rna-XM_034382142.1	Aldo/keto reductase family	-
rna-XM_034386585.1	Aldo/keto reductase family	-
rna-XM_034392704.1	Alpha/beta hydrolase family	-
rna-XM_034375475.1	alpha/beta hydrolase fold	-
rna-XM_034380024.1	Alpha-2-Macroglobulin	CD109
rna-XM_034391536.1	Amidohydrolase family	DPYS
rna-XM_034391535.1	Amidohydrolase family	DPYS
rna-XM_034391537.1	Amidohydrolase family	DPYS
rna-XM_034391534.1	Amidohydrolase family	DPYS
rna-XM_034393296.1	Amiloride-sensitive sodium channel	-
rna-XM_034399926.1	AMP binding	PRKAG2
rna-XM_034399922.1	AMP binding	PRKAG2
rna-XM_034399923.1	AMP binding	PRKAG2
rna-XM_034399360.1	AMP-binding enzyme	DIP2
rna-XM_034399361.1	AMP-binding enzyme	DIP2
rna-XM_034399359.1	AMP-binding enzyme	DIP2
rna-XM_034392246.1	Ankyrin repeat	-
rna-XM_034399845.1	Ankyrin repeat and SOCS box	ASB3
rna-XM_034399846.1	Ankyrin repeat and SOCS box	ASB3
rna-XM_034399843.1	Ankyrin repeat and SOCS box	ASB3
rna-XM_034399844.1	Ankyrin repeat and SOCS box	ASB3
rna-XM_034399842.1	Ankyrin repeat and SOCS box	ASB3
rna-XM_034388681.1	Ankyrin repeats (3 copies)	-
rna-XM_034398739.1	Ankyrin repeats (many copies)	-
rna-XM_034398738.1	Ankyrin repeats (many copies)	-
rna-XM_034398737.1	Ankyrin repeats (many copies)	-
rna-XM_034397575.1	ANTH domain	PICALM
rna-XM_034397570.1	ANTH domain	PICALM
rna-XM_034397568.1	ANTH domain	PICALM
rna-XM_034397573.1	ANTH domain	PICALM
rna-XM_034397574.1	ANTH domain	PICALM
rna-XM_034397569.1	ANTH domain	PICALM
rna-XM_034397572.1	ANTH domain	PICALM
rna-XM_034397499.1	Arginine methyltransferase involved in the assembly or stability of mitochondrial NADH ubiquinone oxidoreductase complex (complex I)	NDUFAF7
rna-XM_034390923.1	ARID/BRIGHT DNA binding domain	ARID3A
rna-XM_034395074.1	ATP binding. It is involved in the biological process described with	BTK
rna-XM_034383164.1	ATP binding. It is involved in the biological process described with protein phosphorylation	EPHA5
rna-XM_034384323.1	Autism susceptibility gene 2 protein	AUTS2
rna-XM_034385030.1	Autism susceptibility gene 2 protein	AUTS2
rna-XM_034393531.1	Autophagy protein 16 (ATG16)	ATG16L1
rna-XM_034393530.1	Autophagy protein 16 (ATG16)	ATG16L1
rna-XM_034399418.1	Baculoviral inhibition of apoptosis protein repeat	IAP1
rna-XM_034384395.1	Band 4.1-like protein	EPB41L4A
rna-XM_034399040.1	basic region leucin zipper	HLF
rna-XM_034399039.1	basic region leucin zipper	HLF
rna-XM_034379183.1	Belongs to the 1-acyl-sn-glycerol-3-phosphate acyltransferase family	-
rna-XM_034379184.1	Belongs to the 1-acyl-sn-glycerol-3-phosphate acyltransferase family	-
rna-XM_034382234.1	Belongs to the AAA ATPase family	BCS1L
rna-XM_034382233.1	Belongs to the AAA ATPase family	BCS1L
rna-XM_034382235.1	Belongs to the AAA ATPase family	BCS1L
rna-XM_034382236.1	Belongs to the AAA ATPase family	BCS1L
rna-XM_034380380.1	Belongs to the AB hydrolase superfamily. Lipase family	-
rna-XM_034393740.1	Belongs to the AB hydrolase superfamily. Lipase family	-
rna-XM_034393739.1	Belongs to the AB hydrolase superfamily. Lipase family	-
rna-XM_034388488.1	belongs to the aldehyde dehydrogenase family	ALDH3A2
rna-XM_034383416.1	Belongs to the Ca(2 ) cation antiporter (CaCA) (TC 2.A.19) family	SLC8A3
rna-XM_034383417.1	Belongs to the Ca(2 ) cation antiporter (CaCA) (TC 2.A.19) family	SLC8A3
rna-XM_034383415.1	Belongs to the Ca(2 ) cation antiporter (CaCA) (TC 2.A.19) family	SLC8A3
rna-XM_034382991.1	Belongs to the carnitine choline acetyltransferase family	CHAT
rna-XM_034382273.1	Belongs to the cation transport ATPase (P-type) (TC 3.A.3) family. Type IV subfamily	ATP11B
rna-XM_034391233.1	Belongs to the cation transport ATPase (P-type) (TC 3.A.3) family. Type IV subfamily	ATP8A1
rna-XM_034391234.1	Belongs to the cation transport ATPase (P-type) (TC 3.A.3) family. Type IV subfamily	ATP8A1
rna-XM_034391235.1	Belongs to the cation transport ATPase (P-type) (TC 3.A.3) family. Type IV subfamily	ATP8A1
rna-XM_034391228.1	Belongs to the cation transport ATPase (P-type) (TC 3.A.3) family. Type IV subfamily	ATP8A1
rna-XM_034391232.1	Belongs to the cation transport ATPase (P-type) (TC 3.A.3) family. Type IV subfamily	ATP8A1
rna-XM_034391229.1	Belongs to the cation transport ATPase (P-type) (TC 3.A.3) family. Type IV subfamily	ATP8A1
rna-XM_034391231.1	Belongs to the cation transport ATPase (P-type) (TC 3.A.3) family. Type IV subfamily	ATP8A1
rna-XM_034391237.1	Belongs to the cation transport ATPase (P-type) (TC 3.A.3) family. Type IV subfamily	ATP8A1
rna-XM_034387877.1	Belongs to the class I-like SAM-binding methyltransferase superfamily. Protein arginine N- methyltransferase family	PRMT3
rna-XM_034383327.1	Belongs to the CTL (choline transporter-like) family	-
rna-XM_034382670.1	Belongs to the cytochrome b5 family	-
rna-XM_034396936.1	Belongs to the DHHC palmitoyltransferase family	ZDHHC2
rna-XM_034396937.1	Belongs to the DHHC palmitoyltransferase family	ZDHHC2
rna-XM_034392183.1	Belongs to the DOCK family	DOCK6
rna-XM_034397246.1	Belongs to the eukaryotic ribosomal protein eL19 family	RPL19
rna-XM_034391144.1	Belongs to the fatty acid desaturase type 1 family	SCD
rna-XM_034391143.1	Belongs to the fatty acid desaturase type 1 family	SCD
rna-XM_034384733.1	Belongs to the glycosyl hydrolase 1 family	-
rna-XM_034384732.1	Belongs to the glycosyl hydrolase 1 family	LCT
rna-XM_034398701.1	Belongs to the GMC oxidoreductase family	-
rna-XM_034401054.1	Belongs to the HAD-like hydrolase superfamily. EYA family	EYA1
rna-XM_034380904.1	Belongs to the inositol phosphokinase (IPK) family	ITPKA
rna-XM_034394631.1	Belongs to the MAGUK family	CASK
rna-XM_034394621.1	Belongs to the MAGUK family	CASK
rna-XM_034394622.1	Belongs to the MAGUK family	CASK
rna-XM_034394623.1	Belongs to the MAGUK family	CASK
rna-XM_034394625.1	Belongs to the MAGUK family	CASK
rna-XM_034394626.1	Belongs to the MAGUK family	CASK
rna-XM_034394627.1	Belongs to the MAGUK family	CASK
rna-XM_034394628.1	Belongs to the MAGUK family	CASK
rna-XM_034394630.1	Belongs to the MAGUK family	CASK
rna-XM_034392495.1	Belongs to the major facilitator superfamily. Sugar transporter (TC 2.A.1.1) family	-
rna-XM_034394827.1	Belongs to the major facilitator superfamily. Sugar transporter (TC 2.A.1.1) family	-
rna-XM_034394826.1	Belongs to the major facilitator superfamily. Sugar transporter (TC 2.A.1.1) family	-
rna-XM_034392900.1	Belongs to the mitochondrial carrier (TC 2.A.29) family	SLC25A12
rna-XM_034392904.1	Belongs to the mitochondrial carrier (TC 2.A.29) family	SLC25A12
rna-XM_034392896.1	Belongs to the mitochondrial carrier (TC 2.A.29) family	SLC25A12
rna-XM_034392897.1	Belongs to the mitochondrial carrier (TC 2.A.29) family	SLC25A12
rna-XM_034398483.1	Belongs to the mitochondrial carrier (TC 2.A.29) family	SLC25A25
rna-XM_034398488.1	Belongs to the mitochondrial carrier (TC 2.A.29) family	SLC25A25
rna-XM_034398484.1	Belongs to the mitochondrial carrier (TC 2.A.29) family	SLC25A25
rna-XM_034398489.1	Belongs to the mitochondrial carrier (TC 2.A.29) family	SLC25A37
rna-XM_034393855.1	Belongs to the monovalent cation proton antiporter 1 (CPA1) transporter (TC 2.A.36) family	SLC9A1
rna-XM_034386632.1	Belongs to the MYST (SAS MOZ) family	KAT7
rna-XM_034398447.1	Belongs to the peptidase C2 family	CalpC
rna-XM_034398448.1	Belongs to the peptidase C2 family	CalpC
rna-XM_034391472.1	Belongs to the peptidase S1 family	-
rna-XM_034388554.1	Belongs to the SNF7 family	CHMP2A
rna-XM_034382988.1	Belongs to the sodium solute symporter (SSF) (TC 2.A.21) family	-
rna-XM_034392959.1	Belongs to the TRAFAC class myosin-kinesin ATPase superfamily. Kinesin family	KIF3A
rna-XM_034392958.1	Belongs to the TRAFAC class myosin-kinesin ATPase superfamily. Kinesin family	KIF3A
rna-XM_034401028.1	Belongs to the two pore domain potassium channel (TC 1.A.1.8) family	KCNK18
rna-XM_034380700.1	Belongs to the two pore domain potassium channel (TC 1.A.1.8) family	-
rna-XM_034399028.1	Belongs to the two pore domain potassium channel (TC 1.A.1.8) family	-
rna-XM_034400228.1	Belongs to the type-B carboxylesterase lipase family	CES5A
rna-XM_034383246.1	Belongs to the type-B carboxylesterase lipase family	-
rna-XM_034390651.1	Belongs to the universal ribosomal protein uS17 family	RPS11
rna-XM_034393224.1	Beta-eliminating lyase	-
rna-XM_034387884.1	binding. It is involved in the biological process described with	RXRA
rna-XM_034387885.1	binding. It is involved in the biological process described with	RXRA
rna-XM_034376742.1	binding. It is involved in the biological process described with regulation of transcription, DNA-templated	LHX2
rna-XM_034382162.1	binding. It is involved in the biological process described with regulation of transcription, DNA-templated	GATA4
rna-XM_034382161.1	binding. It is involved in the biological process described with regulation of transcription, DNA-templated	GATA4
rna-XM_034390168.1	binding. It is involved in the biological process described with regulation of transcription, DNA-templated	ISL1
rna-XM_034390170.1	binding. It is involved in the biological process described with regulation of transcription, DNA-templated	ISL1
rna-XM_034399634.1	Biopterin-dependent aromatic amino acid hydroxylase	TH
rna-XM_034399635.1	Biopterin-dependent aromatic amino acid hydroxylase	TH
rna-XM_034388172.1	BNIP3	BNIP3
rna-XM_034388171.1	BNIP3	BNIP3
rna-XM_034398416.1	Breast cancer type 2 susceptibility	BRCA2
rna-XM_034391236.1	BTB POZ domain-containing protein	-
rna-XM_034400241.1	C2H2-type zinc finger	-
rna-XM_034400238.1	C2H2-type zinc finger	-
rna-XM_034400239.1	C2H2-type zinc finger	-
rna-XM_034400240.1	C2H2-type zinc finger	-
rna-XM_034385201.1	C2H2-type zinc finger	-
rna-XM_034385200.1	C2H2-type zinc finger	-
rna-XM_034385202.1	C2H2-type zinc finger	-
rna-XM_034398322.1	Cadherin repeats.	CDH23
rna-XM_034400188.1	Calcium ion binding	CALB1
rna-XM_034400189.1	Calcium ion binding	CALB1
rna-XM_034400190.1	Calcium ion binding	CALB1
rna-XM_034389442.1	Calcium ion binding	clec-78
rna-XM_034398872.1	Calcium ion binding	EGFL7
rna-XM_034394953.1	Calcium ion binding. It is involved in the biological process described with homophilic cell adhesion via plasma membrane adhesion molecules	-
rna-XM_034376586.1	Calcium ion binding. It is involved in the biological process described with signal transduction	SPOCK3
rna-XM_034388891.1	Calcium-activated BK potassium channel alpha subunit	KCNMA1
rna-XM_034388892.1	Calcium-activated BK potassium channel alpha subunit	KCNMA1
rna-XM_034388893.1	Calcium-activated BK potassium channel alpha subunit	KCNMA1
rna-XM_034388894.1	Calcium-activated BK potassium channel alpha subunit	KCNMA1
rna-XM_034388895.1	Calcium-activated BK potassium channel alpha subunit	KCNMA1
rna-XM_034388896.1	Calcium-activated BK potassium channel alpha subunit	KCNMA1
rna-XM_034388899.1	Calcium-activated BK potassium channel alpha subunit	KCNMA1
rna-XM_034388900.1	Calcium-activated BK potassium channel alpha subunit	KCNMA1
rna-XM_034388901.1	Calcium-activated BK potassium channel alpha subunit	KCNMA1
rna-XM_034388902.1	Calcium-activated BK potassium channel alpha subunit	KCNMA1
rna-XM_034388903.1	Calcium-activated BK potassium channel alpha subunit	KCNMA1
rna-XM_034388904.1	Calcium-activated BK potassium channel alpha subunit	KCNMA1
rna-XM_034388905.1	Calcium-activated BK potassium channel alpha subunit	KCNMA1
rna-XM_034388906.1	Calcium-activated BK potassium channel alpha subunit	KCNMA1
rna-XM_034388907.1	Calcium-activated BK potassium channel alpha subunit	KCNMA1
rna-XM_034388908.1	Calcium-activated BK potassium channel alpha subunit	KCNMA1
rna-XM_034388909.1	Calcium-activated BK potassium channel alpha subunit	KCNMA1
rna-XM_034388910.1	Calcium-activated BK potassium channel alpha subunit	KCNMA1
rna-XM_034388912.1	Calcium-activated BK potassium channel alpha subunit	KCNMA1
rna-XM_034388914.1	Calcium-activated BK potassium channel alpha subunit	KCNMA1
rna-XM_034388915.1	Calcium-activated BK potassium channel alpha subunit	KCNMA1
rna-XM_034398177.1	Calcium-activated potassium channel activity. It is involved in the biological process described with potassium ion transport	KCNT2
rna-XM_034398181.1	Calcium-activated potassium channel activity. It is involved in the biological process described with potassium ion transport	KCNT2
rna-XM_034398172.1	Calcium-activated potassium channel activity. It is involved in the biological process described with potassium ion transport	KCNT2
rna-XM_034398173.1	Calcium-activated potassium channel activity. It is involved in the biological process described with potassium ion transport	KCNT2
rna-XM_034398174.1	Calcium-activated potassium channel activity. It is involved in the biological process described with potassium ion transport	KCNT2
rna-XM_034398175.1	Calcium-activated potassium channel activity. It is involved in the biological process described with potassium ion transport	KCNT2
rna-XM_034398176.1	Calcium-activated potassium channel activity. It is involved in the biological process described with potassium ion transport	KCNT2
rna-XM_034398178.1	Calcium-activated potassium channel activity. It is involved in the biological process described with potassium ion transport	KCNT2
rna-XM_034398179.1	Calcium-activated potassium channel activity. It is involved in the biological process described with potassium ion transport	KCNT2
rna-XM_034398182.1	Calcium-activated potassium channel activity. It is involved in the biological process described with potassium ion transport	KCNT2
rna-XM_034398171.1	Calcium-activated potassium channel activity. It is involved in the biological process described with potassium ion transport	KCNT2
rna-XM_034383151.1	Carboxylesterase family	Ces3
rna-XM_034385645.1	Carboxylesterase family	CES5A
rna-XM_034384735.1	Carboxylesterase family	CCE-I1
rna-XM_034399913.1	Carnitine O-palmitoyltransferase N-terminus	CPT1A
rna-XM_034389545.1	Caspase, interleukin-1 beta converting enzyme (ICE) homologues	CASP7
rna-XM_034389543.1	Caspase, interleukin-1 beta converting enzyme (ICE) homologues	CASP7
rna-XM_034389546.1	Caspase, interleukin-1 beta converting enzyme (ICE) homologues	CASP7
rna-XM_034389542.1	Caspase, interleukin-1 beta converting enzyme (ICE) homologues	CASP7
rna-XM_034389544.1	Caspase, interleukin-1 beta converting enzyme (ICE) homologues	CASP7
rna-XM_034385440.1	Catalytic activity	PPM1E
rna-XM_034382311.1	Catalytic activity. It is involved in the biological process described with biosynthetic process	PCYT1A
rna-XM_034393295.1	catalytic activity. It is involved in the biological process described with metabolic process	-
rna-XM_034399459.1	catalytic activity. It is involved in the biological process described with metabolic process	-
rna-XM_034394048.1	Catalyzes the reduction of fatty acyl-CoA to fatty alcohols	-
rna-XM_034394047.1	Catalyzes the reduction of fatty acyl-CoA to fatty alcohols	-
rna-XM_034393068.1	Cation chloride symporter activity. It is involved in the biological process described with ion transport	-
rna-XM_034393053.1	Cation chloride symporter activity. It is involved in the biological process described with ion transport	-
rna-XM_034393061.1	Cation chloride symporter activity. It is involved in the biological process described with ion transport	-
rna-XM_034394591.1	CCR4-NOT transcription complex subunit 6-like	CNOT6L
rna-XM_034394588.1	CCR4-NOT transcription complex subunit 6-like	CNOT6L
rna-XM_034394590.1	CCR4-NOT transcription complex subunit 6-like	CNOT6L
rna-XM_034394589.1	CCR4-NOT transcription complex subunit 6-like	CNOT6L
rna-XM_034382963.1	CD80-like C2-set immunoglobulin domain	-
rna-XM_034382732.1	CD80-like C2-set immunoglobulin domain	-
rna-XM_034382733.1	CD80-like C2-set immunoglobulin domain	-
rna-XM_034399225.1	Cell morphogenesis N-terminal	FRY
rna-XM_034376091.1	Cell surface proteoglycan that bears heparan sulfate	GPC5
rna-XM_034377434.1	Cell surface proteoglycan that bears heparan sulfate	GPC4
rna-XM_034379282.1	channel activity. It is involved in the biological process described with ion transport	nAChRa4
rna-XM_034379283.1	channel activity. It is involved in the biological process described with ion transport	nAChRa4
rna-XM_034390650.1	chemosensory protein	CSP6
rna-XM_034390648.1	chemosensory protein	CSP6
rna-XM_034390647.1	chemosensory protein	CSP6
rna-XM_034384536.1	Chitin-binding domain type 2	-
rna-XM_034383143.1	chromatin binding	BAHD1
rna-XM_034393951.1	Ciliary rootlet component, centrosome cohesion	CROCC
rna-XM_034398734.1	Coiled-coil domain-containing protein 141	CCDC141
rna-XM_034382612.1	Coiled-coil domain-containing protein 50 N-terminus	CCDC50
rna-XM_034382614.1	Coiled-coil domain-containing protein 50 N-terminus	CCDC50
rna-XM_034394966.1	Collagen triple helix repeat (20 copies)	-
rna-XM_034399967.1	COMPASS (Complex proteins associated with Set1p) component shg1	BOD1L1
rna-XM_034399968.1	COMPASS (Complex proteins associated with Set1p) component shg1	BOD1L1
rna-XM_034399969.1	COMPASS (Complex proteins associated with Set1p) component shg1	BOD1L1
rna-XM_034399970.1	COMPASS (Complex proteins associated with Set1p) component shg1	BOD1L1
rna-XM_034385840.1	Component of the cap-binding complex (CBC), which binds cotranscriptionally to the 5'-cap of pre-mRNAs and is involved in various processes such as pre-mRNA splicing and RNA-mediated gene silencing (RNAi). The CBC complex is involved in miRNA-mediated RNA interference via its interaction with Ars2 and is required for primary microRNAs (miRNAs) processing. Also involved in innate immunity via the …	NCBP1
rna-XM_034385841.1	Component of the cap-binding complex (CBC), which binds cotranscriptionally to the 5'-cap of pre-mRNAs and is involved in various processes such as pre-mRNA splicing and RNA-mediated gene silencing (RNAi). The CBC complex is involved in miRNA-mediated RNA interference via its interaction with Ars2 and is required for primary microRNAs (miRNAs) processing. Also involved in innate immunity via the …	NCBP1
rna-XM_034386939.1	component of the eukaryotic translation initiation factor 3 (eIF-3) complex, which is involved in protein synthesis of a specialized repertoire of mRNAs and, together with other initiation factors, stimulates binding of mRNA and methionyl-tRNAi to the 40S ribosome. The eIF-3 complex specifically targets and initiates translation of a subset of mRNAs involved in cell proliferation	EIF3F
rna-XM_034385607.1	Component of the FACT complex, a general chromatin factor that acts to reorganize nucleosomes. The FACT complex is involved in multiple processes that require DNA as a template such as mRNA elongation, DNA replication and DNA repair. During transcription elongation the FACT complex acts as a histone chaperone that both destabilizes and restores nucleosomal structure. It facilitates the passage of…	SSRP1
rna-XM_034377162.1	Component of the MITRAC (mitochondrial translation regulation assembly intermediate of cytochrome c oxidase complex) complex, that regulates cytochrome c oxidase assembly	SURF1
rna-XM_034382937.1	Conserved hypothetical protein	-
rna-XM_034382936.1	Conserved hypothetical protein	-
rna-XM_034382507.1	Conserved hypothetical protein	-
rna-XM_034382506.1	Conserved hypothetical protein	-
rna-XM_034399849.1	Copper ion binding. It is involved in the biological process described with copper ion homeostasis	CUTC
rna-XM_034384250.1	corpus callosum morphogenesis	-
rna-XM_034392077.1	CRAL/TRIO domain	-
rna-XM_034383288.1	C-type lectin (CTL) or carbohydrate-recognition domain (CRD)	-
rna-XM_034385625.1	Cupin superfamily protein	HSPBAP1
rna-XM_034381595.1	CUT	CUX2
rna-XM_034381667.1	Cyclic nucleotide-monophosphate binding domain	-
rna-XM_034390288.1	cyclin A-associated protein in the	SCAPER
rna-XM_034390289.1	cyclin A-associated protein in the	SCAPER
rna-XM_034382317.1	Cytidylyltransferase-like	PCYT1A
rna-XM_034382312.1	Cytidylyltransferase-like	PCYT1A
rna-XM_034382315.1	Cytidylyltransferase-like	PCYT1A
rna-XM_034382316.1	Cytidylyltransferase-like	PCYT1A
rna-XM_034382314.1	Cytidylyltransferase-like	PCYT1A
rna-XM_034382313.1	Cytidylyltransferase-like	PCYT1A
rna-XM_034382832.1	cytochrome p450	-
rna-XM_034392353.1	Cytochrome P450	-
rna-XM_034394480.1	cytochrome p450	-
rna-XM_034399016.1	Cytosol aminopeptidase family, catalytic domain	lap-2
rna-XM_034399015.1	Cytosol aminopeptidase family, catalytic domain	lap-2
rna-XM_034400324.1	Defective proboscis extension response	-
rna-XM_034381336.1	dehydrogenase	-
rna-XM_034381335.1	dehydrogenase	-
rna-XM_034388989.1	Destabilase	-
rna-XM_034389008.1	Diacylglycerol acyltransferase	DGAT2
rna-XM_034400273.1	Diacylglycerol kinase N-terminus	dgk-3
rna-XM_034392505.1	Disintegrin and metalloproteinase domain-containing protein 10-like	-
rna-XM_034379877.1	DNA binding	NCOR2
rna-XM_034383166.1	DNA- binding	-
rna-XM_034399671.1	DNA- binding	pfk
rna-XM_034397730.1	DNA binding. It is involved in the biological process described with chromatin remodeling	ARID1B
rna-XM_034381341.1	DNA binding. It is involved in the biological process described with regulation of transcription, DNA-templated	TGIF1
rna-XM_034381343.1	DNA binding. It is involved in the biological process described with regulation of transcription, DNA-templated	TGIF1
rna-XM_034399971.1	DNA helicase	RECQL4
rna-XM_034399972.1	DNA helicase	RECQL4
rna-XM_034382310.1	DNA helicase activity. It is involved in the biological process described with DNA replication initiation	MCM7
rna-XM_034388594.1	DNA repair transcription protein met18	MMS19
rna-XM_034381351.1	DNA-binding transcription factor activity	PDPR
rna-XM_034392709.1	DNA-binding transcription factor activity, RNA polymerase II-specific	-
rna-XM_034388925.1	Domain first found in C1r, C1s, uEGF, and bone morphogenetic protein.	eat-18
rna-XM_034399342.1	Domain in homologues of a S. cerevisiae phosphatidylinositol transfer protein (Sec14p)	-
rna-XM_034399341.1	Domain in homologues of a S. cerevisiae phosphatidylinositol transfer protein (Sec14p)	-
rna-XM_034392466.1	Domain in Myosin and Kinesin Tails	Myo15
rna-XM_034383380.1	Domain involved in innate immunity and lipid metabolism.	-
rna-XM_034396748.1	Domain of Unknown Function (DUF1041)	CADPS2
rna-XM_034396749.1	Domain of Unknown Function (DUF1041)	CADPS2
rna-XM_034396750.1	Domain of Unknown Function (DUF1041)	CADPS2
rna-XM_034396751.1	Domain of Unknown Function (DUF1041)	CADPS2
rna-XM_034396752.1	Domain of Unknown Function (DUF1041)	CADPS2
rna-XM_034396753.1	Domain of Unknown Function (DUF1041)	CADPS2
rna-XM_034396754.1	Domain of Unknown Function (DUF1041)	CADPS2
rna-XM_034396755.1	Domain of Unknown Function (DUF1041)	CADPS2
rna-XM_034381350.1	Domain of unknown function (DUF1986)	Tpsg1
rna-XM_034393321.1	Domain of unknown function (DUF4485)	-
rna-XM_034398763.1	Domain of unknown function (DUF4728)	-
rna-XM_034387784.1	Domain of unknown function (DUF4773)	-
rna-XM_034383216.1	Domain of unknown function, currently peculiar to Drosophila.	-
rna-XM_034378166.1	Domain present in fly proteins (CG14681, CG12492, CG6217), worm H06A10.1 and Arabidopsis thaliana MBG8.9.	-
rna-XM_034378173.1	Domain present in fly proteins (CG14681, CG12492, CG6217), worm H06A10.1 and Arabidopsis thaliana MBG8.9.	-
rna-XM_034398441.1	Domain present in phytochromes and cGMP-specific phosphodiesterases.	-
rna-XM_034385092.1	Domain present in PSD-95, Dlg, and ZO-1/2.	PDZD2
rna-XM_034376243.1	Domain with 2 conserved Trp (W) residues	WAC
rna-XM_034376244.1	Domain with 2 conserved Trp (W) residues	WAC
rna-XM_034376245.1	Domain with 2 conserved Trp (W) residues	WAC
rna-XM_034381681.1	Down syndrome cell adhesion	-
rna-XM_034376959.1	Down syndrome cell adhesion molecule	-
rna-XM_034399841.1	Down-regulated in metastasis	UTP20
rna-XM_034397869.1	Dual specificity protein phosphatase	DUSP10
rna-XM_034377156.1	DUF3585	MICAL3
rna-XM_034377151.1	DUF3585	MICAL3
rna-XM_034377152.1	DUF3585	MICAL3
rna-XM_034377153.1	DUF3585	MICAL3
rna-XM_034377155.1	DUF3585	MICAL3
rna-XM_034377157.1	DUF3585	MICAL3
rna-XM_034377158.1	DUF3585	MICAL3
rna-XM_034377159.1	DUF3585	MICAL3
rna-XM_034377160.1	DUF3585	MICAL3
rna-XM_034396225.1	E3 ubiquitin-protein ligase RNF220	RNF220
rna-XM_034396223.1	E3 ubiquitin-protein ligase RNF220	RNF220
rna-XM_034396226.1	E3 ubiquitin-protein ligase RNF220	RNF220
rna-XM_034396224.1	E3 ubiquitin-protein ligase RNF220	RNF220
rna-XM_034377963.1	EF-hand domain pair	KCNIP4
rna-XM_034377964.1	EF-hand domain pair	KCNIP4
rna-XM_034382669.1	EF-hand domain-containing family member	EFHC2
rna-XM_034399017.1	electron carrier activity. It is involved in the biological process described with cell redox homeostasis	GLRX3
rna-XM_034389725.1	Elongation of very long chain fatty acids protein	-
rna-XM_034389722.1	Elongation of very long chain fatty acids protein	-
rna-XM_034389724.1	Elongation of very long chain fatty acids protein	-
rna-XM_034389721.1	Elongation of very long chain fatty acids protein	-
rna-XM_034389723.1	Elongation of very long chain fatty acids protein	-
rna-XM_034380706.1	Endothelin-converting enzyme	Nep2
rna-XM_034380705.1	Endothelin-converting enzyme	Nep2
rna-XM_034380707.1	Endothelin-converting enzyme	Nep2
rna-XM_034397679.1	Enoyl-(Acyl carrier protein) reductase	-
rna-XM_034397401.1	Enoyl-(Acyl carrier protein) reductase	DHRS7
rna-XM_034381391.1	Epidermal growth factor-like domain.	-
rna-XM_034381392.1	Epidermal growth factor-like domain.	-
rna-XM_034380200.1	epithelial cell morphogenesis involved in placental branching	GRHL2
rna-XM_034384129.1	epithelium development	-
rna-XM_034393262.1	ERAP1-like C-terminal domain	-
rna-XM_034393283.1	Essential role in endosome membrane invagination and formation of multivesicular bodies, MVBs. Required during gastrulation and appears to regulate early embryonic signaling pathways. Inhibits tyrosine kinase receptor signaling by promoting degradation of the tyrosine-phosphorylated, active receptor, potentially by sorting activated receptors into MVBs. The MVBs are then trafficked to the lysosom…	HGS
rna-XM_034393282.1	Essential role in endosome membrane invagination and formation of multivesicular bodies, MVBs. Required during gastrulation and appears to regulate early embryonic signaling pathways. Inhibits tyrosine kinase receptor signaling by promoting degradation of the tyrosine-phosphorylated, active receptor, potentially by sorting activated receptors into MVBs. The MVBs are then trafficked to the lysosom…	HGS
rna-XM_034398675.1	Essential subunit of the N-oligosaccharyl transferase (OST) complex which catalyzes the transfer of a high mannose oligosaccharide from a lipid-linked oligosaccharide donor to an asparagine residue within an Asn-X-Ser Thr consensus motif in nascent polypeptide chains	RPN1
rna-XM_034399273.1	Eukaryotic initiation factor 4E	-
rna-XM_034399274.1	Eukaryotic initiation factor 4E	-
rna-XM_034397411.1	Exostosin family	EXT1
rna-XM_034381337.1	Extension to Ser/Thr-type protein kinases	MASTL
rna-XM_034383351.1	FAD binding domain of DNA photolyase	CRY2
rna-XM_034383352.1	FAD binding domain of DNA photolyase	CRY2
rna-XM_034391145.1	Fatty acid desaturase	SCD
rna-XM_034391146.1	Fatty acid desaturase	SCD
rna-XM_034386934.1	FERM adjacent (FA)	EPB41L2
rna-XM_034386931.1	FERM adjacent (FA)	EPB41L2
rna-XM_034386933.1	FERM adjacent (FA)	EPB41L2
rna-XM_034401238.1	FERM C-terminal PH-like domain	PTPN13
rna-XM_034380376.1	Ferric reductase like transmembrane component	NOX5
rna-XM_034380377.1	Ferric reductase like transmembrane component	NOX5
rna-XM_034400085.1	Fibrinogen-related domains (FReDs)	ANGPT4
rna-XM_034399158.1	Fibronectin type 3 domain	-
rna-XM_034399160.1	Fibronectin type 3 domain	-
rna-XM_034399162.1	Fibronectin type 3 domain	-
rna-XM_034382740.1	FORKHEAD	FOXL2
rna-XM_034382741.1	FORKHEAD	FOXL2
rna-XM_034382745.1	FORKHEAD	FOXL2
rna-XM_034397681.1	Forkhead associated domain	SNIP1
rna-XM_034398961.1	Forkhead associated domain	SLMAP
rna-XM_034393385.1	Formin Homology 2 Domain	FHDC1
rna-XM_034393386.1	Formin Homology 2 Domain	FHDC1
rna-XM_034393384.1	Formin Homology 2 Domain	FHDC1
rna-XM_034399218.1	Forms chloride channels	Best2
rna-XM_034399219.1	Forms chloride channels	Best2
rna-XM_034399221.1	Forms chloride channels	Best2
rna-XM_034399222.1	Forms chloride channels	Best2
rna-XM_034391897.1	Four repeated domains in the Fasciclin I family of proteins, present in many other contexts.	Fas1
rna-XM_034391898.1	Four repeated domains in the Fasciclin I family of proteins, present in many other contexts.	Fas1
rna-XM_034394205.1	Frizzled	FZD5
rna-XM_034394206.1	Frizzled	FZD5
rna-XM_034385845.1	Fructose-1-6-bisphosphatase, N-terminal domain	FBP1
rna-XM_034399327.1	Gamma-glutamyltranspeptidase	-
rna-XM_034388816.1	Glycerol kinase activity. It is involved in the biological process described with carbohydrate metabolic process	GK
rna-XM_034388817.1	Glycerol kinase activity. It is involved in the biological process described with carbohydrate metabolic process	GK
rna-XM_034383678.1	Glyco_18	Cht6
rna-XM_034379757.1	Glycosyl hydrolase family 1	LCT
rna-XM_034399398.1	Glycosyltransferase 25 family	CERCAM
rna-XM_034399767.1	GMC oxidoreductase	-
rna-XM_034374664.1	G-patch domain	RBM5
rna-XM_034397249.1	G-protein coupled acetylcholine receptor activity. It is involved in the biological process described with G-protein coupled receptor signaling pathway	CHRM5
rna-XM_034397250.1	G-protein coupled acetylcholine receptor activity. It is involved in the biological process described with G-protein coupled receptor signaling pathway	CHRM5
rna-XM_034397251.1	G-protein coupled acetylcholine receptor activity. It is involved in the biological process described with G-protein coupled receptor signaling pathway	CHRM5
rna-XM_034397253.1	G-protein coupled acetylcholine receptor activity. It is involved in the biological process described with G-protein coupled receptor signaling pathway	CHRM5
rna-XM_034397254.1	G-protein coupled acetylcholine receptor activity. It is involved in the biological process described with G-protein coupled receptor signaling pathway	CHRM5
rna-XM_034383159.1	G-protein coupled receptor activity	-
rna-XM_034384398.1	G-protein coupled receptor activity. It is involved in the biological process described with G-protein coupled receptor signaling pathway	GRM3
rna-XM_034397846.1	G-protein coupled receptor activity. It is involved in the biological process described with G-protein coupled receptor signaling pathway	-
rna-XM_034398871.1	G-protein coupled receptor activity. It is involved in the biological process described with G-protein coupled receptor signaling pathway	GPRNNA21
rna-XM_034398317.1	G-protein coupled receptor activity. It is involved in the biological process described with G-protein coupled receptor signaling pathway	-
rna-XM_034399473.1	Growth factor activity. It is involved in the biological process described with growth	BMP2
rna-XM_034382488.1	Growth factor activity. It is involved in the biological process described with growth	MSTN
rna-XM_034376683.1	GTP binding	GNL1
rna-XM_034387417.1	GTP binding. It is involved in the biological process described with protein transport	RAB37
rna-XM_034401242.1	GTPase activator activity. It is involved in the biological process described with regulation of small GTPase mediated signal transduction	RAP1GAP
rna-XM_034401240.1	GTPase activator activity. It is involved in the biological process described with regulation of small GTPase mediated signal transduction	RAP1GAP
rna-XM_034401241.1	GTPase activator activity. It is involved in the biological process described with regulation of small GTPase mediated signal transduction	RAP1GAP
rna-XM_034401239.1	GTPase activator activity. It is involved in the biological process described with regulation of small GTPase mediated signal transduction	RAP1GAP
rna-XM_034376966.1	GTPase-activator protein for Rho-like GTPases	ARAP1
rna-XM_034385870.1	GTPase-activator protein for Rho-like GTPases	syd-1
rna-XM_034394649.1	Guanine nucleotide exchange factor for Rab-3A-like	RAB3IL1
rna-XM_034389140.1	Guanylate kinase homologues.	-
rna-XM_034394624.1	Guanylate kinase homologues.	CASK
rna-XM_034394629.1	Guanylate kinase homologues.	CASK
rna-XM_034394632.1	Guanylate kinase homologues.	CASK
rna-XM_034389306.1	guanyl-nucleotide exchange factor activity	-
rna-XM_034389307.1	guanyl-nucleotide exchange factor activity	-
rna-XM_034388454.1	Guanyl-nucleotide exchange factor activity. It is involved in the biological process described with regulation of small GTPase mediated signal transduction	RGL1
rna-XM_034388455.1	Guanyl-nucleotide exchange factor activity. It is involved in the biological process described with regulation of small GTPase mediated signal transduction	RGL1
rna-XM_034400264.1	gustatory receptor	Gr43a
rna-XM_034381665.1	gustatory receptor which mediates acceptance or avoidance behavior, depending on its substrates	Gr28a
rna-XM_034393943.1	Haemolymph juvenile hormone binding protein (JHBP)	-
rna-XM_034393944.1	Haemolymph juvenile hormone binding protein (JHBP)	-
rna-XM_034382308.1	helix loop helix domain	sage
rna-XM_034388635.1	helix loop helix domain	ato
rna-XM_034389245.1	helix loop helix domain	ato
rna-XM_034399090.1	heterophilic cell-cell adhesion via plasma membrane cell adhesion molecules	-
rna-XM_034389202.1	histone demethylase activity (H3-K9 specific)	-
rna-XM_034399368.1	HIUase/Transthyretin family	urah
rna-XM_034399370.1	HIUase/Transthyretin family	urah
rna-XM_034399367.1	HIUase/Transthyretin family	urah
rna-XM_034390169.1	Homeobox KN domain	ISL1
rna-XM_034385906.1	Homeodomain	-
rna-XM_034383378.1	Homeodomain	NKX2-1
rna-XM_034398515.1	Homeodomain	tlx
rna-XM_034394697.1	Host cell	HCFC2
rna-XM_034394703.1	Host cell	HCFC2
rna-XM_034394701.1	Host cell	HCFC2
rna-XM_034394698.1	Host cell	HCFC2
rna-XM_034394702.1	Host cell	HCFC2
rna-XM_034394704.1	Host cell	HCFC2
rna-XM_034394695.1	Host cell	HCFC2
rna-XM_034394699.1	Host cell	HCFC2
rna-XM_034394700.1	Host cell	HCFC2
rna-XM_034382913.1	hydrolase activity, acting on ester bonds	ENDOU
rna-XM_034398749.1	Hydrolase activity, acting on glycosyl bonds	-
rna-XM_034399639.1	Immunoglobulin	-
rna-XM_034399649.1	Immunoglobulin	-
rna-XM_034376493.1	Immunoglobulin	-
rna-XM_034398735.1	Immunoglobulin	-
rna-XM_034385184.1	Immunoglobulin domain	-
rna-XM_034385185.1	Immunoglobulin domain	-
rna-XM_034385186.1	Immunoglobulin domain	-
rna-XM_034385187.1	Immunoglobulin domain	-
rna-XM_034385188.1	Immunoglobulin domain	-
rna-XM_034389005.1	Immunoglobulin domain	-
rna-XM_034381324.1	Immunoglobulin I-set domain	-
rna-XM_034381325.1	Immunoglobulin I-set domain	-
rna-XM_034381326.1	Immunoglobulin I-set domain	-
rna-XM_034381327.1	Immunoglobulin I-set domain	-
rna-XM_034399159.1	Immunoglobulin I-set domain	-
rna-XM_034389082.1	Immunoglobulin like	-
rna-XM_034394430.1	Immunoglobulin like	-
rna-XM_034396590.1	Immunoglobulin like	-
rna-XM_034382892.1	Immunoglobulin V-set domain	-
rna-XM_034389084.1	Immunoglobulin V-set domain	-
rna-XM_034400031.1	Importin-beta N-terminal domain	IPO4
rna-XM_034393264.1	Integrin alpha	ITGAV
rna-XM_034393266.1	Integrin alpha	ITGAV
rna-XM_034393303.1	Intercellular signal essential for a variety of patterning events during development. Establishes the anterior- posterior axis of the embryonic segments and patterns the larval imaginal disks. Binds to the patched (ptc) receptor, which functions in association with smoothened (smo), to activate the transcription of target genes wingless (wg), decapentaplegic (dpp) and ptc. In the absence of hh, p…	SHH
rna-XM_034393184.1	Interconversion of serine and glycine	SHMT1
rna-XM_034393182.1	Interconversion of serine and glycine	SHMT1
rna-XM_034393183.1	Interconversion of serine and glycine	SHMT1
rna-XM_034388898.1	Ion channel	KCNMA1
rna-XM_034388911.1	Ion channel	KCNMA1
rna-XM_034376550.1	ionotropic glutamate receptor activity	GRIA2
rna-XM_034376552.1	ionotropic glutamate receptor activity	GRIA2
rna-XM_034383258.1	ionotropic glutamate receptor activity	-
rna-XM_034399571.1	Iroquois-class homeodomain protein	mirr
rna-XM_034399270.1	It is involved in the biological process described with attachment of GPI anchor to protein	PIGS
rna-XM_034399271.1	It is involved in the biological process described with attachment of GPI anchor to protein	PIGS
rna-XM_034392379.1	It is involved in the biological process described with carbohydrate metabolic process	Cht7
rna-XM_034394395.1	It is involved in the biological process described with cell redox homeostasis	TXNDC5
rna-XM_034381766.1	It is involved in the biological process described with developmental process	DAB2
rna-XM_034381768.1	It is involved in the biological process described with developmental process	DAB2
rna-XM_034381769.1	It is involved in the biological process described with developmental process	DAB2
rna-XM_034381770.1	It is involved in the biological process described with developmental process	DAB2
rna-XM_034396938.1	It is involved in the biological process described with DNA metabolic process	RAD51C
rna-XM_034377893.1	It is involved in the biological process described with mRNA splicing, via spliceosome	PRPF3
rna-XM_034384357.1	It is involved in the biological process described with neurotransmitter secretion	SYN3
rna-XM_034375807.1	It is involved in the biological process described with protein homooligomerization	KCTD15
rna-XM_034398427.1	It is involved in the biological process described with protein homooligomerization	KCTD9
rna-XM_034379642.1	It is involved in the biological process described with protein phosphorylation	DYRK4
rna-XM_034379644.1	It is involved in the biological process described with protein phosphorylation	DYRK4
rna-XM_034399872.1	It is involved in the biological process described with protein phosphorylation	STK38
rna-XM_034399874.1	It is involved in the biological process described with protein phosphorylation	STK38
rna-XM_034399870.1	It is involved in the biological process described with protein phosphorylation	STK38
rna-XM_034399871.1	It is involved in the biological process described with protein phosphorylation	STK38
rna-XM_034398426.1	It is involved in the biological process described with protein phosphorylation	Mos
rna-XM_034375521.1	It is involved in the biological process described with pseudouridine synthesis	RPUSD2
rna-XM_034375523.1	It is involved in the biological process described with pseudouridine synthesis	RPUSD2
rna-XM_034391693.1	It is involved in the biological process described with regulation of Ras GTPase activity	DAB2IP
rna-XM_034391694.1	It is involved in the biological process described with regulation of Ras GTPase activity	DAB2IP
rna-XM_034391695.1	It is involved in the biological process described with regulation of Ras GTPase activity	DAB2IP
rna-XM_034391696.1	It is involved in the biological process described with regulation of Ras GTPase activity	DAB2IP
rna-XM_034391697.1	It is involved in the biological process described with regulation of Ras GTPase activity	DAB2IP
rna-XM_034374279.1	It is involved in the biological process described with regulation of transcription, DNA-templated	-
rna-XM_034374280.1	It is involved in the biological process described with regulation of transcription, DNA-templated	-
rna-XM_034374282.1	It is involved in the biological process described with regulation of transcription, DNA-templated	-
rna-XM_034374281.1	It is involved in the biological process described with regulation of transcription, DNA-templated	-
rna-XM_034374283.1	It is involved in the biological process described with regulation of transcription, DNA-templated	-
rna-XM_034387262.1	It is involved in the biological process described with regulation of transcription, DNA-templated	-
rna-XM_034387258.1	It is involved in the biological process described with regulation of transcription, DNA-templated	-
rna-XM_034387260.1	It is involved in the biological process described with regulation of transcription, DNA-templated	-
rna-XM_034388426.1	It is involved in the biological process described with signal transduction	SARM1
rna-XM_034388379.1	It is involved in the biological process described with signal transduction	SARM1
rna-XM_034388406.1	It is involved in the biological process described with signal transduction	SARM1
rna-XM_034388387.1	It is involved in the biological process described with signal transduction	SARM1
rna-XM_034388372.1	It is involved in the biological process described with signal transduction	SARM1
rna-XM_034388337.1	It is involved in the biological process described with signal transduction	SARM1
rna-XM_034388347.1	It is involved in the biological process described with signal transduction	SARM1
rna-XM_034388355.1	It is involved in the biological process described with signal transduction	SARM1
rna-XM_034388364.1	It is involved in the biological process described with signal transduction	SARM1
rna-XM_034388417.1	It is involved in the biological process described with signal transduction	SARM1
rna-XM_034388397.1	It is involved in the biological process described with signal transduction	SARM1
rna-XM_034376144.1	It is involved in the biological process described with Toll signaling pathway	PELI1
rna-XM_034376143.1	It is involved in the biological process described with Toll signaling pathway	PELI1
rna-XM_034376145.1	It is involved in the biological process described with Toll signaling pathway	PELI1
rna-XM_034376147.1	It is involved in the biological process described with Toll signaling pathway	PELI1
rna-XM_034376146.1	It is involved in the biological process described with Toll signaling pathway	PELI1
rna-XM_034396869.1	It is involved in the biological process described with transmembrane transport	SLC17A6
rna-XM_034396879.1	It is involved in the biological process described with transmembrane transport	SLC17A6
rna-XM_034399123.1	It is involved in the biological process described with transmembrane transport	-
rna-XM_034399124.1	It is involved in the biological process described with transmembrane transport	-
rna-XM_034399125.1	It is involved in the biological process described with transmembrane transport	-
rna-XM_034382822.1	Juvenile hormone binding protein domains in insects.	-
rna-XM_034382794.1	Juvenile hormone binding protein domains in insects.	-
rna-XM_034382531.1	Juvenile hormone binding protein domains in insects.	-
rna-XM_034382532.1	Juvenile hormone binding protein domains in insects.	-
rna-XM_034382940.1	Juvenile hormone binding protein domains in insects.	-
rna-XM_034382941.1	Juvenile hormone binding protein domains in insects.	-
rna-XM_034382942.1	Juvenile hormone binding protein domains in insects.	-
rna-XM_034382947.1	Juvenile hormone binding protein domains in insects.	-
rna-XM_034382692.1	Juvenile hormone binding protein domains in insects.	-
rna-XM_034382693.1	Juvenile hormone binding protein domains in insects.	-
rna-XM_034380724.1	Kinesin-associated	KIF14
rna-XM_034380723.1	Kinesin-associated	KIF14
rna-XM_034380721.1	Kinesin-associated	KIF14
rna-XM_034380719.1	Kinesin-associated	KIF14
rna-XM_034380720.1	Kinesin-associated	KIF14
rna-XM_034386276.1	Leucine Rich repeat	-
rna-XM_034391961.1	Leucine Rich Repeat	GPRNNB1
rna-XM_034392496.1	Leucine Rich Repeat	GPRNNB1
rna-XM_034393480.1	Leucine rich repeat C-terminal domain	kek6
rna-XM_034392866.1	Leucine-rich repeats, typical (most populated) subfamily	-
rna-XM_034387886.1	Ligand binding domain of hormone receptors	RXRA
rna-XM_034387882.1	Ligand binding domain of hormone receptors	RXRA
rna-XM_034387883.1	Ligand binding domain of hormone receptors	RXRA
rna-XM_034395650.1	Ligand binding domain of hormone receptors	E75
rna-XM_034395648.1	Ligand binding domain of hormone receptors	E75
rna-XM_034379961.1	Lipocalin / cytosolic fatty-acid binding protein family	FABP5
rna-XM_034399177.1	Lissencephaly type-1-like homology motif	VPRBP
rna-XM_034399175.1	Lissencephaly type-1-like homology motif	VPRBP
rna-XM_034399176.1	Lissencephaly type-1-like homology motif	VPRBP
rna-XM_034399173.1	Lissencephaly type-1-like homology motif	VPRBP
rna-XM_034399119.1	LSM domain	LSM8
rna-XM_034377044.1	Lysozyme activity	-
rna-XM_034390042.1	Major Facilitator Superfamily	-
rna-XM_034390045.1	Major Facilitator Superfamily	-
rna-XM_034399057.1	Major Facilitator Superfamily	Picot
rna-XM_034398660.1	Major royal jelly protein	Y-e3
rna-XM_034392058.1	Major royal jelly protein	Y-e
rna-XM_034392059.1	Major royal jelly protein	Y-e
rna-XM_034388163.1	Mannosyltransferase activity. It is involved in the biological process described with protein O-linked glycosylation	POMT1
rna-XM_034384330.1	Matrixin	MMP15
rna-XM_034394602.1	Membrane dipeptidase (Peptidase family M19)	-
rna-XM_034388962.1	membrane insertase activity	COX18
rna-XM_034388961.1	membrane insertase activity	COX18
rna-XM_034376447.1	Metal ion binding	SCRT2
rna-XM_034382455.1	Metal ion binding	ZNF395
rna-XM_034383855.1	Metal ion binding	-
rna-XM_034383856.1	Metal ion binding	-
rna-XM_034383857.1	Metal ion binding	-
rna-XM_034394846.1	Metal ion transmembrane transporter activity. It is involved in the biological process described with metal ion transport	SLC39A11
rna-XM_034392490.1	metalloendopeptidase activity. It is involved in the biological process described with proteolysis	Nep5
rna-XM_034385349.1	Metalloendopeptidase inhibitor activity	TIMP3
rna-XM_034393572.1	Microsomal triglyceride transfer protein	MTTP
rna-XM_034393576.1	Microsomal triglyceride transfer protein	MTTP
rna-XM_034393574.1	Microsomal triglyceride transfer protein	MTTP
rna-XM_034393573.1	Microsomal triglyceride transfer protein	MTTP
rna-XM_034393575.1	Microsomal triglyceride transfer protein	MTTP
rna-XM_034398765.1	Mitochondria-eating protein	-
rna-XM_034382911.1	Mitochondrial calcium uniporter	MCU
rna-XM_034382921.1	Mitochondrial ribosomal protein L28	MRPL40
rna-XM_034386590.1	Mitochondrial ribosomal subunit S27	MRPS33
rna-XM_034393305.1	Mothers against decapentaplegic homolog	SMAD7
rna-XM_034393306.1	Mothers against decapentaplegic homolog	SMAD7
rna-XM_034390283.1	MSP (Major sperm protein) domain	MOSPD1
rna-XM_034384319.1	MYND finger	-
rna-XM_034393263.1	Myosin N-terminal SH3-like domain	MYH9
rna-XM_034376291.1	Myosin tail	unc-15
rna-XM_034383463.1	MyTH4 domain	PLEKHH2
rna-XM_034383464.1	MyTH4 domain	PLEKHH2
rna-XM_034383457.1	MyTH4 domain	PLEKHH2
rna-XM_034383456.1	MyTH4 domain	PLEKHH2
rna-XM_034383458.1	MyTH4 domain	PLEKHH2
rna-XM_034383459.1	MyTH4 domain	PLEKHH2
rna-XM_034383460.1	MyTH4 domain	PLEKHH2
rna-XM_034383461.1	MyTH4 domain	PLEKHH2
rna-XM_034383465.1	MyTH4 domain	PLEKHH2
rna-XM_034383466.1	MyTH4 domain	PLEKHH2
rna-XM_034391998.1	N-acetylgalactosaminyltransferase	gly-5
rna-XM_034391997.1	N-acetylgalactosaminyltransferase	gly-5
rna-XM_034391999.1	N-acetylgalactosaminyltransferase	gly-5
rna-XM_034391996.1	N-acetylgalactosaminyltransferase	gly-5
rna-XM_034392000.1	N-acetylgalactosaminyltransferase	gly-5
rna-XM_034384219.1	Neurotransmitter-gated ion-channel transmembrane region	nAChRb1
rna-XM_034387960.1	NHL repeat	-
rna-XM_034387959.1	NHL repeat	-
rna-XM_034387961.1	NHL repeat	-
rna-XM_034385300.1	NMDA receptor-regulated protein 1	NAA15
rna-XM_034400106.1	Nocturnin	CCRN4L
rna-XM_034376076.1	NODP	NOTCH1
rna-XM_034394046.1	Nose resistant to fluoxetine protein 6-like	-
rna-XM_034394045.1	Nose resistant to fluoxetine protein 6-like	-
rna-XM_034382450.1	Notch ligand involved in the mediation of Notch signaling	JAG1
rna-XM_034392195.1	Notch ligand involved in the mediation of Notch signaling	DLL4
rna-XM_034397804.1	Nuclear envelope localisation domain	-
rna-XM_034381791.1	Nuclear pore complex protein Nup88-like	NUP88
rna-XM_034376666.1	Nuclear receptor coactivator 7	-
rna-XM_034374661.1	nucleic acid binding	RBM5
rna-XM_034374663.1	nucleic acid binding	RBM5
rna-XM_034374662.1	nucleic acid binding	RBM5
rna-XM_034397674.1	nucleic acid binding	PSPC1
rna-XM_034397675.1	nucleic acid binding	PSPC1
rna-XM_034399937.1	nucleic acid binding. It is involved in the biological process described with mRNA processing	PDCD11
rna-XM_034399936.1	nucleic acid binding. It is involved in the biological process described with mRNA processing	PDCD11
rna-XM_034382656.1	nucleic acid binding. It is involved in the biological process described with regulation of transcription, DNA-templated	NFX1
rna-XM_034400211.1	occurring C-terminal to leucine-rich repeats	PPP1R7
rna-XM_034400212.1	occurring C-terminal to leucine-rich repeats	PPP1R7
rna-XM_034400210.1	occurring C-terminal to leucine-rich repeats	PPP1R7
rna-XM_034400946.1	Oxidoreductase activity, acting on paired donors, with oxidation of a pair of donors resulting in the reduction of molecular oxygen to two molecules of water. It is involved in the biological process described with oxidation-reduction process	SCD
rna-XM_034400945.1	Oxidoreductase activity, acting on paired donors, with oxidation of a pair of donors resulting in the reduction of molecular oxygen to two molecules of water. It is involved in the biological process described with oxidation-reduction process	SCD
rna-XM_034399914.1	Oxidoreductase activity. It is involved in the biological process described with oxidation-reduction process	-
rna-XM_034392591.1	oxygen binding. It is involved in the biological process described with oxygen transport	CYGB
rna-XM_034395293.1	Peptidylglycine alpha-amidating monooxygenase COOH-terminal interactor protein-1	RASSF10
rna-XM_034391054.1	Perilipin family	-
rna-XM_034377536.1	pfkB family carbohydrate kinase	-
rna-XM_034394167.1	Phosphatidylinositol glycan anchor biosynthesis class H	PIGH
rna-XM_034394166.1	Phosphatidylinositol glycan anchor biosynthesis class H	PIGH
rna-XM_034376092.1	Phosphotyrosine interaction domain (PTB/PID)	FAM43A
rna-XM_034395275.1	Phosphotyrosine interaction domain (PTB/PID)	APBB2
rna-XM_034395277.1	Phosphotyrosine interaction domain (PTB/PID)	APBB2
rna-XM_034395279.1	Phosphotyrosine interaction domain (PTB/PID)	APBB2
rna-XM_034398852.1	Phytanoyl-CoA dioxygenase (PhyH)	PHYHD1
rna-XM_034398854.1	Phytanoyl-CoA dioxygenase (PhyH)	PHYHD1
rna-XM_034376915.1	Plays a role in the sugar gustatory response	Gr1
rna-XM_034376916.1	Plays a role in the sugar gustatory response	Gr1
rna-XM_034376441.1	Plays a role in the sugar gustatory response	Gr1
rna-XM_034387414.1	Plexin cytoplasmic RasGAP domain	plexB
rna-XM_034387416.1	Plexin cytoplasmic RasGAP domain	plexB
rna-XM_034387413.1	Plexin cytoplasmic RasGAP domain	plexB
rna-XM_034377538.1	PMP-22/EMP/MP20/Claudin tight junction	pck
rna-XM_034377542.1	PMP-22/EMP/MP20/Claudin tight junction	-
rna-XM_034377541.1	PMP-22/EMP/MP20/Claudin tight junction	-
rna-XM_034377539.1	PMP-22/EMP/MP20/Claudin tight junction	-
rna-XM_034377540.1	PMP-22/EMP/MP20/Claudin tight junction	-
rna-XM_034382448.1	Popeye domain-containing protein	POPDC3
rna-XM_034394481.1	positive regulation of protein tyrosine kinase activity	DOK7
rna-XM_034400088.1	POT family	SLC15A1
rna-XM_034400087.1	POT family	SLC15A1
rna-XM_034400086.1	POT family	SLC15A1
rna-XM_034381429.1	Potassium chloride symporter activity. It is involved in the biological process described with ion transport	-
rna-XM_034381426.1	Potassium chloride symporter activity. It is involved in the biological process described with ion transport	-
rna-XM_034381428.1	Potassium chloride symporter activity. It is involved in the biological process described with ion transport	-
rna-XM_034381422.1	Potassium chloride symporter activity. It is involved in the biological process described with ion transport	-
rna-XM_034381420.1	Potassium chloride symporter activity. It is involved in the biological process described with ion transport	-
rna-XM_034381423.1	Potassium chloride symporter activity. It is involved in the biological process described with ion transport	-
rna-XM_034384623.1	protein kinase A binding	LRBA
rna-XM_034375801.1	Protein kinase C conserved region 2 (CalB)	SYT16
rna-XM_034386103.1	Protein kinase C conserved region 2 (CalB)	SYT2
rna-XM_034386099.1	Protein kinase C conserved region 2 (CalB)	SYT2
rna-XM_034386100.1	Protein kinase C conserved region 2 (CalB)	SYT2
rna-XM_034386102.1	Protein kinase C conserved region 2 (CalB)	SYT2
rna-XM_034386104.1	Protein kinase C conserved region 2 (CalB)	SYT2
rna-XM_034386105.1	Protein kinase C conserved region 2 (CalB)	SYT2
rna-XM_034386106.1	Protein kinase C conserved region 2 (CalB)	SYT2
rna-XM_034392435.1	Protein kinase C conserved region 2 (CalB)	SYT7
rna-XM_034393523.1	Protein kinase C conserved region 2 (CalB)	BAIAP3
rna-XM_034397719.1	Protein kinase C conserved region 2 (CalB)	C2CD5
rna-XM_034397720.1	Protein kinase C conserved region 2 (CalB)	C2CD5
rna-XM_034397721.1	Protein kinase C conserved region 2 (CalB)	C2CD5
rna-XM_034399472.1	Protein of unknown function (DUF1676)	Osi9
rna-XM_034398469.1	Protein of unknown function (DUF1676)	-
rna-XM_034398506.1	Protein of unknown function (DUF1676)	-
rna-XM_034398510.1	Protein of unknown function (DUF1676)	-
rna-XM_034394378.1	Protein of unknown function (DUF1682)	CCDC47
rna-XM_034394386.1	Protein of unknown function (DUF1682)	CCDC47
rna-XM_034377899.1	Protein of unknown function (DUF3695)	-
rna-XM_034396757.1	Protein of unknown function (DUF775)	C11orf73
rna-XM_034399111.1	Protein phosphatase 2C	-
rna-XM_034398459.1	protein serine threonine kinase activity. It is involved in the biological process described with	STK32C
rna-XM_034400183.1	protein serine threonine kinase activity. It is involved in the biological process described with protein phosphorylation	CHEK1
rna-XM_034400185.1	protein serine threonine kinase activity. It is involved in the biological process described with protein phosphorylation	CHEK1
rna-XM_034400184.1	protein serine threonine kinase activity. It is involved in the biological process described with protein phosphorylation	CHEK1
rna-XM_034400182.1	protein serine threonine kinase activity. It is involved in the biological process described with protein phosphorylation	CHEK1
rna-XM_034387107.1	Protein tyrosine kinase	TESK2
rna-XM_034384639.1	Protein tyrosine phosphatase, catalytic domain	-
rna-XM_034395796.1	Protein-tyrosine sulfotransferase activity. It is involved in the biological process described with peptidyl-tyrosine sulfation	TPST2
rna-XM_034395797.1	Protein-tyrosine sulfotransferase activity. It is involved in the biological process described with peptidyl-tyrosine sulfation	TPST2
rna-XM_034395798.1	Protein-tyrosine sulfotransferase activity. It is involved in the biological process described with peptidyl-tyrosine sulfation	TPST2
rna-XM_034399379.1	PTN/MK heparin-binding protein family, C-terminal domain	-
rna-XM_034399203.1	PurA ssDNA and RNA-binding protein	PURA
rna-XM_034399205.1	PurA ssDNA and RNA-binding protein	PURA
rna-XM_034399202.1	PurA ssDNA and RNA-binding protein	PURA
rna-XM_034399204.1	PurA ssDNA and RNA-binding protein	PURA
rna-XM_034399213.1	PurA ssDNA and RNA-binding protein	PURA
rna-XM_034399212.1	PurA ssDNA and RNA-binding protein	PURA
rna-XM_034399211.1	PurA ssDNA and RNA-binding protein	PURA
rna-XM_034399208.1	PurA ssDNA and RNA-binding protein	PURA
rna-XM_034399210.1	PurA ssDNA and RNA-binding protein	PURA
rna-XM_034399207.1	PurA ssDNA and RNA-binding protein	PURA
rna-XM_034399206.1	PurA ssDNA and RNA-binding protein	PURA
rna-XM_034399214.1	PurA ssDNA and RNA-binding protein	PURA
rna-XM_034393591.1	Rab GTPase binding. It is involved in the biological process described with intracellular protein transport	unc-10
rna-XM_034387418.1	Rab subfamily of small GTPases	RAB37
rna-XM_034381980.1	Raf-like Ras-binding domain	TIAM1
rna-XM_034376113.1	Ras family	-
rna-XM_034380767.1	Ras family	-
rna-XM_034399072.1	receptor activity. It is involved in the biological process described with G-protein coupled receptor signaling pathway	Ethr
rna-XM_034384383.1	Receptor family ligand binding region	GRM4
rna-XM_034394006.1	recombination hotspot binding	PRDM9
rna-XM_034391594.1	regulation of response to stimulus	-
rna-XM_034392076.1	Regulator of chromosome condensation (RCC1) repeat	RCBTB1
rna-XM_034392075.1	Regulator of chromosome condensation (RCC1) repeat	RCBTB1
rna-XM_034389312.1	Regulator of the Hippo SWH (Sav Wts Hpo) signaling pathway, a signaling pathway that plays a pivotal role in organ size control and tumor suppression by restricting proliferation and promoting apoptosis. The core of this pathway is composed of a kinase cascade wherein Hippo (Hpo), in complex with its regulatory protein Salvador (Sav), phosphorylates and activates Warts (Wts) in complex with its r…	WWC1
rna-XM_034376185.1	Regulatory subunit of the poly(A)-nuclease (PAN) deadenylation complex, one of two cytoplasmic mRNA deadenylases involved in general and miRNA-mediated mRNA turnover. PAN specifically shortens poly(A) tails of RNA and the activity is stimulated by poly(A)-binding protein (PABP). PAN deadenylation is followed by rapid degradation of the shortened mRNA tails by the CCR4-NOT complex. Deadenylated mR…	PAN3
rna-XM_034376186.1	Regulatory subunit of the poly(A)-nuclease (PAN) deadenylation complex, one of two cytoplasmic mRNA deadenylases involved in general and miRNA-mediated mRNA turnover. PAN specifically shortens poly(A) tails of RNA and the activity is stimulated by poly(A)-binding protein (PABP). PAN deadenylation is followed by rapid degradation of the shortened mRNA tails by the CCR4-NOT complex. Deadenylated mR…	PAN3
rna-XM_034393736.1	Retrograde Golgi transport protein RGP1	RGP1
rna-XM_034393737.1	Retrograde Golgi transport protein RGP1	RGP1
rna-XM_034389010.1	Reversion-inducing cysteine-rich protein with Kazal	RECK
rna-XM_034385619.1	RFX DNA-binding domain	RFX3
rna-XM_034385620.1	RFX DNA-binding domain	RFX3
rna-XM_034385621.1	RFX DNA-binding domain	RFX3
rna-XM_034385622.1	RFX DNA-binding domain	RFX3
rna-XM_034385623.1	RFX DNA-binding domain	RFX3
rna-XM_034381971.1	Rho guanyl-nucleotide exchange factor activity. It is involved in the biological process described with regulation of Rho protein signal transduction	TIAM1
rna-XM_034381977.1	Rho guanyl-nucleotide exchange factor activity. It is involved in the biological process described with regulation of Rho protein signal transduction	TIAM1
rna-XM_034381970.1	Rho guanyl-nucleotide exchange factor activity. It is involved in the biological process described with regulation of Rho protein signal transduction	TIAM1
rna-XM_034381973.1	Rho guanyl-nucleotide exchange factor activity. It is involved in the biological process described with regulation of Rho protein signal transduction	TIAM1
rna-XM_034381974.1	Rho guanyl-nucleotide exchange factor activity. It is involved in the biological process described with regulation of Rho protein signal transduction	TIAM1
rna-XM_034381975.1	Rho guanyl-nucleotide exchange factor activity. It is involved in the biological process described with regulation of Rho protein signal transduction	TIAM1
rna-XM_034381981.1	Rho guanyl-nucleotide exchange factor activity. It is involved in the biological process described with regulation of Rho protein signal transduction	TIAM1
rna-XM_034381972.1	Rho guanyl-nucleotide exchange factor activity. It is involved in the biological process described with regulation of Rho protein signal transduction	TIAM1
rna-XM_034381978.1	Rho guanyl-nucleotide exchange factor activity. It is involved in the biological process described with regulation of Rho protein signal transduction	TIAM1
rna-XM_034381976.1	Rho guanyl-nucleotide exchange factor activity. It is involved in the biological process described with regulation of Rho protein signal transduction	TIAM1
rna-XM_034381979.1	Rho guanyl-nucleotide exchange factor activity. It is involved in the biological process described with regulation of Rho protein signal transduction	TIAM1
rna-XM_034382793.1	rhythmic process	to
rna-XM_034399115.1	Rhythmically expressed gene 5	-
rna-XM_034380542.1	ribosomal large subunit biogenesis	HEATR3
rna-XM_034397404.1	Ribosomal protein S2	MRPS2
rna-XM_034397402.1	Ribosomal protein S2	MRPS2
rna-XM_034397403.1	Ribosomal protein S2	MRPS2
rna-XM_034390646.1	ribosomal protein, L30	Mrpl30
rna-XM_034395963.1	RNA recognition motif	RAVER2
rna-XM_034374287.1	RNA recognition motif. (a.k.a. RRM, RBD, or RNP domain)	PTBP2
rna-XM_034374288.1	RNA recognition motif. (a.k.a. RRM, RBD, or RNP domain)	PTBP2
rna-XM_034374289.1	RNA recognition motif. (a.k.a. RRM, RBD, or RNP domain)	PTBP2
rna-XM_034374290.1	RNA recognition motif. (a.k.a. RRM, RBD, or RNP domain)	PTBP2
rna-XM_034374291.1	RNA recognition motif. (a.k.a. RRM, RBD, or RNP domain)	PTBP2
rna-XM_034374292.1	RNA recognition motif. (a.k.a. RRM, RBD, or RNP domain)	PTBP2
rna-XM_034374294.1	RNA recognition motif. (a.k.a. RRM, RBD, or RNP domain)	PTBP2
rna-XM_034374295.1	RNA recognition motif. (a.k.a. RRM, RBD, or RNP domain)	PTBP2
rna-XM_034374296.1	RNA recognition motif. (a.k.a. RRM, RBD, or RNP domain)	PTBP2
rna-XM_034374298.1	RNA recognition motif. (a.k.a. RRM, RBD, or RNP domain)	PTBP2
rna-XM_034391470.1	RNA recognition motif. (a.k.a. RRM, RBD, or RNP domain)	-
rna-XM_034391465.1	RNA recognition motif. (a.k.a. RRM, RBD, or RNP domain)	-
rna-XM_034391466.1	RNA recognition motif. (a.k.a. RRM, RBD, or RNP domain)	-
rna-XM_034391467.1	RNA recognition motif. (a.k.a. RRM, RBD, or RNP domain)	-
rna-XM_034391468.1	RNA recognition motif. (a.k.a. RRM, RBD, or RNP domain)	-
rna-XM_034391471.1	RNA recognition motif. (a.k.a. RRM, RBD, or RNP domain)	-
rna-XM_034384353.1	Roundabout	ROBO1
rna-XM_034384354.1	roundabout	ROBO1
rna-XM_034381400.1	RUN	SGSM2
rna-XM_034389404.1	Ryanodine Receptor TM 4-6	RYR2
rna-XM_034385312.1	SANT SWI3, ADA2, N-CoR and TFIIIB'' DNA-binding domains	CRAMP1L
rna-XM_034384373.1	Sema domain	smp-2
rna-XM_034395016.1	Sequence-specific DNA binding. It is involved in the biological process described with	DRGX
rna-XM_034382082.1	sequence-specific DNA binding. It is involved in the biological process described with regulation of transcription, DNA-templated	ETS1
rna-XM_034382085.1	sequence-specific DNA binding. It is involved in the biological process described with regulation of transcription, DNA-templated	ETS1
rna-XM_034382083.1	sequence-specific DNA binding. It is involved in the biological process described with regulation of transcription, DNA-templated	ETS1
rna-XM_034382079.1	sequence-specific DNA binding. It is involved in the biological process described with regulation of transcription, DNA-templated	ETS1
rna-XM_034382080.1	sequence-specific DNA binding. It is involved in the biological process described with regulation of transcription, DNA-templated	ETS1
rna-XM_034382081.1	sequence-specific DNA binding. It is involved in the biological process described with regulation of transcription, DNA-templated	ETS1
rna-XM_034382084.1	sequence-specific DNA binding. It is involved in the biological process described with regulation of transcription, DNA-templated	ETS1
rna-XM_034384301.1	sequence-specific DNA binding. It is involved in the biological process described with regulation of transcription, DNA-templated	FOXB1
rna-XM_034387011.1	sequence-specific DNA binding. It is involved in the biological process described with regulation of transcription, DNA-templated	Gsc
rna-XM_034388162.1	Serine threonine-protein kinase TOR	MTOR
rna-XM_034392854.1	Serine-type peptidase activity. It is involved in the biological process described with proteolysis	PRCP
rna-XM_034384344.1	Serpentine type 7TM GPCR chemoreceptor Srsx	GPRNPY4
rna-XM_034399495.1	Serpentine type 7TM GPCR chemoreceptor Srsx	DRD1
rna-XM_034381248.1	Serpentine type 7TM GPCR chemoreceptor Srw	dmsr-8
rna-XM_034380495.1	sialyltransferase activity	-
rna-XM_034383224.1	Sidestep protein	-
rna-XM_034381425.1	Solute carrier family 12	-
rna-XM_034398733.1	Spectrin repeats	-
rna-XM_034394705.1	SRY (sex determining region Y)-box	SOX17
rna-XM_034389221.1	Sterile alpha motif.	SASH1
rna-XM_034391710.1	Sterile alpha motif.	-
rna-XM_034391712.1	Sterile alpha motif.	-
rna-XM_034391711.1	Sterile alpha motif.	-
rna-XM_034391708.1	Sterile alpha motif.	-
rna-XM_034391705.1	Sterile alpha motif.	-
rna-XM_034391707.1	Sterile alpha motif.	-
rna-XM_034391709.1	Sterile alpha motif.	-
rna-XM_034391713.1	Sterile alpha motif.	-
rna-XM_034391714.1	Sterile alpha motif.	-
rna-XM_034391899.1	Sterile alpha motif.	KAZN
rna-XM_034392406.1	Structural component of the gap junctions	-
rna-XM_034398932.1	Sugar (and other) transporter	SLC2A13
rna-XM_034398941.1	Sugar (and other) transporter	SLC2A13
rna-XM_034398950.1	Sugar (and other) transporter	SLC2A13
rna-XM_034385517.1	Sugar (and other) transporter	-
rna-XM_034385516.1	Sugar (and other) transporter	-
rna-XM_034376454.1	sulfuric ester hydrolase activity. It is involved in the biological process described with metabolic process	SULF1
rna-XM_034376455.1	sulfuric ester hydrolase activity. It is involved in the biological process described with metabolic process	SULF1
rna-XM_034376456.1	sulfuric ester hydrolase activity. It is involved in the biological process described with metabolic process	SULF1
rna-XM_034393934.1	TAF5-like RNA polymerase II p300 CBP-associated factor-associated factor 65 kDa subunit	TAF5L
rna-XM_034394007.1	TCP-1/cpn60 chaperonin family	-
rna-XM_034385004.1	Tetraspanin family	TSPAN9
rna-XM_034385005.1	Tetraspanin family	TSPAN9
rna-XM_034384544.1	Tetratricopeptide repeat	TONSL
rna-XM_034383334.1	TGF-beta propeptide	-
rna-XM_034396896.1	Thrombospondin type 1 repeats	-
rna-XM_034384399.1	thrombospondin type-1 domain-containing protein 4	THSD4
rna-XM_034393267.1	Timeless protein	TIMELESS
rna-XM_034386586.1	TLR4 regulator and MIR-interacting MSAP	CNPY3
rna-XM_034376917.1	TMC domain	TMC3
rna-XM_034374141.1	Transcription factor	-
rna-XM_034388182.1	Transcription factor COE1 helix-loop-helix domain	EBF2
rna-XM_034388183.1	Transcription factor COE1 helix-loop-helix domain	EBF2
rna-XM_034399912.1	Transferase activity, transferring acyl groups	CPT1A
rna-XM_034378773.1	Transferase activity, transferring acyl groups other than amino-acyl groups	-
rna-XM_034378772.1	Transferase activity, transferring acyl groups other than amino-acyl groups	-
rna-XM_034400091.1	Transferase activity, transferring glycosyl groups	ALG1
rna-XM_034381444.1	Transferase activity, transferring phosphorus-containing groups	CHKov1
rna-XM_034381445.1	Transferase activity, transferring phosphorus-containing groups	CHKov1
rna-XM_034388492.1	Transmembrane 9 superfamily member	TM9SF3
rna-XM_034376832.1	Transmembrane amino acid transporter protein	-
rna-XM_034376833.1	Transmembrane amino acid transporter protein	-
rna-XM_034399312.1	transmembrane receptor protein tyrosine kinase activity. It is involved in the biological process described with protein phosphorylation	ERBB2
rna-XM_034399311.1	transmembrane receptor protein tyrosine kinase activity. It is involved in the biological process described with protein phosphorylation	ERBB2
rna-XM_034397070.1	transmembrane transport	-
rna-XM_034382221.1	Transmembrane transporter activity. It is involved in the biological process described with	SLC26A2
rna-XM_034382826.1	transporter activity. It is involved in the biological process described with transport	AQP8
rna-XM_034385512.1	tRNA synthetases class I (C) catalytic domain	LARS
rna-XM_034399363.1	Tube Death domain	IRAK4
rna-XM_034400986.1	Turtle protein, isoform	IGSF9B
rna-XM_034400987.1	Turtle protein, isoform	IGSF9B
rna-XM_034398433.1	U6 snRNA-associated Sm-like protein	LSM5
rna-XM_034389316.1	Ubiquitin associated domain	UBAC1
rna-XM_034389317.1	Ubiquitin associated domain	UBAC1
rna-XM_034376709.1	ubiquitin-protein transferase activity	MYCBP2
rna-XM_034395006.1	Uncharacterised conserved protein (DUF2371)	-
rna-XM_034397680.1	Vacuolar Protein	-
rna-XM_034375556.1	von Willebrand factor (vWF) type C domain	-
rna-XM_034398874.1	WD domain, G-beta repeat	DTL
rna-XM_034393996.1	WD domain, G-beta repeat	WDR44
rna-XM_034393997.1	WD domain, G-beta repeat	WDR44
rna-XM_034386935.1	WD repeat-containing protein	WDR26
rna-XM_034393284.1	WD repeat-containing protein	WDR75
rna-XM_034385518.1	WD repeat-containing protein 55 homolog	WDR55
rna-XM_034387164.1	WD repeat-containing protein 66	WDR66
rna-XM_034395088.1	zinc finger	-
rna-XM_034395087.1	zinc finger	-
rna-XM_034398651.1	zinc finger	-
rna-XM_034398703.1	zinc finger	HNRNPC
rna-XM_034383286.1	Zinc finger, C2H2 type	-
rna-XM_034387941.1	Zinc finger, C2H2 type	-
rna-XM_034387939.1	Zinc finger, C2H2 type	-
rna-XM_034387940.1	Zinc finger, C2H2 type	-
rna-XM_034387942.1	Zinc finger, C2H2 type	-
rna-XM_034387944.1	Zinc finger, C2H2 type	-
rna-XM_034382267.1	Zinc finger, C3HC4 type (RING finger)	RNF168
rna-XM_034376814.1	Zinc ion binding	LTN1
rna-XM_034380514.1	zinc ion binding	-
rna-XM_034380499.1	zinc ion binding	-
rna-XM_034380513.1	zinc ion binding	-
rna-XM_034380507.1	zinc ion binding	-
rna-XM_034380496.1	zinc ion binding	-
rna-XM_034380505.1	zinc ion binding	-
rna-XM_034380509.1	zinc ion binding	-
rna-XM_034380497.1	zinc ion binding	-
rna-XM_034380504.1	zinc ion binding	-
rna-XM_034380506.1	zinc ion binding	-
rna-XM_034380510.1	zinc ion binding	-
rna-XM_034380508.1	zinc ion binding	-
rna-XM_034380498.1	zinc ion binding	-
rna-XM_034380500.1	zinc ion binding	-
rna-XM_034380502.1	zinc ion binding	-
rna-XM_034380503.1	zinc ion binding	-
rna-XM_034380494.1	zinc ion binding	-
rna-XM_034380515.1	zinc ion binding	-
rna-XM_034380511.1	zinc ion binding	-
rna-XM_034393577.1	Zinc ion binding	SYVN1
rna-XM_034385297.1	Zinc ion binding. It is involved in the biological process described with protein catabolic process	UBR1
rna-XM_034385296.1	Zinc ion binding. It is involved in the biological process described with protein catabolic process	UBR1
rna-XM_034384987.1	Zinc ion binding. It is involved in the biological process described with regulation of transcription, DNA-templated	ST18
rna-XM_034376609.1	Zinc-finger associated domain (zf-AD)	-
rna-XM_034376610.1	Zinc-finger associated domain (zf-AD)	-
rna-XM_034390257.1	Zinc-finger of C2H2 type	ZNF182
rna-XM_034390242.1	Zinc-finger of C2H2 type	ZNF182
rna-XM_034390267.1	Zinc-finger of C2H2 type	ZNF182
rna-XM_034381823.1	ZIP Zinc transporter	SLC39A13

## Sheet: BJDX_SDS1_pixyFST2%
Gene	Function	Gene abbreviation
rna-XM_034375338.1	actin binding	SPIRE2	rna-XM_034391789.1
rna-XM_034387441.1	actin binding	Gel	rna-XM_034391790.1
rna-XM_034387442.1	actin binding	Gel	rna-XM_034391791.1
rna-XM_034387443.1	actin binding	Gel	rna-XM_034391792.1
rna-XM_034387444.1	actin binding	Gel	rna-XM_034391793.1
rna-XM_034399824.1	Actin Binding LIM Protein Family Member 3. It is involved in the biological process described with cytoskeleton organization	ABLIM3	rna-XM_034391794.1
rna-XM_034399825.1	Actin Binding LIM Protein Family Member 3. It is involved in the biological process described with cytoskeleton organization	ABLIM3	rna-XM_034391796.1
rna-XM_034375056.1	Microtubule binding	KIF3C	rna-XM_034396139.1
rna-XM_034375057.1	Microtubule binding	KIF3C	rna-XM_034380101.1
rna-XM_034374326.1	Microtubule binding. It is involved in the biological process described with microtubule cytoskeleton organization	MAP1B	rna-XM_034380102.1
rna-XM_034377832.1	Tubulin folding cofactor D C terminal	TBCD	rna-XM_034380103.1
rna-XM_034399688.1	'Cold-shock' DNA-binding domain	YBX2	rna-XM_034380104.1
rna-XM_034399687.1	'Cold-shock' DNA-binding domain	YBX2	rna-XM_034385522.1
rna-XM_034399691.1	'Cold-shock' DNA-binding domain	YBX2	rna-XM_034385523.1
rna-XM_034399692.1	'Cold-shock' DNA-binding domain	YBX2	rna-XM_034374948.1
rna-XM_034399689.1	'Cold-shock' DNA-binding domain	YBX2	rna-XM_034395621.1
rna-XM_034389912.1	Heat shock 70 kDa protein	dnaK	rna-XM_034395622.1
rna-XM_034379598.1	heat shock protein	hsp70	rna-XM_034395623.1
rna-XM_034379601.1	heat shock protein	hsp70	rna-XM_034392591.1
rna-XM_034379602.1	heat shock protein	hsp70	rna-XM_034391795.1
rna-XM_034379606.1	heat shock protein	hsp70	rna-XM_034391797.1
rna-XM_034379603.1	heat shock protein	hsp70	rna-XM_034391799.1
rna-XM_034379593.1	heat shock protein	hsp70	rna-XM_034391800.1
rna-XM_034379595.1	heat shock protein	hsp70	rna-XM_034391801.1
rna-XM_034395061.1	oxidation-reduction process	-	rna-XM_034391802.1
rna-XM_034382067.1	oxidoreductase activity, acting on the aldehyde or oxo group of donors, NAD or NADP as acceptor. It is involved in the biological process described with oxidation-reduction process	-	rna-XM_034391803.1
rna-XM_034395562.1	oxidoreductase activity, acting on the aldehyde or oxo group of donors, NAD or NADP as acceptor. It is involved in the biological process described with oxidation-reduction process	ALDH1L2	rna-XM_034391804.1
rna-XM_034400548.1	Oxidoreductase activity. It is involved in the biological process described with metabolic process	PPO3	rna-XM_034391805.1
rna-XM_034389164.1	Belongs to the GMC oxidoreductase family	-	rna-XM_034389707.1
rna-XM_034382964.1	GMC oxidoreductase	-	rna-XM_034374871.1
rna-XM_034393421.1	Insect cuticle protein	-	rna-XM_034374872.1
rna-XM_034393849.1	Insect cuticle protein	-	rna-XM_034374873.1
rna-XM_034397435.1	Insect cuticle protein	-	rna-XM_034374874.1
rna-XM_034399526.1	Insect cuticle protein	-	rna-XM_034374875.1
rna-XM_034379410.1	Lipase (class 3)	DAGLA	rna-XM_034385216.1
rna-XM_034379406.1	Lipase (class 3)	DAGLA	rna-XM_034393595.1
rna-XM_034379409.1	Lipase (class 3)	DAGLA	rna-XM_034387304.1
rna-XM_034379407.1	Lipase (class 3)	DAGLA	rna-XM_034387305.1
rna-XM_034379408.1	Lipase (class 3)	DAGLA	rna-XM_034394080.1
rna-XM_034388997.1	lipid binding	-	rna-XM_034401108.1
rna-XM_034390974.1	Low-density lipoprotein receptor repeat class B	LRP4	rna-XM_034398171.1
rna-XM_034396630.1	5'-flap endonuclease activity. It is involved in the biological process described with DNA replication, Okazaki fragment processing	DNA2	rna-XM_034398172.1
rna-XM_034378415.1	7 transmembrane receptor (rhodopsin family)	HCRTR2	rna-XM_034398173.1
rna-XM_034378355.1	7 transmembrane receptor (rhodopsin family)	GPRNPR2	rna-XM_034398174.1
rna-XM_034383156.1	7 transmembrane receptor (rhodopsin family)	TSHR	rna-XM_034398175.1
rna-XM_034388333.1	7 transmembrane receptor (rhodopsin family)	-	rna-XM_034398176.1
rna-XM_034390968.1	7 transmembrane receptor (rhodopsin family)	GNRHR	rna-XM_034398177.1
rna-XM_034379112.1	7 transmembrane receptor (Secretin family)	PTH1R	rna-XM_034398178.1
rna-XM_034378277.1	7 transmembrane receptor (Secretin family)	PTH1R	rna-XM_034398179.1
rna-XM_034396634.1	7 transmembrane receptor (Secretin family)	-	rna-XM_034398181.1
rna-XM_034377446.1	7 transmembrane sweet-taste receptor of 3 GCPR	GABBR2	rna-XM_034398182.1
rna-XM_034381816.1	A Receptor for Ubiquitination Targets	-	rna-XM_034387570.1
rna-XM_034381817.1	A Receptor for Ubiquitination Targets	-	rna-XM_034398539.1
rna-XM_034381821.1	A Receptor for Ubiquitination Targets	-	rna-XM_034375128.1
rna-XM_034381820.1	A Receptor for Ubiquitination Targets	-	rna-XM_034400501.1
rna-XM_034381822.1	A Receptor for Ubiquitination Targets	-	rna-XM_034385041.1
rna-XM_034380285.1	AAA domain	ZNFX1	rna-XM_034385044.1
rna-XM_034380284.1	AAA domain	ZNFX1	rna-XM_034385045.1
rna-XM_034380289.1	AAA domain	ZNFX1	rna-XM_034385046.1
rna-XM_034380282.1	AAA domain	ZNFX1	rna-XM_034385047.1
rna-XM_034380288.1	AAA domain	ZNFX1	rna-XM_034385048.1
rna-XM_034380283.1	AAA domain	ZNFX1	rna-XM_034385049.1
rna-XM_034380281.1	AAA domain	ZNFX1	rna-XM_034385050.1
rna-XM_034380287.1	AAA domain	ZNFX1	rna-XM_034385051.1
rna-XM_034380280.1	AAA domain	ZNFX1	rna-XM_034385052.1
rna-XM_034380291.1	AAA domain	ZNFX1	rna-XM_034385053.1
rna-XM_034380279.1	AAA domain	ZNFX1	rna-XM_034385054.1
rna-XM_034380290.1	AAA domain	ZNFX1	rna-XM_034385157.1
rna-XM_034387245.1	AAA domain	ZNFX1	rna-XM_034399179.1
rna-XM_034389887.1	AAA domain	ZNFX1	rna-XM_034383427.1
rna-XM_034399179.1	ABC transporter	ABCC2
rna-XM_034376855.1	ABC1 family	ADCK3	rna-XM_034398906.1
rna-XM_034376862.1	ABC1 family	ADCK3	rna-XM_034398907.1
rna-XM_034398417.1	ABC-2 family transporter protein	-	rna-XM_034398745.1
rna-XM_034388528.1	Abhydrolase domain-containing protein	EPHX4	rna-XM_034383643.1
rna-XM_034388529.1	Abhydrolase domain-containing protein	EPHX4	rna-XM_034383644.1
rna-XM_034382403.1	activity. It is involved in the biological process described with	KCNH5	rna-XM_034390067.1
rna-XM_034388811.1	activity. It is involved in the biological process described with ion transport	GRIK1	rna-XM_034383485.1
rna-XM_034399715.1	activity. It is involved in the biological process described with ion transport	Rdl	rna-XM_034382423.1
rna-XM_034399710.1	activity. It is involved in the biological process described with ion transport	Rdl	rna-XM_034382424.1
rna-XM_034399713.1	activity. It is involved in the biological process described with ion transport	Rdl	rna-XM_034384961.1
rna-XM_034399709.1	activity. It is involved in the biological process described with ion transport	Rdl	rna-XM_034399180.1
rna-XM_034399711.1	activity. It is involved in the biological process described with ion transport	Rdl	rna-XM_034393432.1
rna-XM_034399712.1	activity. It is involved in the biological process described with ion transport	Rdl	rna-XM_034385006.1
rna-XM_034399714.1	activity. It is involved in the biological process described with ion transport	Rdl	rna-XM_034392584.1
rna-XM_034399716.1	activity. It is involved in the biological process described with ion transport	Rdl	rna-XM_034392585.1
rna-XM_034399717.1	activity. It is involved in the biological process described with ion transport	Rdl	rna-XM_034398294.1
rna-XM_034380251.1	Acyltransferase family	-	rna-XM_034398295.1
rna-XM_034398952.1	ADAM Cysteine-Rich Domain	-	rna-XM_034375421.1
rna-XM_034398953.1	ADAM Cysteine-Rich Domain	-	rna-XM_034386774.1
rna-XM_034400060.1	alpha/beta hydrolase fold	ABHD16A	rna-XM_034386775.1
rna-XM_034399926.1	AMP binding	PRKAG2	rna-XM_034380785.1
rna-XM_034399922.1	AMP binding	PRKAG2	rna-XM_034380786.1
rna-XM_034399923.1	AMP binding	PRKAG2	rna-XM_034380787.1
rna-XM_034394577.1	AMP-binding enzyme	-	rna-XM_034399623.1
rna-XM_034393094.1	anchor protein 17A	AKAP17A	rna-XM_034399624.1
rna-XM_034374408.1	Anillin N-terminus	ANLN	rna-XM_034379876.1
rna-XM_034378176.1	Animal haem peroxidase	Pxd	rna-XM_034381259.1
rna-XM_034388328.1	Animal haem peroxidase	-	rna-XM_034381260.1
rna-XM_034391077.1	Ankyrin repeat	ANKRA2	rna-XM_034384140.1
rna-XM_034392019.1	Ankyrin repeats (3 copies)	ANKIB1	rna-XM_034384141.1
rna-XM_034392048.1	Ankyrin repeats (3 copies)	ANKIB1	rna-XM_034383468.1
rna-XM_034392030.1	Ankyrin repeats (3 copies)	ANKIB1	rna-XM_034393155.1
rna-XM_034392039.1	Ankyrin repeats (3 copies)	ANKIB1	rna-XM_034393156.1
rna-XM_034386588.1	Ankyrin repeats (many copies)	ANKRD6	rna-XM_034393157.1
rna-XM_034397575.1	ANTH domain	PICALM	rna-XM_034393159.1
rna-XM_034397570.1	ANTH domain	PICALM	rna-XM_034390917.1
rna-XM_034397568.1	ANTH domain	PICALM	rna-XM_034392363.1
rna-XM_034397573.1	ANTH domain	PICALM	rna-XM_034395961.1
rna-XM_034397574.1	ANTH domain	PICALM	rna-XM_034395962.1
rna-XM_034397569.1	ANTH domain	PICALM	rna-XM_034387884.1
rna-XM_034397572.1	ANTH domain	PICALM	rna-XM_034387885.1
rna-XM_034390923.1	ARID/BRIGHT DNA binding domain	ARID3A	rna-XM_034393783.1
rna-XM_034378363.1	ATP binding	HSPA12A	rna-XM_034393784.1
rna-XM_034393915.1	ATP- binding	-	rna-XM_034393785.1
rna-XM_034393923.1	ATP- binding	-	rna-XM_034395819.1
rna-XM_034387492.1	ATP- binding	ABCF3	rna-XM_034396138.1
rna-XM_034381484.1	ATP binding. It is involved in the biological process described with protein phosphorylation	Src42A	rna-XM_034379982.1
rna-XM_034381485.1	ATP binding. It is involved in the biological process described with protein phosphorylation	Src42A	rna-XM_034383439.1
rna-XM_034378821.1	ATPase activity. It is involved in the biological process described with	DNAH7	rna-XM_034399181.1
rna-XM_034378822.1	ATPase activity. It is involved in the biological process described with	DNAH7	rna-XM_034399182.1
rna-XM_034378823.1	ATPase activity. It is involved in the biological process described with	DNAH7	rna-XM_034387477.1
rna-XM_034378149.1	ATPases associated with a variety of cellular activities	NAV2	rna-XM_034382780.1
rna-XM_034378747.1	ATP-dependent helicase activity	DHX9	rna-XM_034382781.1
rna-XM_034378746.1	ATP-dependent helicase activity	DHX9	rna-XM_034382782.1
rna-XM_034384323.1	Autism susceptibility gene 2 protein	AUTS2	rna-XM_034386435.1
rna-XM_034385030.1	Autism susceptibility gene 2 protein	AUTS2	rna-XM_034386436.1
rna-XM_034375830.1	Autophagy-related protein C terminal domain	ATG2B	rna-XM_034386437.1
rna-XM_034375831.1	Autophagy-related protein C terminal domain	ATG2B	rna-XM_034386438.1
rna-XM_034391604.1	Bacterial extracellular solute-binding protein	-	rna-XM_034386439.1
rna-XM_034391605.1	Bacterial extracellular solute-binding protein	-	rna-XM_034386440.1
rna-XM_034390713.1	Band 4.1 homologues	JAK2	rna-XM_034386441.1
rna-XM_034384395.1	Band 4.1-like protein	EPB41L4A	rna-XM_034390023.1
rna-XM_034396818.1	Beat protein	-	rna-XM_034381708.1
rna-XM_034396828.1	Beat protein	-	rna-XM_034399183.1
rna-XM_034396838.1	Beat protein	-	rna-XM_034399184.1
rna-XM_034396847.1	Beat protein	-	rna-XM_034399185.1
rna-XM_034396856.1	Beat protein	-	rna-XM_034383570.1
rna-XM_034400513.1	Belongs to the AB hydrolase superfamily. Lipase family	-	rna-XM_034381595.1
rna-XM_034400514.1	Belongs to the AB hydrolase superfamily. Lipase family	-	rna-XM_034380391.1
rna-XM_034400512.1	Belongs to the AB hydrolase superfamily. Lipase family	-	rna-XM_034385035.1
rna-XM_034400521.1	Belongs to the AB hydrolase superfamily. Lipase family	-	rna-XM_034385036.1
rna-XM_034400519.1	Belongs to the AB hydrolase superfamily. Lipase family	-	rna-XM_034385037.1
rna-XM_034400515.1	Belongs to the AB hydrolase superfamily. Lipase family	-	rna-XM_034385038.1
rna-XM_034400518.1	Belongs to the AB hydrolase superfamily. Lipase family	-	rna-XM_034379877.1
rna-XM_034400517.1	Belongs to the AB hydrolase superfamily. Lipase family	-	rna-XM_034393436.1
rna-XM_034385970.1	Belongs to the adenylyl cyclase class-4 guanylyl cyclase family	ADCY1	rna-XM_034380929.1
rna-XM_034385973.1	Belongs to the adenylyl cyclase class-4 guanylyl cyclase family	ADCY1	rna-XM_034380937.1
rna-XM_034385974.1	Belongs to the adenylyl cyclase class-4 guanylyl cyclase family	ADCY1	rna-XM_034380948.1
rna-XM_034385975.1	Belongs to the adenylyl cyclase class-4 guanylyl cyclase family	ADCY1	rna-XM_034380957.1
rna-XM_034385976.1	Belongs to the adenylyl cyclase class-4 guanylyl cyclase family	ADCY1	rna-XM_034392455.1
rna-XM_034385977.1	Belongs to the adenylyl cyclase class-4 guanylyl cyclase family	ADCY1	rna-XM_034398441.1
rna-XM_034385972.1	Belongs to the adenylyl cyclase class-4 guanylyl cyclase family	ADCY1	rna-XM_034381906.1
rna-XM_034375647.1	Belongs to the class V-like SAM-binding methyltransferase superfamily. Histone-lysine methyltransferase family. Suvar3-9 subfamily	SUV39H2	rna-XM_034396588.1
rna-XM_034375648.1	Belongs to the class V-like SAM-binding methyltransferase superfamily. Histone-lysine methyltransferase family. Suvar3-9 subfamily	SUV39H2	rna-XM_034393422.1
rna-XM_034375646.1	Belongs to the class V-like SAM-binding methyltransferase superfamily. Histone-lysine methyltransferase family. Suvar3-9 subfamily	SUV39H2	rna-XM_034392437.1
rna-XM_034375644.1	Belongs to the class V-like SAM-binding methyltransferase superfamily. Histone-lysine methyltransferase family. Suvar3-9 subfamily	SUV39H2	rna-XM_034389441.1
rna-XM_034375645.1	Belongs to the class V-like SAM-binding methyltransferase superfamily. Histone-lysine methyltransferase family. Suvar3-9 subfamily	SUV39H2	rna-XM_034396155.1
rna-XM_034375649.1	Belongs to the class V-like SAM-binding methyltransferase superfamily. Histone-lysine methyltransferase family. Suvar3-9 subfamily	SUV39H2	rna-XM_034374922.1
rna-XM_034396894.1	Belongs to the eukaryotic ribosomal protein eS30 family	FAU	rna-XM_034380200.1
rna-XM_034392233.1	Belongs to the fatty acid desaturase type 1 family	-	rna-XM_034381666.1
rna-XM_034392250.1	Belongs to the fatty acid desaturase type 1 family	-	rna-XM_034380169.1
rna-XM_034381904.1	Belongs to the FPP GGPP synthase family	FDPS	rna-XM_034379823.1
rna-XM_034386188.1	Belongs to the glycosyl hydrolase 1 family	LCT	rna-XM_034379824.1
rna-XM_034401054.1	Belongs to the HAD-like hydrolase superfamily. EYA family	EYA1	rna-XM_034381013.1
rna-XM_034379549.1	Belongs to the ligand-gated ion channel (TC 1.A.9) family	GLRA3	rna-XM_034389224.1
rna-XM_034379550.1	Belongs to the ligand-gated ion channel (TC 1.A.9) family	GLRA3	rna-XM_034390604.1
rna-XM_034379551.1	Belongs to the ligand-gated ion channel (TC 1.A.9) family	GLRA3	rna-XM_034379757.1
rna-XM_034384114.1	Belongs to the ligand-gated ion channel (TC 1.A.9) family	-	rna-XM_034379926.1
rna-XM_034394631.1	Belongs to the MAGUK family	CASK	rna-XM_034379928.1
rna-XM_034394621.1	Belongs to the MAGUK family	CASK	rna-XM_034380183.1
rna-XM_034394622.1	Belongs to the MAGUK family	CASK	rna-XM_034381664.1
rna-XM_034394623.1	Belongs to the MAGUK family	CASK	rna-XM_034384608.1
rna-XM_034394625.1	Belongs to the MAGUK family	CASK	rna-XM_034389981.1
rna-XM_034394626.1	Belongs to the MAGUK family	CASK	rna-XM_034391699.1
rna-XM_034394627.1	Belongs to the MAGUK family	CASK	rna-XM_034391700.1
rna-XM_034394628.1	Belongs to the MAGUK family	CASK	rna-XM_034387986.1
rna-XM_034394630.1	Belongs to the MAGUK family	CASK	rna-XM_034387987.1
rna-XM_034395119.1	Belongs to the major facilitator superfamily. Sugar transporter (TC 2.A.1.1) family	-	rna-XM_034387988.1
rna-XM_034378955.1	Belongs to the major facilitator superfamily. Sugar transporter (TC 2.A.1.1) family	-	rna-XM_034387990.1
rna-XM_034375537.1	Belongs to the metallo-dependent hydrolases superfamily. Peptidase M19 family	-	rna-XM_034387991.1
rna-XM_034398945.1	Belongs to the mitochondrial carrier (TC 2.A.29) family	SLC25A26	rna-XM_034387992.1
rna-XM_034398944.1	Belongs to the mitochondrial carrier (TC 2.A.29) family	SLC25A26	rna-XM_034387993.1
rna-XM_034398489.1	Belongs to the mitochondrial carrier (TC 2.A.29) family	SLC25A37	rna-XM_034387994.1
rna-XM_034386457.1	Belongs to the monovalent cation proton antiporter 1 (CPA1) transporter (TC 2.A.36) family	Nhe3	rna-XM_034387995.1
rna-XM_034384396.1	Belongs to the Ntn-hydrolase family	AGA	rna-XM_034387996.1
rna-XM_034389541.1	Belongs to the peptidase C14A family	CASP7	rna-XM_034387997.1
rna-XM_034398447.1	Belongs to the peptidase C2 family	CalpC	rna-XM_034387002.1
rna-XM_034398448.1	Belongs to the peptidase C2 family	CalpC	rna-XM_034383481.1
rna-XM_034381259.1	Belongs to the peptidase M1 family	LTA4H
rna-XM_034381260.1	Belongs to the peptidase M1 family	LTA4H
rna-XM_034391327.1	Belongs to the short-chain dehydrogenases reductases (SDR) family	DHRS11	rna-XM_034381325.1
rna-XM_034400984.1	Belongs to the sodium neurotransmitter symporter (SNF) (TC 2.A.22) family	-	rna-XM_034381326.1
rna-XM_034395415.1	Belongs to the sodium neurotransmitter symporter (SNF) (TC 2.A.22) family	SLC6A19	rna-XM_034381327.1
rna-XM_034374694.1	Belongs to the TRAFAC class dynamin-like GTPase superfamily. Dynamin Fzo YdjA family	DNM1L	rna-XM_034393592.1
rna-XM_034374696.1	Belongs to the TRAFAC class dynamin-like GTPase superfamily. Dynamin Fzo YdjA family	DNM1L	rna-XM_034393593.1
rna-XM_034374699.1	Belongs to the TRAFAC class dynamin-like GTPase superfamily. Dynamin Fzo YdjA family	DNM1L	rna-XM_034393594.1
rna-XM_034374703.1	Belongs to the TRAFAC class dynamin-like GTPase superfamily. Dynamin Fzo YdjA family	DNM1L	rna-XM_034391946.1
rna-XM_034374697.1	Belongs to the TRAFAC class dynamin-like GTPase superfamily. Dynamin Fzo YdjA family	DNM1L	rna-XM_034382254.1
rna-XM_034374698.1	Belongs to the TRAFAC class dynamin-like GTPase superfamily. Dynamin Fzo YdjA family	DNM1L	rna-XM_034381798.1
rna-XM_034374695.1	Belongs to the TRAFAC class dynamin-like GTPase superfamily. Dynamin Fzo YdjA family	DNM1L	rna-XM_034391288.1
rna-XM_034374707.1	Belongs to the TRAFAC class dynamin-like GTPase superfamily. Dynamin Fzo YdjA family	DNM1L	rna-XM_034391936.1
rna-XM_034374700.1	Belongs to the TRAFAC class dynamin-like GTPase superfamily. Dynamin Fzo YdjA family	DNM1L	rna-XM_034391937.1
rna-XM_034374704.1	Belongs to the TRAFAC class dynamin-like GTPase superfamily. Dynamin Fzo YdjA family	DNM1L	rna-XM_034391938.1
rna-XM_034374701.1	Belongs to the TRAFAC class dynamin-like GTPase superfamily. Dynamin Fzo YdjA family	DNM1L	rna-XM_034391940.1
rna-XM_034374705.1	Belongs to the TRAFAC class dynamin-like GTPase superfamily. Dynamin Fzo YdjA family	DNM1L	rna-XM_034391941.1
rna-XM_034374706.1	Belongs to the TRAFAC class dynamin-like GTPase superfamily. Dynamin Fzo YdjA family	DNM1L	rna-XM_034391942.1
rna-XM_034374702.1	Belongs to the TRAFAC class dynamin-like GTPase superfamily. Dynamin Fzo YdjA family	DNM1L	rna-XM_034391943.1
rna-XM_034387218.1	Belongs to the TRAFAC class myosin-kinesin ATPase superfamily. Kinesin family	KIF19	rna-XM_034393434.1
rna-XM_034390545.1	Belongs to the transient receptor (TC 1.A.4) family	pain	rna-XM_034380772.1
rna-XM_034390548.1	Belongs to the transient receptor (TC 1.A.4) family	pain	rna-XM_034396031.1
rna-XM_034390549.1	Belongs to the transient receptor (TC 1.A.4) family	pain	rna-XM_034399198.1
rna-XM_034390547.1	Belongs to the transient receptor (TC 1.A.4) family	pain	rna-XM_034399199.1
rna-XM_034390546.1	Belongs to the transient receptor (TC 1.A.4) family	pain	rna-XM_034399200.1
rna-XM_034398712.1	Belongs to the two pore domain potassium channel (TC 1.A.1.8) family	-	rna-XM_034391693.1
rna-XM_034387564.1	Belongs to the universal ribosomal protein uL14 family	RPL23	rna-XM_034391694.1
rna-XM_034382969.1	Bifunctional enzyme that catalyzes the enolization of 2,3-diketo-5-methylthiopentyl-1-phosphate (DK-MTP-1-P) into the intermediate 2-hydroxy-3-keto-5-methylthiopentenyl-1-phosphate (HK-MTPenyl-1-P), which is then dephosphorylated to form the acireductone 1,2-dihydroxy-3-keto-5-methylthiopentene (DHK- MTPene)	ENOPH1	rna-XM_034391695.1
rna-XM_034387884.1	binding. It is involved in the biological process described with	RXRA
rna-XM_034387885.1	binding. It is involved in the biological process described with	RXRA
rna-XM_034383916.1	binding. It is involved in the biological process described with DNA	BLM	rna-XM_034391306.1
rna-XM_034383915.1	binding. It is involved in the biological process described with DNA	BLM	rna-XM_034374626.1
rna-XM_034383917.1	binding. It is involved in the biological process described with DNA	BLM	rna-XM_034374627.1
rna-XM_034380136.1	binding. It is involved in the biological process described with regulation of transcription, DNA-templated	LHX3	rna-XM_034374628.1
rna-XM_034380137.1	binding. It is involved in the biological process described with regulation of transcription, DNA-templated	LHX3	rna-XM_034374630.1
rna-XM_034380138.1	binding. It is involved in the biological process described with regulation of transcription, DNA-templated	LHX3	rna-XM_034374631.1
rna-XM_034380139.1	binding. It is involved in the biological process described with regulation of transcription, DNA-templated	LHX3	rna-XM_034385527.1
rna-XM_034388332.1	Bombesin receptor activity. It is involved in the biological process described with bombesin receptor signaling pathway	-	rna-XM_034393501.1
rna-XM_034388330.1	Bombesin receptor activity. It is involved in the biological process described with bombesin receptor signaling pathway	-	rna-XM_034393502.1
rna-XM_034388331.1	Bombesin receptor activity. It is involved in the biological process described with bombesin receptor signaling pathway	-	rna-XM_034393503.1
rna-XM_034393852.1	BPTI/Kunitz family of serine protease inhibitors.	axo	rna-XM_034393504.1
rna-XM_034379897.1	breast cancer carboxy-terminal domain	PAXIP1	rna-XM_034391248.1
rna-XM_034379898.1	breast cancer carboxy-terminal domain	PAXIP1	rna-XM_034391257.1
rna-XM_034379899.1	breast cancer carboxy-terminal domain	PAXIP1	rna-XM_034391268.1
rna-XM_034379900.1	breast cancer carboxy-terminal domain	PAXIP1	rna-XM_034391276.1
rna-XM_034379901.1	breast cancer carboxy-terminal domain	PAXIP1	rna-XM_034379734.1
rna-XM_034379902.1	breast cancer carboxy-terminal domain	PAXIP1	rna-XM_034379735.1
rna-XM_034379904.1	breast cancer carboxy-terminal domain	PAXIP1	rna-XM_034385368.1
rna-XM_034391778.1	breast cancer carboxy-terminal domain	BARD1	rna-XM_034385369.1
rna-XM_034391780.1	breast cancer carboxy-terminal domain	BARD1	rna-XM_034385821.1
rna-XM_034388516.1	BSD domain	BSDC1	rna-XM_034385822.1
rna-XM_034388508.1	BSD domain	BSDC1	rna-XM_034387882.1
rna-XM_034391236.1	BTB POZ domain-containing protein	-	rna-XM_034387883.1
rna-XM_034377469.1	BTB POZ domain-containing protein	BTBD6	rna-XM_034387886.1
rna-XM_034377470.1	BTB POZ domain-containing protein	BTBD6	rna-XM_034380123.1
rna-XM_034377467.1	BTB POZ domain-containing protein	BTBD6	rna-XM_034381609.1
rna-XM_034377468.1	BTB POZ domain-containing protein	BTBD6	rna-XM_034384329.1
rna-XM_034400306.1	C2H2-type zinc finger	KLF9	rna-XM_034374619.1
rna-XM_034400307.1	C2H2-type zinc finger	KLF9	rna-XM_034379895.1
rna-XM_034374774.1	Cadherin binding. It is involved in the biological process described with	PKP4	rna-XM_034399188.1
rna-XM_034374782.1	Cadherin binding. It is involved in the biological process described with	PKP4	rna-XM_034388026.1
rna-XM_034374773.1	Cadherin binding. It is involved in the biological process described with	PKP4	rna-XM_034381647.1
rna-XM_034374780.1	Cadherin binding. It is involved in the biological process described with	PKP4	rna-XM_034381804.1
rna-XM_034374772.1	Cadherin binding. It is involved in the biological process described with	PKP4	rna-XM_034381805.1
rna-XM_034374779.1	Cadherin binding. It is involved in the biological process described with	PKP4	rna-XM_034392015.1
rna-XM_034374781.1	Cadherin binding. It is involved in the biological process described with	PKP4	rna-XM_034392016.1
rna-XM_034374776.1	Cadherin binding. It is involved in the biological process described with	PKP4	rna-XM_034392018.1
rna-XM_034374777.1	Cadherin binding. It is involved in the biological process described with	PKP4	rna-XM_034376694.1
rna-XM_034374778.1	Cadherin binding. It is involved in the biological process described with	PKP4	rna-XM_034395748.1
rna-XM_034375815.1	Cadherin repeats.	-	rna-XM_034381606.1
rna-XM_034379031.1	Cadherins are calcium-dependent cell adhesion proteins	-	rna-XM_034383456.1
rna-XM_034387844.1	Cadherins are calcium-dependent cell adhesion proteins	hmr-1	rna-XM_034383457.1
rna-XM_034388588.1	Calcium ion binding	SLIT2	rna-XM_034383458.1
rna-XM_034388589.1	Calcium ion binding	SLIT2	rna-XM_034383459.1
rna-XM_034390158.1	Calcium ion binding	-	rna-XM_034383460.1
rna-XM_034398522.1	Calcium ion binding	-	rna-XM_034383461.1
rna-XM_034399098.1	Calcium ion binding	NCS1	rna-XM_034383463.1
rna-XM_034398872.1	Calcium ion binding	EGFL7	rna-XM_034383464.1
rna-XM_034384337.1	calcium ion binding. It is involved in the biological process described with homophilic cell adhesion via plasma membrane adhesion molecules	-	rna-XM_034383465.1
rna-XM_034384425.1	Calcium-dependent calmodulin binding	CCP110	rna-XM_034383466.1
rna-XM_034381605.1	carbohydrate binding	-	rna-XM_034385371.1
rna-XM_034392765.1	Carbohydrate sulfotransferase	-	rna-XM_034387575.1
rna-XM_034383116.1	Carboxylesterase family	Ces3	rna-XM_034387576.1
rna-XM_034382193.1	Carboxylesterase family	CES5A	rna-XM_034384451.1
rna-XM_034392383.1	Carboxylesterase family	BCHE	rna-XM_034384452.1
rna-XM_034396035.1	Carboxylesterase family	Ces3	rna-XM_034384453.1
rna-XM_034399392.1	Carboxylesterase family	Ces3	rna-XM_034384454.1
rna-XM_034381655.1	Catalytic activity	PHLPP2	rna-XM_034384455.1
rna-XM_034394566.1	Catalytic activity. It is involved in the biological process described with aromatic amino acid family metabolic process	GSTZ1	rna-XM_034384456.1
rna-XM_034394567.1	Catalytic activity. It is involved in the biological process described with aromatic amino acid family metabolic process	GSTZ1	rna-XM_034374632.1
rna-XM_034378042.1	Catalyzes the conversion of inosine 5'-phosphate (IMP) to xanthosine 5'-phosphate (XMP), the first committed and rate- limiting step in the de novo synthesis of guanine nucleotides, and therefore plays an important role in the regulation of cell growth	IMPDH2	rna-XM_034380172.1
rna-XM_034378043.1	Catalyzes the conversion of inosine 5'-phosphate (IMP) to xanthosine 5'-phosphate (XMP), the first committed and rate- limiting step in the de novo synthesis of guanine nucleotides, and therefore plays an important role in the regulation of cell growth	IMPDH2	rna-XM_034383878.1
rna-XM_034389346.1	Catalyzes the ferrous insertion into protoporphyrin IX	FECH	rna-XM_034383894.1
rna-XM_034389347.1	Catalyzes the ferrous insertion into protoporphyrin IX	FECH	rna-XM_034391241.1
rna-XM_034385150.1	Catalyzes the reduction of fatty acyl-CoA to fatty alcohols	-	rna-XM_034399519.1
rna-XM_034385149.1	Catalyzes the reduction of fatty acyl-CoA to fatty alcohols	-	rna-XM_034390203.1
rna-XM_034385148.1	Catalyzes the reduction of fatty acyl-CoA to fatty alcohols	-	rna-XM_034390204.1
rna-XM_034379745.1	CCR4-NOT transcription complex subunit	CNOT10	rna-XM_034390205.1
rna-XM_034379746.1	CCR4-NOT transcription complex subunit	CNOT10	rna-XM_034390206.1
rna-XM_034394591.1	CCR4-NOT transcription complex subunit 6-like	CNOT6L	rna-XM_034390207.1
rna-XM_034394588.1	CCR4-NOT transcription complex subunit 6-like	CNOT6L	rna-XM_034390954.1
rna-XM_034394590.1	CCR4-NOT transcription complex subunit 6-like	CNOT6L	rna-XM_034374945.1
rna-XM_034394589.1	CCR4-NOT transcription complex subunit 6-like	CNOT6L	rna-XM_034393176.1
rna-XM_034391689.1	CD36 family	SCRB5	rna-XM_034392199.1
rna-XM_034384267.1	CD80-like C2-set immunoglobulin domain	-	rna-XM_034396092.1
rna-XM_034378707.1	cell division	HMCN1	rna-XM_034385007.1
rna-XM_034378011.1	Cell division protein anillin	RTKN2	rna-XM_034390021.1
rna-XM_034378012.1	Cell division protein anillin	RTKN2	rna-XM_034390022.1
rna-XM_034378010.1	Cell division protein anillin	RTKN2	rna-XM_034384623.1
rna-XM_034378014.1	Cell division protein anillin	RTKN2	rna-XM_034390921.1
rna-XM_034397115.1	Cell surface proteoglycan	SDC2	rna-XM_034385763.1
rna-XM_034397116.1	Cell surface proteoglycan	SDC2	rna-XM_034385764.1
rna-XM_034397117.1	Cell surface proteoglycan	SDC2	rna-XM_034385765.1
rna-XM_034397119.1	Cell surface proteoglycan	SDC2	rna-XM_034380176.1
rna-XM_034397118.1	Cell surface proteoglycan	SDC2	rna-XM_034380177.1
rna-XM_034377434.1	Cell surface proteoglycan that bears heparan sulfate	GPC4	rna-XM_034380178.1
rna-XM_034384083.1	Centrosomal protein	CEP135	rna-XM_034395915.1
rna-XM_034392894.1	chitin binding. It is involved in the biological process described with chitin metabolic process	-	rna-XM_034395916.1
rna-XM_034392914.1	chitin binding. It is involved in the biological process described with chitin metabolic process	-	rna-XM_034392952.1
rna-XM_034392905.1	chitin binding. It is involved in the biological process described with chitin metabolic process	-	rna-XM_034392953.1
rna-XM_034390982.1	Chondroitin sulfate proteoglycan	CSPG4	rna-XM_034392954.1
rna-XM_034389524.1	Cleft lip and palate transmembrane protein 1 (CLPTM1)	CLPTM1L	rna-XM_034392956.1
rna-XM_034387494.1	Coenzyme Q-binding protein COQ10	COQ10A	rna-XM_034392957.1
rna-XM_034377208.1	Coiled-coil domain-containing protein	-	rna-XM_034399202.1
rna-XM_034377209.1	Coiled-coil domain-containing protein	-	rna-XM_034399203.1
rna-XM_034377210.1	Coiled-coil domain-containing protein	-	rna-XM_034399204.1
rna-XM_034383414.1	Collagenase NC10 and Endostatin	cle-1	rna-XM_034399205.1
rna-XM_034391599.1	Common central domain of tyrosinase	PPO3	rna-XM_034399206.1
rna-XM_034391600.1	Common central domain of tyrosinase	PPO3	rna-XM_034399207.1
rna-XM_034386939.1	component of the eukaryotic translation initiation factor 3 (eIF-3) complex, which is involved in protein synthesis of a specialized repertoire of mRNAs and, together with other initiation factors, stimulates binding of mRNA and methionyl-tRNAi to the 40S ribosome. The eIF-3 complex specifically targets and initiates translation of a subset of mRNAs involved in cell proliferation	EIF3F	rna-XM_034399208.1
rna-XM_034382712.1	Contains two conserved F residues	PRPF40A	rna-XM_034399210.1
rna-XM_034395727.1	Copper type II ascorbate-dependent monooxygenase, N-terminal domain	MOXD1	rna-XM_034399211.1
rna-XM_034378844.1	coreceptor-mediated virion attachment to host cell	Fas3	rna-XM_034399212.1
rna-XM_034400957.1	CP2 transcription factor	gem	rna-XM_034399213.1
rna-XM_034400959.1	CPL (NUC119) domain	KIAA0020	rna-XM_034399214.1
rna-XM_034381622.1	CRAL/TRIO domain	-	rna-XM_034393850.1
rna-XM_034384034.1	CRAL/TRIO domain	-	rna-XM_034393169.1
rna-XM_034397716.1	CRAL/TRIO domain	-	rna-XM_034393170.1
rna-XM_034381595.1	CUT	CUX2
rna-XM_034382050.1	Cysteine-type peptidase activity. It is involved in the biological process described with proteolysis	SENP6	rna-XM_034383551.1
rna-XM_034382045.1	Cysteine-type peptidase activity. It is involved in the biological process described with proteolysis	SENP6	rna-XM_034383552.1
rna-XM_034382044.1	Cysteine-type peptidase activity. It is involved in the biological process described with proteolysis	SENP6	rna-XM_034392646.1
rna-XM_034382047.1	Cysteine-type peptidase activity. It is involved in the biological process described with proteolysis	SENP6	rna-XM_034381970.1
rna-XM_034382048.1	Cysteine-type peptidase activity. It is involved in the biological process described with proteolysis	SENP6	rna-XM_034381971.1
rna-XM_034382049.1	Cysteine-type peptidase activity. It is involved in the biological process described with proteolysis	SENP6	rna-XM_034381972.1
rna-XM_034382051.1	Cysteine-type peptidase activity. It is involved in the biological process described with proteolysis	SENP6	rna-XM_034381973.1
rna-XM_034392264.1	Cytochrome C oxidase copper chaperone (COX17)	COX17	rna-XM_034381974.1
rna-XM_034378709.1	cytochrome p450	CYP4V2	rna-XM_034381975.1
rna-XM_034384281.1	cytochrome p450	-	rna-XM_034381977.1
rna-XM_034388580.1	Cytosolic purine	NT5C2	rna-XM_034381981.1
rna-XM_034388576.1	Cytosolic purine	NT5C2	rna-XM_034381710.1
rna-XM_034388578.1	Cytosolic purine	NT5C2	rna-XM_034379694.1
rna-XM_034388579.1	Cytosolic purine	NT5C2	rna-XM_034379695.1
rna-XM_034389004.1	deaminase	ADAL	rna-XM_034387344.1
rna-XM_034399020.1	Defective proboscis extension response	-	rna-XM_034374607.1
rna-XM_034399012.1	Defective proboscis extension response	-	rna-XM_034374608.1
rna-XM_034399005.1	Defective proboscis extension response	-	rna-XM_034374609.1
rna-XM_034385038.1	Defective proboscis extension response	-
rna-XM_034385037.1	Defective proboscis extension response	-
rna-XM_034385035.1	Defective proboscis extension response	-
rna-XM_034385036.1	Defective proboscis extension response	-
rna-XM_034390743.1	Defective proboscis extension response	-	rna-XM_034391541.1
rna-XM_034390744.1	Defective proboscis extension response	-	rna-XM_034383865.1
rna-XM_034390308.1	Defective proboscis extension response	-	rna-XM_034383866.1
rna-XM_034399700.1	dephospho-CoA kinase activity. It is involved in the biological process described with coenzyme A biosynthetic process	dcakd	rna-XM_034383867.1
rna-XM_034399698.1	dephospho-CoA kinase activity. It is involved in the biological process described with coenzyme A biosynthetic process	dcakd	rna-XM_034383868.1
rna-XM_034388989.1	Destabilase	-	rna-XM_034383869.1
rna-XM_034396146.1	Destroys radicals which are normally produced within the cells and which are toxic to biological systems	CUSOD2	rna-XM_034383870.1
rna-XM_034396150.1	Destroys radicals which are normally produced within the cells and which are toxic to biological systems	CUSOD2	rna-XM_034383871.1
rna-XM_034396149.1	Destroys radicals which are normally produced within the cells and which are toxic to biological systems	CUSOD2	rna-XM_034383873.1
rna-XM_034396151.1	Destroys radicals which are normally produced within the cells and which are toxic to biological systems	CUSOD2	rna-XM_034383874.1
rna-XM_034396148.1	Destroys radicals which are normally produced within the cells and which are toxic to biological systems	CUSOD2	rna-XM_034383875.1
rna-XM_034400408.1	DHHC palmitoyltransferase	-	rna-XM_034383876.1
rna-XM_034391965.1	Diaphanous FH3 Domain	mwh	rna-XM_034383877.1
rna-XM_034398087.1	Dihydroxyacetone kinase	DAK	rna-XM_034383879.1
rna-XM_034377199.1	DNA- binding	DEAF1	rna-XM_034383880.1
rna-XM_034377197.1	DNA- binding	DEAF1	rna-XM_034383881.1
rna-XM_034377198.1	DNA- binding	DEAF1	rna-XM_034383882.1
rna-XM_034377200.1	DNA- binding	DEAF1	rna-XM_034383884.1
rna-XM_034392996.1	DNA- binding	-	rna-XM_034383885.1
rna-XM_034392993.1	DNA- binding	-	rna-XM_034383886.1
rna-XM_034392995.1	DNA- binding	-	rna-XM_034383887.1
rna-XM_034392997.1	DNA- binding	-	rna-XM_034383888.1
rna-XM_034392998.1	DNA- binding	-	rna-XM_034383889.1
rna-XM_034399671.1	DNA- binding	pfk	rna-XM_034383890.1
rna-XM_034397730.1	DNA binding. It is involved in the biological process described with chromatin remodeling	ARID1B	rna-XM_034383891.1
rna-XM_034376172.1	DNA binding. It is involved in the biological process described with regulation of transcription, DNA-templated	FLI1	rna-XM_034383892.1
rna-XM_034376173.1	DNA binding. It is involved in the biological process described with regulation of transcription, DNA-templated	FLI1	rna-XM_034383893.1
rna-XM_034376167.1	DNA binding. It is involved in the biological process described with regulation of transcription, DNA-templated	FLI1	rna-XM_034383895.1
rna-XM_034376170.1	DNA binding. It is involved in the biological process described with regulation of transcription, DNA-templated	FLI1	rna-XM_034383896.1
rna-XM_034376171.1	DNA binding. It is involved in the biological process described with regulation of transcription, DNA-templated	FLI1	rna-XM_034383897.1
rna-XM_034376168.1	DNA binding. It is involved in the biological process described with regulation of transcription, DNA-templated	FLI1	rna-XM_034383898.1
rna-XM_034376169.1	DNA binding. It is involved in the biological process described with regulation of transcription, DNA-templated	FLI1	rna-XM_034383900.1
rna-XM_034381341.1	DNA binding. It is involved in the biological process described with regulation of transcription, DNA-templated	TGIF1	rna-XM_034383901.1
rna-XM_034381343.1	DNA binding. It is involved in the biological process described with regulation of transcription, DNA-templated	TGIF1	rna-XM_034381093.1
rna-XM_034382812.1	DNA binding. It is involved in the biological process described with regulation of transcription, DNA-templated	MEIS2	rna-XM_034381308.1
rna-XM_034382813.1	DNA binding. It is involved in the biological process described with regulation of transcription, DNA-templated	MEIS2	rna-XM_034381309.1
rna-XM_034382814.1	DNA binding. It is involved in the biological process described with regulation of transcription, DNA-templated	MEIS2	rna-XM_034381310.1
rna-XM_034396093.1	DNA ligase (ATP) activity. It is involved in the biological process described with DNA recombination	LIG1	rna-XM_034381660.1
rna-XM_034396094.1	DNA ligase (ATP) activity. It is involved in the biological process described with DNA recombination	LIG1	rna-XM_034394847.1
rna-XM_034396096.1	DNA ligase (ATP) activity. It is involved in the biological process described with DNA recombination	LIG1	rna-XM_034384096.1
rna-XM_034396097.1	DNA ligase (ATP) activity. It is involved in the biological process described with DNA recombination	LIG1	rna-XM_034384407.1
rna-XM_034389139.1	DNA-directed DNA polymerase activity. It is involved in the biological process described with	POLQ	rna-XM_034392462.1
rna-XM_034386646.1	DnaJ molecular chaperone homology domain	DNAJB6	rna-XM_034381873.1
rna-XM_034386607.1	Domain always found downstream of DENN domain, found in a variety of signalling proteins	MADD	rna-XM_034381874.1
rna-XM_034386608.1	Domain always found downstream of DENN domain, found in a variety of signalling proteins	MADD	rna-XM_034381875.1
rna-XM_034386606.1	Domain always found downstream of DENN domain, found in a variety of signalling proteins	MADD	rna-XM_034381876.1
rna-XM_034386609.1	Domain always found downstream of DENN domain, found in a variety of signalling proteins	MADD	rna-XM_034381878.1
rna-XM_034386610.1	Domain always found downstream of DENN domain, found in a variety of signalling proteins	MADD	rna-XM_034399194.1
rna-XM_034386611.1	Domain always found downstream of DENN domain, found in a variety of signalling proteins	MADD	rna-XM_034399196.1
rna-XM_034386614.1	Domain always found downstream of DENN domain, found in a variety of signalling proteins	MADD	rna-XM_034381067.1
rna-XM_034386615.1	Domain always found downstream of DENN domain, found in a variety of signalling proteins	MADD	rna-XM_034392819.1
rna-XM_034386616.1	Domain always found downstream of DENN domain, found in a variety of signalling proteins	MADD	rna-XM_034389440.1
rna-XM_034386617.1	Domain always found downstream of DENN domain, found in a variety of signalling proteins	MADD	rna-XM_034393712.1
rna-XM_034386618.1	Domain always found downstream of DENN domain, found in a variety of signalling proteins	MADD	rna-XM_034384142.1
rna-XM_034386619.1	Domain always found downstream of DENN domain, found in a variety of signalling proteins	MADD	rna-XM_034385934.1
rna-XM_034379152.1	Domain always found upstream of DENN domain, found in a variety of signalling proteins	DENND2A	rna-XM_034385935.1
rna-XM_034396629.1	Domain first found in C1r, C1s, uEGF, and bone morphogenetic protein.	-	rna-XM_034387113.1
rna-XM_034385782.1	Domain found in Dishevelled, Egl-10, and Pleckstrin (DEP)	DEPDC1B	rna-XM_034387114.1
rna-XM_034385783.1	Domain found in Dishevelled, Egl-10, and Pleckstrin (DEP)	DEPDC1B	rna-XM_034384481.1
rna-XM_034385784.1	Domain found in Dishevelled, Egl-10, and Pleckstrin (DEP)	DEPDC1B	rna-XM_034389285.1
rna-XM_034379495.1	Domain of unknown function (DUF3350)	TBC1D4	rna-XM_034389286.1
rna-XM_034392706.1	Domain of unknown function (DUF4457)	KIAA0556	rna-XM_034389287.1
rna-XM_034392707.1	Domain of unknown function (DUF4457)	KIAA0556	rna-XM_034389288.1
rna-XM_034380075.1	Domain of unknown function (DUF4481)	-	rna-XM_034396622.1
rna-XM_034380078.1	Domain of unknown function (DUF4481)	-	rna-XM_034381709.1
rna-XM_034399783.1	Domain of unknown function (DUF4487)	C1orf112	rna-XM_034394460.1
rna-XM_034396098.1	Domain of unknown function (DUF4495)	KIAA0825	rna-XM_034387480.1
rna-XM_034388485.1	Domain of unknown function (DUF4728)	-	rna-XM_034387472.1
rna-XM_034376052.1	Domain of unknown function (DUF4745)	-	rna-XM_034387473.1
rna-XM_034376053.1	Domain of unknown function (DUF4745)	-	rna-XM_034387474.1
rna-XM_034381522.1	Domain of unknown function (DUF4773)	-	rna-XM_034387475.1
rna-XM_034384084.1	Domain of unknown function (DUF4789)	-	rna-XM_034387476.1
rna-XM_034381864.1	Domain of unknown function (DUF4796)	MKRN2OS	rna-XM_034375387.1
rna-XM_034381863.1	Domain of unknown function (DUF4796)	MKRN2OS	rna-XM_034375393.1
rna-XM_034382538.1	Domain present in PSD-95, Dlg, and ZO-1/2.	-	rna-XM_034398584.1
rna-XM_034381631.1	Domain present in PSD-95, Dlg, and ZO-1/2.	-	rna-XM_034398585.1
rna-XM_034385277.1	Domain present in PSD-95, Dlg, and ZO-1/2.	PDZRN4	rna-XM_034398586.1
rna-XM_034384289.1	Domain present in PSD-95, Dlg, and ZO-1/2.	IL16	rna-XM_034398587.1
rna-XM_034388334.1	Domain present in PSD-95, Dlg, and ZO-1/2.	DFNB31	rna-XM_034398588.1
rna-XM_034376959.1	Down syndrome cell adhesion molecule	-	rna-XM_034398590.1
rna-XM_034399841.1	Down-regulated in metastasis	UTP20	rna-XM_034398591.1
rna-XM_034375286.1	DSS1_SEM1	SHFM1	rna-XM_034398592.1
rna-XM_034381495.1	DUF1785	AGO2	rna-XM_034374852.1
rna-XM_034381494.1	DUF1785	AGO2	rna-XM_034374853.1
rna-XM_034374708.1	Dynamin, GTPase	DNM1L	rna-XM_034388029.1
rna-XM_034374710.1	Dynamin, GTPase	DNM1L	rna-XM_034381316.1
rna-XM_034376984.1	E2F/DP family winged-helix DNA-binding domain	E2F7	rna-XM_034380171.1
rna-XM_034396225.1	E3 ubiquitin-protein ligase RNF220	RNF220	rna-XM_034376708.1
rna-XM_034396223.1	E3 ubiquitin-protein ligase RNF220	RNF220	rna-XM_034391902.1
rna-XM_034396226.1	E3 ubiquitin-protein ligase RNF220	RNF220	rna-XM_034381649.1
rna-XM_034396224.1	E3 ubiquitin-protein ligase RNF220	RNF220	rna-XM_034390371.1
rna-XM_034400439.1	E3 ubiquitin-protein ligase SH3RF2	SH3RF2	rna-XM_034400118.1
rna-XM_034380392.1	EF hand	-	rna-XM_034400119.1
rna-XM_034380393.1	EF hand	-	rna-XM_034384378.1
rna-XM_034386107.1	EF-hand domain	-	rna-XM_034379981.1
rna-XM_034386108.1	EF-hand domain	-	rna-XM_034380147.1
rna-XM_034386110.1	EF-hand domain	-	rna-XM_034380148.1
rna-XM_034386115.1	EF-hand domain	-	rna-XM_034387280.1
rna-XM_034377966.1	EF-hand domain pair	KCNIP4	rna-XM_034382425.1
rna-XM_034377963.1	EF-hand domain pair	KCNIP4	rna-XM_034392610.1
rna-XM_034377964.1	EF-hand domain pair	KCNIP4	rna-XM_034392611.1
rna-XM_034386039.1	Elongation of very long chain fatty acids protein	ELOVL7	rna-XM_034392612.1
rna-XM_034386038.1	Elongation of very long chain fatty acids protein	ELOVL7	rna-XM_034392613.1
rna-XM_034400501.1	endoplasmic reticulum polarization	KIAA1598
rna-XM_034381909.1	Endoribonuclease activity. It is involved in the biological process described with rRNA transcription	RNASEK	rna-XM_034392616.1
rna-XM_034397401.1	Enoyl-(Acyl carrier protein) reductase	DHRS7	rna-XM_034392617.1
rna-XM_034379267.1	entrainment of circadian clock by photoperiod	FBXL3	rna-XM_034384381.1
rna-XM_034379268.1	entrainment of circadian clock by photoperiod	FBXL3	rna-XM_034384987.1
rna-XM_034386233.1	ERAP1-like C-terminal domain	-	rna-XM_034390361.1
rna-XM_034388530.1	Essential component of the PAM complex, a complex required for the translocation of transit peptide-containing proteins from the inner membrane into the mitochondrial matrix in an ATP-dependent manner	GRPEL1	rna-XM_034390362.1
rna-XM_034379089.1	Eukaryotic protein of unknown function (DUF872)	TMEM230	rna-XM_034390363.1
rna-XM_034379088.1	Eukaryotic protein of unknown function (DUF872)	TMEM230	rna-XM_034390365.1
rna-XM_034375759.1	eukaryotic translation initiation factor	EIF2AK1	rna-XM_034390366.1
rna-XM_034375760.1	eukaryotic translation initiation factor	EIF2AK1	rna-XM_034390367.1
rna-XM_034375761.1	eukaryotic translation initiation factor	EIF2AK1	rna-XM_034390368.1
rna-XM_034375762.1	eukaryotic translation initiation factor	EIF2AK1	rna-XM_034389982.1
rna-XM_034375763.1	eukaryotic translation initiation factor	EIF2AK1
rna-XM_034397411.1	Exostosin family	EXT1
rna-XM_034391776.1	FAM91 C-terminus	FAM91A1
rna-XM_034391777.1	FAM91 C-terminus	FAM91A1
rna-XM_034378349.1	Family with sequence similarity 193, member A	FAM193A
rna-XM_034378864.1	F-box only protein 28-like	FBXO28
rna-XM_034378865.1	F-box only protein 28-like	FBXO28
rna-XM_034386934.1	FERM adjacent (FA)	EPB41L2
rna-XM_034386931.1	FERM adjacent (FA)	EPB41L2
rna-XM_034386933.1	FERM adjacent (FA)	EPB41L2
rna-XM_034378253.1	Fibrillar collagens C-terminal domain	COL5A2
rna-XM_034400085.1	Fibrinogen-related domains (FReDs)	ANGPT4
rna-XM_034389132.1	Fibronectin type 3 domain	-
rna-XM_034384252.1	FORKHEAD	-
rna-XM_034398375.1	Formin Homology 2 Domain	FHOD1
rna-XM_034387205.1	Found in Pit-Oct-Unc transcription factors	POU2F1
rna-XM_034383340.1	Fumble	PANK4
rna-XM_034378706.1	G2F domain	HMCN1
rna-XM_034377549.1	GAF domain	-
rna-XM_034377551.1	GAF domain	-
rna-XM_034383624.1	Gametogenetin-binding protein 2-like	GGNBP2
rna-XM_034381712.1	GHH signature containing HNH/Endo VII superfamily nuclease toxin	TENM2
rna-XM_034375718.1	Globin	-
rna-XM_034389224.1	glutamate receptor	GRIK1
rna-XM_034388816.1	Glycerol kinase activity. It is involved in the biological process described with carbohydrate metabolic process	GK
rna-XM_034388817.1	Glycerol kinase activity. It is involved in the biological process described with carbohydrate metabolic process	GK
rna-XM_034376507.1	Glycosyl hydrolase family 1	LCT
rna-XM_034388655.1	Golgi organization	TJAP1
rna-XM_034388656.1	Golgi organization	TJAP1
rna-XM_034388657.1	Golgi organization	TJAP1
rna-XM_034381628.1	G-protein coupled GABA receptor activity. It is involved in the biological process described with G-protein coupled receptor signaling pathway	-
rna-XM_034381373.1	G-protein coupled receptor activity. It is involved in the biological process described with G-protein coupled receptor signaling pathway	GPRGNR2
rna-XM_034378123.1	G-protein coupled receptor activity. It is involved in the biological process described with G-protein coupled receptor signaling pathway	-
rna-XM_034398871.1	G-protein coupled receptor activity. It is involved in the biological process described with G-protein coupled receptor signaling pathway	GPRNNA21
rna-XM_034374496.1	GTP binding	DRG1
rna-XM_034393405.1	GTP binding. It is involved in the biological process described with regulation of ARF GTPase activity	AGAP3
rna-XM_034393404.1	GTP binding. It is involved in the biological process described with regulation of ARF GTPase activity	AGAP3
rna-XM_034384608.1	GTP binding. It is involved in the biological process described with small GTPase mediated signal transduction	ARL4C
rna-XM_034387395.1	Guanine nucleotide exchange factor in Golgi transport N-terminal	ARFGEF1
rna-XM_034387312.1	Guanine nucleotide exchange factor in Golgi transport N-terminal	ARFGEF1
rna-XM_034387488.1	Guanine nucleotide exchange factor in Golgi transport N-terminal	ARFGEF1
rna-XM_034387571.1	Guanine nucleotide exchange factor in Golgi transport N-terminal	ARFGEF1
rna-XM_034388926.1	guanine nucleotide-releasing factor	RASGRF1
rna-XM_034387990.1	Guanylate kinase homologues.	-
rna-XM_034387987.1	Guanylate kinase homologues.	-
rna-XM_034387988.1	Guanylate kinase homologues.	-
rna-XM_034387996.1	Guanylate kinase homologues.	-
rna-XM_034387997.1	Guanylate kinase homologues.	-
rna-XM_034387986.1	Guanylate kinase homologues.	-
rna-XM_034387991.1	Guanylate kinase homologues.	-
rna-XM_034387992.1	Guanylate kinase homologues.	-
rna-XM_034387993.1	Guanylate kinase homologues.	-
rna-XM_034387994.1	Guanylate kinase homologues.	-
rna-XM_034387995.1	Guanylate kinase homologues.	-
rna-XM_034394624.1	Guanylate kinase homologues.	CASK
rna-XM_034394629.1	Guanylate kinase homologues.	CASK
rna-XM_034394632.1	Guanylate kinase homologues.	CASK
rna-XM_034389306.1	guanyl-nucleotide exchange factor activity	-
rna-XM_034389307.1	guanyl-nucleotide exchange factor activity	-
rna-XM_034392526.1	gustatory receptor which mediates acceptance or avoidance behavior, depending on its substrates	Gr63a
rna-XM_034391390.1	HEAT repeat	PPP4R4
rna-XM_034397042.1	HEAT repeat-containing protein	HEATR5B
rna-XM_034397043.1	HEAT repeat-containing protein	HEATR5B
rna-XM_034397044.1	HEAT repeat-containing protein	HEATR5B
rna-XM_034397045.1	HEAT repeat-containing protein	HEATR5B
rna-XM_034397046.1	HEAT repeat-containing protein	HEATR5B
rna-XM_034397047.1	HEAT repeat-containing protein	HEATR5B
rna-XM_034381826.1	helix loop helix domain	BHLHA15
rna-XM_034377904.1	helix loop helix domain	MXI1
rna-XM_034398248.1	heme binding. It is involved in the biological process described with oxidation-reduction process	Cyp6a9
rna-XM_034398246.1	heme binding. It is involved in the biological process described with oxidation-reduction process	Cyp6a9
rna-XM_034386045.1	histone lysine demethylation	KDM6A
rna-XM_034381205.1	Histone-lysine N-methyltransferase, H3 lysine-79 specific	DOT1L
rna-XM_034388964.1	Homeodomain	PHOX2B
rna-XM_034396202.1	Host cell	HCFC2
rna-XM_034396201.1	Host cell	HCFC2
rna-XM_034396196.1	Host cell	HCFC2
rna-XM_034396198.1	Host cell	HCFC2
rna-XM_034399791.1	hydrolase activity, acting on acid anhydrides, in phosphorus-containing anhydrides	NUDT14
rna-XM_034374330.1	Immunoglobulin	NCAM2
rna-XM_034374418.1	Immunoglobulin	NCAM2
rna-XM_034374409.1	Immunoglobulin	-
rna-XM_034394849.1	Immunoglobulin	-
rna-XM_034383136.1	Immunoglobulin domain	-
rna-XM_034394430.1	Immunoglobulin like	-
rna-XM_034396590.1	Immunoglobulin like	-
rna-XM_034384915.1	Immunoglobulin V-set domain	-
rna-XM_034384917.1	Immunoglobulin V-set domain	-
rna-XM_034384918.1	Immunoglobulin V-set domain	-
rna-XM_034397862.1	in StAR and phosphatidylcholine transfer protein	DLC1
rna-XM_034397095.1	inner dynein arm light chain	DNALI1
rna-XM_034385108.1	Insect pheromone-binding family, A10/OS-D	-
rna-XM_034393264.1	Integrin alpha	ITGAV
rna-XM_034393266.1	Integrin alpha	ITGAV
rna-XM_034383208.1	integrin-mediated signaling pathway	-
rna-XM_034379059.1	Involved in autophagic vesicle formation	ATG5
rna-XM_034376550.1	ionotropic glutamate receptor activity	GRIA2
rna-XM_034376552.1	ionotropic glutamate receptor activity	GRIA2
rna-XM_034399004.1	isocitrate dehydrogenase (NAD ) activity. It is involved in the biological process described with tricarboxylic acid cycle	IDH3B
rna-XM_034374486.1	It is involved in the biological process described with	CHN1
rna-XM_034374485.1	It is involved in the biological process described with	CHN1
rna-XM_034383764.1	It is involved in the biological process described with	INPP5J
rna-XM_034383763.1	It is involved in the biological process described with	INPP5J
rna-XM_034388531.1	It is involved in the biological process described with	SYTL5
rna-XM_034399270.1	It is involved in the biological process described with attachment of GPI anchor to protein	PIGS
rna-XM_034399271.1	It is involved in the biological process described with attachment of GPI anchor to protein	PIGS
rna-XM_034374506.1	It is involved in the biological process described with cell adhesion	NCAM2
rna-XM_034374565.1	It is involved in the biological process described with cell adhesion	NCAM2
rna-XM_034378003.1	It is involved in the biological process described with cell differentiation	GNPTAB
rna-XM_034394395.1	It is involved in the biological process described with cell redox homeostasis	TXNDC5
rna-XM_034381772.1	It is involved in the biological process described with developmental process	DAB2
rna-XM_034381771.1	It is involved in the biological process described with developmental process	DAB2
rna-XM_034381766.1	It is involved in the biological process described with developmental process	DAB2
rna-XM_034381768.1	It is involved in the biological process described with developmental process	DAB2
rna-XM_034381769.1	It is involved in the biological process described with developmental process	DAB2
rna-XM_034381770.1	It is involved in the biological process described with developmental process	DAB2
rna-XM_034391462.1	It is involved in the biological process described with DNA recombination	RECQL5
rna-XM_034396057.1	It is involved in the biological process described with DNA repair	TDG
rna-XM_034382543.1	It is involved in the biological process described with intracellular signal transduction	DVL3
rna-XM_034382544.1	It is involved in the biological process described with intracellular signal transduction	DVL3
rna-XM_034382545.1	It is involved in the biological process described with intracellular signal transduction	DVL3
rna-XM_034383792.1	It is involved in the biological process described with intracellular signal transduction	-
rna-XM_034383786.1	It is involved in the biological process described with intracellular signal transduction	-
rna-XM_034383787.1	It is involved in the biological process described with intracellular signal transduction	-
rna-XM_034383788.1	It is involved in the biological process described with intracellular signal transduction	-
rna-XM_034383790.1	It is involved in the biological process described with intracellular signal transduction	-
rna-XM_034383791.1	It is involved in the biological process described with intracellular signal transduction	-
rna-XM_034383789.1	It is involved in the biological process described with intracellular signal transduction	-
rna-XM_034379619.1	It is involved in the biological process described with lipid metabolic process	-
rna-XM_034379620.1	It is involved in the biological process described with lipid metabolic process	-
rna-XM_034379621.1	It is involved in the biological process described with lipid metabolic process	-
rna-XM_034377800.1	It is involved in the biological process described with metabolic process	-
rna-XM_034378671.1	It is involved in the biological process described with metabolic process	UCK1
rna-XM_034377893.1	It is involved in the biological process described with mRNA splicing, via spliceosome	PRPF3
rna-XM_034401116.1	It is involved in the biological process described with phagocytosis	ELMO3
rna-XM_034401117.1	It is involved in the biological process described with phagocytosis	ELMO3
rna-XM_034398427.1	It is involved in the biological process described with protein homooligomerization	KCTD9
rna-XM_034376509.1	It is involved in the biological process described with protein insertion into membrane	OXA1L
rna-XM_034376512.1	It is involved in the biological process described with protein insertion into membrane	OXA1L
rna-XM_034376275.1	It is involved in the biological process described with protein phosphorylation	TLK2
rna-XM_034376284.1	It is involved in the biological process described with protein phosphorylation	TLK2
rna-XM_034376248.1	It is involved in the biological process described with protein phosphorylation	TLK2
rna-XM_034376292.1	It is involved in the biological process described with protein phosphorylation	TLK2
rna-XM_034376267.1	It is involved in the biological process described with protein phosphorylation	TLK2
rna-XM_034399872.1	It is involved in the biological process described with protein phosphorylation	STK38
rna-XM_034399874.1	It is involved in the biological process described with protein phosphorylation	STK38
rna-XM_034399870.1	It is involved in the biological process described with protein phosphorylation	STK38
rna-XM_034399871.1	It is involved in the biological process described with protein phosphorylation	STK38
rna-XM_034386551.1	It is involved in the biological process described with proteolysis	ADAM22
rna-XM_034386544.1	It is involved in the biological process described with proteolysis	ADAM22
rna-XM_034386545.1	It is involved in the biological process described with proteolysis	ADAM22
rna-XM_034386546.1	It is involved in the biological process described with proteolysis	ADAM22
rna-XM_034386547.1	It is involved in the biological process described with proteolysis	ADAM22
rna-XM_034386549.1	It is involved in the biological process described with proteolysis	ADAM22
rna-XM_034386550.1	It is involved in the biological process described with proteolysis	ADAM22
rna-XM_034398168.1	It is involved in the biological process described with regulation of	TP53INP1
rna-XM_034391693.1	It is involved in the biological process described with regulation of Ras GTPase activity	DAB2IP
rna-XM_034391694.1	It is involved in the biological process described with regulation of Ras GTPase activity	DAB2IP
rna-XM_034391695.1	It is involved in the biological process described with regulation of Ras GTPase activity	DAB2IP
rna-XM_034391696.1	It is involved in the biological process described with regulation of Ras GTPase activity	DAB2IP
rna-XM_034391697.1	It is involved in the biological process described with regulation of Ras GTPase activity	DAB2IP
rna-XM_034381860.1	It is involved in the biological process described with RNA processing	DKC1
rna-XM_034385413.1	It is involved in the biological process described with signal transduction	Ank
rna-XM_034385414.1	It is involved in the biological process described with signal transduction	Ank
rna-XM_034385415.1	It is involved in the biological process described with signal transduction	Ank
rna-XM_034393143.1	It is involved in the biological process described with signal transduction	-
rna-XM_034391944.1	It is involved in the biological process described with signal transduction	ARHGAP17
rna-XM_034391945.1	It is involved in the biological process described with signal transduction	ARHGAP17
rna-XM_034386543.1	It is involved in the biological process described with TOR signaling	RICTOR
rna-XM_034384050.1	It is involved in the biological process described with transmembrane transport	-
rna-XM_034384045.1	It is involved in the biological process described with transmembrane transport	-
rna-XM_034397908.1	It is involved in the biological process described with transmembrane transport	SLC25A32
rna-XM_034393146.1	Janus/Ocnus family (Ocnus)	PHPT1
rna-XM_034382961.1	Juvenile hormone binding protein domains in insects.	-
rna-XM_034400146.1	K homology RNA-binding domain	KHDRBS3
rna-XM_034400149.1	K homology RNA-binding domain	KHDRBS3
rna-XM_034400147.1	K homology RNA-binding domain	KHDRBS3
rna-XM_034391839.1	K homology RNA-binding domain	PCBP3
rna-XM_034391829.1	K homology RNA-binding domain	PCBP3
rna-XM_034391834.1	K homology RNA-binding domain	PCBP3
rna-XM_034391836.1	K homology RNA-binding domain	PCBP3
rna-XM_034391837.1	K homology RNA-binding domain	PCBP3
rna-XM_034391832.1	K homology RNA-binding domain	PCBP3
rna-XM_034391826.1	K homology RNA-binding domain	PCBP3
rna-XM_034391838.1	K homology RNA-binding domain	PCBP3
rna-XM_034391830.1	K homology RNA-binding domain	PCBP3
rna-XM_034391827.1	K homology RNA-binding domain	PCBP3
rna-XM_034391828.1	K homology RNA-binding domain	PCBP3
rna-XM_034391831.1	K homology RNA-binding domain	PCBP3
rna-XM_034391833.1	K homology RNA-binding domain	PCBP3
rna-XM_034390927.1	K02A2.6-like	-
rna-XM_034399497.1	Kazal-type serine protease inhibitor domain	-
rna-XM_034397173.1	KCNQ voltage-gated potassium channel	KCNQ4
rna-XM_034397174.1	KCNQ voltage-gated potassium channel	KCNQ4
rna-XM_034397177.1	KCNQ voltage-gated potassium channel	KCNQ4
rna-XM_034397178.1	KCNQ voltage-gated potassium channel	KCNQ4
rna-XM_034379054.1	Kelch motif	RABEPK
rna-XM_034396195.1	Kelch motif	HCFC2
rna-XM_034396199.1	Kelch motif	HCFC2
rna-XM_034396200.1	Kelch motif	HCFC2
rna-XM_034389219.1	Laminin G domain	EGFLAM
rna-XM_034384115.1	Laminin subunit	LAMB1
rna-XM_034384116.1	Laminin subunit	LAMB1
rna-XM_034393480.1	Leucine rich repeat C-terminal domain	kek6
rna-XM_034392309.1	Leucine Rich repeats (2 copies)	RSU1
rna-XM_034397003.1	Leucine-rich repeat-containing protein	let-413
rna-XM_034396973.1	Leucine-rich repeat-containing protein	let-413
rna-XM_034396985.1	Leucine-rich repeat-containing protein	let-413
rna-XM_034396995.1	Leucine-rich repeat-containing protein	let-413
rna-XM_034396965.1	Leucine-rich repeat-containing protein	let-413
rna-XM_034396979.1	Leucine-rich repeat-containing protein	let-413
rna-XM_034379734.1	Leucine-rich repeat-containing protein C10orf11 homolog	C10orf11
rna-XM_034379735.1	Leucine-rich repeat-containing protein C10orf11 homolog	C10orf11
rna-XM_034392866.1	Leucine-rich repeats, typical (most populated) subfamily	-
rna-XM_034392310.1	Leucine-rich repeats, typical (most populated) subfamily	RSU1
rna-XM_034378589.1	Ligand binding domain of hormone receptors	Hr4
rna-XM_034385822.1	Ligand binding domain of hormone receptors	NR2F2
rna-XM_034385821.1	Ligand binding domain of hormone receptors	NR2F2
rna-XM_034387886.1	Ligand binding domain of hormone receptors	RXRA
rna-XM_034387882.1	Ligand binding domain of hormone receptors	RXRA
rna-XM_034387883.1	Ligand binding domain of hormone receptors	RXRA
rna-XM_034395650.1	Ligand binding domain of hormone receptors	E75
rna-XM_034395648.1	Ligand binding domain of hormone receptors	E75
rna-XM_034381609.1	Ligand for members of the frizzled family of seven transmembrane receptors	WNT10A
rna-XM_034385125.1	Ligand for members of the frizzled family of seven transmembrane receptors	WNT16
rna-XM_034379044.1	Lipoma HMGIC fusion partner	LHFP
rna-XM_034379045.1	Lipoma HMGIC fusion partner	LHFP
rna-XM_034384420.1	Major Facilitator Superfamily	KIAA1919
rna-XM_034384421.1	Major Facilitator Superfamily	KIAA1919
rna-XM_034384422.1	Major Facilitator Superfamily	KIAA1919
rna-XM_034390034.1	Major Facilitator Superfamily	-
rna-XM_034390035.1	Major Facilitator Superfamily	-
rna-XM_034390036.1	Major Facilitator Superfamily	-
rna-XM_034385786.1	MaoC like domain	HSD17B4
rna-XM_034385785.1	MaoC like domain	HSD17B4
rna-XM_034398043.1	MAP7 (E-MAP-115) family	ens
rna-XM_034398046.1	MAP7 (E-MAP-115) family	ens
rna-XM_034398041.1	MAP7 (E-MAP-115) family	ens
rna-XM_034398042.1	MAP7 (E-MAP-115) family	ens
rna-XM_034398045.1	MAP7 (E-MAP-115) family	ens
rna-XM_034395521.1	MATH domain	TRIM37
rna-XM_034384330.1	Matrixin	MMP15
rna-XM_034390740.1	May antagonize Nodal signaling and subsequent organization of axial structures during mesodermal patterning	NCLN
rna-XM_034377727.1	May be involved in pre-mRNA splicing	TFIP11
rna-XM_034377728.1	May be involved in pre-mRNA splicing	TFIP11
rna-XM_034377729.1	May be involved in pre-mRNA splicing	TFIP11
rna-XM_034382180.1	MBOAT, membrane-bound O-acyltransferase family	SOAT1
rna-XM_034375810.1	Mediates response to the active Hedgehog (Hh) protein signal in embryos, functioning upstream or at the level of patched (ptc)	-
rna-XM_034381677.1	Mediates the voltage-dependent sodium ion permeability of excitable membranes	-
rna-XM_034385472.1	Mediates the voltage-dependent sodium ion permeability of excitable membranes	para
rna-XM_034385464.1	Mediates the voltage-dependent sodium ion permeability of excitable membranes	para
rna-XM_034385465.1	Mediates the voltage-dependent sodium ion permeability of excitable membranes	para
rna-XM_034385473.1	Mediates the voltage-dependent sodium ion permeability of excitable membranes	para
rna-XM_034377203.1	Mediator complex subunit 30	MED30
rna-XM_034377204.1	Mediator complex subunit 30	MED30
rna-XM_034395926.1	Mediator of RNA pol II transcription subunit 19	MED19
rna-XM_034391352.1	mediator of RNA polymerase II transcription subunit	-
rna-XM_034391357.1	mediator of RNA polymerase II transcription subunit	-
rna-XM_034391355.1	mediator of RNA polymerase II transcription subunit	-
rna-XM_034391350.1	mediator of RNA polymerase II transcription subunit	-
rna-XM_034391353.1	mediator of RNA polymerase II transcription subunit	-
rna-XM_034391351.1	mediator of RNA polymerase II transcription subunit	-
rna-XM_034391348.1	mediator of RNA polymerase II transcription subunit	-
rna-XM_034391358.1	mediator of RNA polymerase II transcription subunit	-
rna-XM_034391354.1	mediator of RNA polymerase II transcription subunit	-
rna-XM_034391356.1	mediator of RNA polymerase II transcription subunit	-
rna-XM_034375382.1	Metal ion binding	MBNL2
rna-XM_034375383.1	Metal ion binding	MBNL2
rna-XM_034375385.1	Metal ion binding	MBNL2
rna-XM_034375386.1	Metal ion binding	MBNL2
rna-XM_034375376.1	Metal ion binding	MBNL2
rna-XM_034375377.1	Metal ion binding	MBNL2
rna-XM_034375378.1	Metal ion binding	MBNL2
rna-XM_034375379.1	Metal ion binding	MBNL2
rna-XM_034375380.1	Metal ion binding	MBNL2
rna-XM_034375381.1	Metal ion binding	MBNL2
rna-XM_034375384.1	Metal ion binding	MBNL2
rna-XM_034376447.1	Metal ion binding	SCRT2
rna-XM_034376006.1	Metal ion binding	ZFYVE9
rna-XM_034376007.1	Metal ion binding	ZFYVE9
rna-XM_034378201.1	Metal ion binding	SEC23IP
rna-XM_034378202.1	Metal ion binding	SEC23IP
rna-XM_034381647.1	Metal ion binding	ZNF423
rna-XM_034382455.1	Metal ion binding	ZNF395
rna-XM_034392650.1	Metal ion binding	Klf12
rna-XM_034392016.1	Metal ion binding	BCL11A
rna-XM_034392018.1	Metal ion binding	BCL11A
rna-XM_034392015.1	Metal ion binding	BCL11A
rna-XM_034392017.1	Metal ion binding	BCL11A
rna-XM_034387557.1	metalloexopeptidase activity. It is involved in the biological process described with proteolysis	NPEPL1
rna-XM_034387556.1	metalloexopeptidase activity. It is involved in the biological process described with proteolysis	NPEPL1
rna-XM_034387554.1	metalloexopeptidase activity. It is involved in the biological process described with proteolysis	NPEPL1
rna-XM_034387555.1	metalloexopeptidase activity. It is involved in the biological process described with proteolysis	NPEPL1
rna-XM_034387558.1	metalloexopeptidase activity. It is involved in the biological process described with proteolysis	NPEPL1
rna-XM_034378427.1	Methyltransferase activity. It is involved in the biological process described with methylation	CMTR2
rna-XM_034397715.1	Methyltransferase activity. It is involved in the biological process described with methylation	LCMT1
rna-XM_034398567.1	Mob1/phocein family	MOB3B
rna-XM_034393305.1	Mothers against decapentaplegic homolog	SMAD7
rna-XM_034393306.1	Mothers against decapentaplegic homolog	SMAD7
rna-XM_034398746.1	Motif C-terminal to PAS motifs (likely to contribute to PAS structural domain)	Met
rna-XM_034398747.1	Motif C-terminal to PAS motifs (likely to contribute to PAS structural domain)	Met
rna-XM_034381734.1	mRNA cleavage and polyadenylation factor CLP1 P-loop	NOL9
rna-XM_034379205.1	MULE transposase domain	-
rna-XM_034379207.1	MULE transposase domain	-
rna-XM_034379206.1	MULE transposase domain	-
rna-XM_034379208.1	MULE transposase domain	-
rna-XM_034381560.1	MYND finger	-
rna-XM_034397801.1	Na+ channel auxiliary subunit TipE	Teh1
rna-XM_034391996.1	N-acetylgalactosaminyltransferase	gly-5
rna-XM_034392000.1	N-acetylgalactosaminyltransferase	gly-5
rna-XM_034381099.1	negative regulation of cilium assembly	TCHP
rna-XM_034381101.1	negative regulation of cilium assembly	TCHP
rna-XM_034381102.1	negative regulation of cilium assembly	TCHP
rna-XM_034383209.1	negative regulation of smoothened signaling pathway	C16orf52
rna-XM_034398523.1	neuromuscular synaptic transmission	FCHSD2
rna-XM_034398524.1	neuromuscular synaptic transmission	FCHSD2
rna-XM_034398526.1	neuromuscular synaptic transmission	FCHSD2
rna-XM_034398527.1	neuromuscular synaptic transmission	FCHSD2
rna-XM_034398525.1	neuromuscular synaptic transmission	FCHSD2
rna-XM_034378853.1	Neurotransmitter-gated ion-channel transmembrane region	CHRNA9
rna-XM_034376508.1	NFRKB Winged Helix-like	NFRKB
rna-XM_034376517.1	NFRKB Winged Helix-like	NFRKB
rna-XM_034376526.1	NFRKB Winged Helix-like	NFRKB
rna-XM_034376076.1	NODP	NOTCH1
rna-XM_034391066.1	Non-lysosomal glucosylceramidase that catalyzes the conversion of glucosylceramide to free glucose and ceramide	GBA2
rna-XM_034376192.1	non-membrane spanning protein tyrosine kinase activity. It is involved in the biological process described with protein phosphorylation	ABL1
rna-XM_034382971.1	Nop53 (60S ribosomal biogenesis)	GLTSCR2
rna-XM_034384280.1	N-terminal domain in C. elegans NRF-6 (Nose Resistant to Fluoxetine-4) and NDG-4 (resistant to nordihydroguaiaretic acid-4).	-
rna-XM_034397804.1	Nuclear envelope localisation domain	-
rna-XM_034381791.1	Nuclear pore complex protein Nup88-like	NUP88
rna-XM_034386194.1	nucleic acid binding	-
rna-XM_034376011.1	nucleic acid binding	-
rna-XM_034376013.1	nucleic acid binding	-
rna-XM_034376012.1	nucleic acid binding	-
rna-XM_034378433.1	nucleic acid binding	SLTM
rna-XM_034378434.1	nucleic acid binding	SLTM
rna-XM_034378436.1	nucleic acid binding	SLTM
rna-XM_034378437.1	nucleic acid binding	SLTM
rna-XM_034381735.1	nucleic acid binding	RBM15B
rna-XM_034392972.1	nucleic acid binding	-
rna-XM_034392974.1	nucleic acid binding	-
rna-XM_034392975.1	nucleic acid binding	-
rna-XM_034392976.1	nucleic acid binding	-
rna-XM_034392977.1	nucleic acid binding	-
rna-XM_034392978.1	nucleic acid binding	-
rna-XM_034392979.1	nucleic acid binding	-
rna-XM_034392980.1	nucleic acid binding	-
rna-XM_034392981.1	nucleic acid binding	-
rna-XM_034392982.1	nucleic acid binding	-
rna-XM_034392983.1	nucleic acid binding	-
rna-XM_034392985.1	nucleic acid binding	-
rna-XM_034396883.1	nucleic acid binding	SON
rna-XM_034396884.1	nucleic acid binding	SON
rna-XM_034398340.1	nucleolar protein 14	NOP14
rna-XM_034374812.1	nucleotide binding. It is involved in the biological process described with mRNA processing	RBM39
rna-XM_034374811.1	nucleotide binding. It is involved in the biological process described with mRNA processing	RBM39
rna-XM_034378858.1	nucleotide binding. It is involved in the biological process described with mRNA processing	HNRNPLL
rna-XM_034378860.1	nucleotide binding. It is involved in the biological process described with mRNA processing	HNRNPLL
rna-XM_034378857.1	nucleotide binding. It is involved in the biological process described with mRNA processing	HNRNPLL
rna-XM_034378861.1	nucleotide binding. It is involved in the biological process described with mRNA processing	HNRNPLL
rna-XM_034378862.1	nucleotide binding. It is involved in the biological process described with mRNA processing	HNRNPLL
rna-XM_034391241.1	nucleotide binding. It is involved in the biological process described with RNA processing	U2SURP
rna-XM_034377870.1	Nup53/35/40-type RNA recognition motif	RBM26
rna-XM_034377871.1	Nup53/35/40-type RNA recognition motif	RBM26
rna-XM_034400541.1	p21-C-terminal region-binding protein	BCCIP
rna-XM_034400532.1	p21-C-terminal region-binding protein	BCCIP
rna-XM_034388496.1	Palmitoyl hydrolase activity	PPT2
rna-XM_034392118.1	PB1 domain	PARD6B
rna-XM_034392125.1	PB1 domain	PARD6B
rna-XM_034392136.1	PB1 domain	PARD6B
rna-XM_034380150.1	PDZ domain	TAX1BP3
rna-XM_034395293.1	Peptidylglycine alpha-amidating monooxygenase COOH-terminal interactor protein-1	RASSF10
rna-XM_034385616.1	PH domain	MPRIP
rna-XM_034394197.1	PH domain associated with Beige/BEACH	LYST
rna-XM_034394189.1	PH domain associated with Beige/BEACH	LYST
rna-XM_034394204.1	PH domain associated with Beige/BEACH	LYST
rna-XM_034397414.1	PH domain associated with Beige/BEACH	NBEAL1
rna-XM_034393171.1	PHD zinc finger	PYGO2
rna-XM_034393180.1	PHD-finger	PYGO2
rna-XM_034395928.1	PHD-finger	PHF13
rna-XM_034394038.1	Phosducin	PDCL
rna-XM_034385788.1	phosphatase activity. It is involved in the biological process described with	CDC14A
rna-XM_034385787.1	phosphatase activity. It is involved in the biological process described with	CDC14A
rna-XM_034385789.1	phosphatase activity. It is involved in the biological process described with	CDC14A
rna-XM_034385790.1	phosphatase activity. It is involved in the biological process described with	CDC14A
rna-XM_034385791.1	phosphatase activity. It is involved in the biological process described with	CDC14A
rna-XM_034395838.1	Phosphatidylinositol 3-kinase	PIK3R3
rna-XM_034395839.1	Phosphatidylinositol 3-kinase	PIK3R3
rna-XM_034395837.1	Phosphatidylinositol 3-kinase	PIK3R3
rna-XM_034395840.1	Phosphatidylinositol 3-kinase regulatory subunit P85 inter-SH2 domain	PIK3R3
rna-XM_034389528.1	Phosphatidylinositol binding	NISCH
rna-XM_034375405.1	Phospholipase A2	-
rna-XM_034375406.1	Phospholipase A2	-
rna-XM_034378126.1	Phospholipase A2	-
rna-XM_034400075.1	Phosphoprotein phosphatase activity. It is involved in the biological process described with mRNA processing	SSU72
rna-XM_034400077.1	Phosphoprotein phosphatase activity. It is involved in the biological process described with mRNA processing	SSU72
rna-XM_034400078.1	Phosphoprotein phosphatase activity. It is involved in the biological process described with mRNA processing	SSU72
rna-XM_034400076.1	Phosphoprotein phosphatase activity. It is involved in the biological process described with mRNA processing	SSU72
rna-XM_034378670.1	Phosphoribulokinase / Uridine kinase family	UCK1
rna-XM_034378672.1	Phosphoribulokinase / Uridine kinase family	UCK1
rna-XM_034379147.1	phosphoric diester hydrolase activity. It is involved in the biological process described with	PLCXD2
rna-XM_034394037.1	Phosphotriesterase family	PTER
rna-XM_034398002.1	Plays a role in the regulation of the mitochondrial ribosome assembly and of translational activity	MTG1
rna-XM_034383256.1	Plays a role in the sugar gustatory response	Gr1
rna-XM_034387315.1	Plays a role in vesicular protein sorting	VPS35
rna-XM_034387316.1	Plays a role in vesicular protein sorting	VPS35
rna-XM_034387317.1	Plays a role in vesicular protein sorting	VPS35
rna-XM_034382659.1	polyribonucleotide nucleotidyltransferase activity. It is involved in the biological process described with mRNA catabolic process	PNPT1
rna-XM_034382660.1	polyribonucleotide nucleotidyltransferase activity. It is involved in the biological process described with mRNA catabolic process	PNPT1
rna-XM_034397818.1	Polysaccharide deacetylase	Cda5
rna-XM_034394481.1	positive regulation of protein tyrosine kinase activity	DOK7
rna-XM_034381426.1	Potassium chloride symporter activity. It is involved in the biological process described with ion transport	-
rna-XM_034381428.1	Potassium chloride symporter activity. It is involved in the biological process described with ion transport	-
rna-XM_034381422.1	Potassium chloride symporter activity. It is involved in the biological process described with ion transport	-
rna-XM_034381420.1	Potassium chloride symporter activity. It is involved in the biological process described with ion transport	-
rna-XM_034381423.1	Potassium chloride symporter activity. It is involved in the biological process described with ion transport	-
rna-XM_034387495.1	PPIases accelerate the folding of proteins. It catalyzes the cis-trans isomerization of proline imidic peptide bonds in oligopeptides	PPIH
rna-XM_034381540.1	PQ loop repeat	PQLC1
rna-XM_034381541.1	PQ loop repeat	PQLC1
rna-XM_034398568.1	Prefoldin subunit	PFDN6
rna-XM_034386046.1	pre-mRNA-splicing factor	SYF2
rna-XM_034377901.1	Programmed cell death 6-interacting	PDCD6IP
rna-XM_034377900.1	Programmed cell death 6-interacting	PDCD6IP
rna-XM_034387390.1	Prominin	PROM1
rna-XM_034387391.1	Prominin	PROM1
rna-XM_034384341.1	Proprotein convertase P-domain	Fur2
rna-XM_034390724.1	protein dimerization activity	TCF4
rna-XM_034390734.1	protein dimerization activity	TCF4
rna-XM_034390742.1	protein dimerization activity	TCF4
rna-XM_034390750.1	protein dimerization activity	TCF4
rna-XM_034390766.1	protein dimerization activity	TCF4
rna-XM_034390758.1	protein dimerization activity	TCF4
rna-XM_034390779.1	protein dimerization activity	TCF4
rna-XM_034390788.1	protein dimerization activity	TCF4
rna-XM_034374185.1	Protein fem-1 homolog	FEM1C
rna-XM_034376998.1	Protein kinase C conserved region 2 (CalB)	FER1L6
rna-XM_034392435.1	Protein kinase C conserved region 2 (CalB)	SYT7
rna-XM_034389895.1	Protein of unknown function (DUF1011)	SLC52A3
rna-XM_034389897.1	Protein of unknown function (DUF1011)	SLC52A3
rna-XM_034389896.1	Protein of unknown function (DUF1011)	SLC52A3
rna-XM_034382053.1	Protein of unknown function (DUF1154)	PLCB4
rna-XM_034382057.1	Protein of unknown function (DUF1154)	PLCB4
rna-XM_034382058.1	Protein of unknown function (DUF1154)	PLCB4
rna-XM_034382064.1	Protein of unknown function (DUF1154)	PLCB4
rna-XM_034382065.1	Protein of unknown function (DUF1154)	PLCB4
rna-XM_034382063.1	Protein of unknown function (DUF1154)	PLCB4
rna-XM_034382054.1	Protein of unknown function (DUF1154)	PLCB4
rna-XM_034382060.1	Protein of unknown function (DUF1154)	PLCB4
rna-XM_034382055.1	Protein of unknown function (DUF1154)	PLCB4
rna-XM_034382059.1	Protein of unknown function (DUF1154)	PLCB4
rna-XM_034382056.1	Protein of unknown function (DUF1154)	PLCB4
rna-XM_034382062.1	Protein of unknown function (DUF1154)	PLCB4
rna-XM_034382066.1	Protein of unknown function (DUF1154)	PLCB4
rna-XM_034398980.1	Protein of unknown function (DUF1676)	Osi19
rna-XM_034398808.1	Protein of unknown function (DUF1676)	Osi17
rna-XM_034394378.1	Protein of unknown function (DUF1682)	CCDC47
rna-XM_034394386.1	Protein of unknown function (DUF1682)	CCDC47
rna-XM_034377899.1	Protein of unknown function (DUF3695)	-
rna-XM_034399111.1	Protein phosphatase 2C	-
rna-XM_034398459.1	protein serine threonine kinase activity. It is involved in the biological process described with	STK32C
rna-XM_034376074.1	protein serine threonine kinase activity. It is involved in the biological process described with protein phosphorylation	SIK2
rna-XM_034375278.1	protein serine threonine kinase activity. It is involved in the biological process described with protein phosphorylation	-
rna-XM_034392906.1	protein serine threonine kinase activity. It is involved in the biological process described with protein phosphorylation	MAP2K3
rna-XM_034392908.1	protein serine threonine kinase activity. It is involved in the biological process described with protein phosphorylation	MAP2K3
rna-XM_034392429.1	protein serine threonine kinase activity. It is involved in the biological process described with protein phosphorylation	aurB
rna-XM_034392670.1	Protein tweety homolog	TTYH2
rna-XM_034392668.1	Protein tweety homolog	TTYH2
rna-XM_034392669.1	Protein tweety homolog	TTYH2
rna-XM_034375813.1	Protein tyrosine kinase	-
rna-XM_034378825.1	Protein tyrosine kinase	SCYL2
rna-XM_034378824.1	Protein tyrosine kinase	SCYL2
rna-XM_034387107.1	Protein tyrosine kinase	TESK2
rna-XM_034393938.1	Protein tyrosine kinase	SRPK2
rna-XM_034393939.1	Protein tyrosine kinase	SRPK2
rna-XM_034377864.1	Protein tyrosine phosphatase activity. It is involved in the biological process described with protein dephosphorylation	PTPRR
rna-XM_034377862.1	Protein tyrosine phosphatase activity. It is involved in the biological process described with protein dephosphorylation	PTPRR
rna-XM_034377863.1	Protein tyrosine phosphatase activity. It is involved in the biological process described with protein dephosphorylation	PTPRR
rna-XM_034377865.1	Protein tyrosine phosphatase activity. It is involved in the biological process described with protein dephosphorylation	PTPRR
rna-XM_034391299.1	Protein tyrosine phosphatase activity. It is involved in the biological process described with protein dephosphorylation	-
rna-XM_034391301.1	Protein tyrosine phosphatase activity. It is involved in the biological process described with protein dephosphorylation	-
rna-XM_034397203.1	Protein tyrosine phosphatase activity. It is involved in the biological process described with protein dephosphorylation	PTPN14
rna-XM_034397204.1	Protein tyrosine phosphatase activity. It is involved in the biological process described with protein dephosphorylation	PTPN14
rna-XM_034384639.1	Protein tyrosine phosphatase, catalytic domain	-
rna-XM_034400018.1	Protein tyrosine phosphatase, catalytic domain	PTPN11
rna-XM_034400023.1	Protein tyrosine phosphatase, catalytic domain	PTPN11
rna-XM_034400019.1	Protein tyrosine phosphatase, catalytic domain	PTPN11
rna-XM_034400020.1	Protein tyrosine phosphatase, catalytic domain	PTPN11
rna-XM_034400021.1	Protein tyrosine phosphatase, catalytic domain	PTPN11
rna-XM_034400024.1	Protein tyrosine phosphatase, catalytic domain	PTPN11
rna-XM_034400025.1	Protein tyrosine phosphatase, catalytic domain	PTPN11
rna-XM_034376527.1	protein tyrosine/serine/threonine phosphatase activity	DUSP23
rna-XM_034384274.1	Protein-hormone receptor activity. It is involved in the biological process described with G-protein coupled receptor signaling pathway	LGR4
rna-XM_034383945.1	Protein-tyrosine phosphatase	PTPN12
rna-XM_034383947.1	Protein-tyrosine phosphatase	PTPN12
rna-XM_034395796.1	Protein-tyrosine sulfotransferase activity. It is involved in the biological process described with peptidyl-tyrosine sulfation	TPST2
rna-XM_034395797.1	Protein-tyrosine sulfotransferase activity. It is involved in the biological process described with peptidyl-tyrosine sulfation	TPST2
rna-XM_034395798.1	Protein-tyrosine sulfotransferase activity. It is involved in the biological process described with peptidyl-tyrosine sulfation	TPST2
rna-XM_034401088.1	proton-transporting ATPase activity, rotational mechanism. It is involved in the biological process described with ATP hydrolysis coupled proton transport	ATP6V1H
rna-XM_034398811.1	Putative death-receptor fusion protein (DUF2428)	THADA
rna-XM_034398289.1	PWWP domain	ZMYND11
rna-XM_034398286.1	PWWP domain	ZMYND11
rna-XM_034398288.1	PWWP domain	ZMYND11
rna-XM_034398284.1	PWWP domain	ZMYND11
rna-XM_034398287.1	PWWP domain	ZMYND11
rna-XM_034398291.1	PWWP domain	ZMYND11
rna-XM_034398285.1	PWWP domain	ZMYND11
rna-XM_034381980.1	Raf-like Ras-binding domain	TIAM1
rna-XM_034390012.1	Ran GTPase binding. It is involved in the biological process described with intracellular protein transport	TNPO1
rna-XM_034400179.1	Rap/ran-GAP	SIPA1L2
rna-XM_034400180.1	Rap/ran-GAP	SIPA1L2
rna-XM_034400181.1	Rap/ran-GAP	SIPA1L2
rna-XM_034379305.1	Rap/ran-GAP	GARNL3
rna-XM_034399413.1	receptor activity. It is involved in the biological process described with G-protein coupled receptor signaling pathway	SSTR5
rna-XM_034399072.1	receptor activity. It is involved in the biological process described with G-protein coupled receptor signaling pathway	Ethr
rna-XM_034392387.1	Receptor family ligand binding region	GPRMGL5
rna-XM_034383600.1	Recognizes and binds the palindromic sequence 5'- TTGGCNNNNNGCCAA-3' present in viral and cellular promoters and in the origin of replication of adenovirus type 2. These proteins are individually capable of activating transcription and replication	NFIB
rna-XM_034383140.1	regulation of otic vesicle morphogenesis	STOX1
rna-XM_034392036.1	Responsible for the deacetylation of lysine residues on the N-terminal part of the core histones (H2A, H2B, H3 and H4). Histone deacetylation gives a tag for epigenetic repression and plays an important role in transcriptional regulation, cell cycle progression and developmental events	HDAC7
rna-XM_034392037.1	Responsible for the deacetylation of lysine residues on the N-terminal part of the core histones (H2A, H2B, H3 and H4). Histone deacetylation gives a tag for epigenetic repression and plays an important role in transcriptional regulation, cell cycle progression and developmental events	HDAC7
rna-XM_034392038.1	Responsible for the deacetylation of lysine residues on the N-terminal part of the core histones (H2A, H2B, H3 and H4). Histone deacetylation gives a tag for epigenetic repression and plays an important role in transcriptional regulation, cell cycle progression and developmental events	HDAC7
rna-XM_034392042.1	Responsible for the deacetylation of lysine residues on the N-terminal part of the core histones (H2A, H2B, H3 and H4). Histone deacetylation gives a tag for epigenetic repression and plays an important role in transcriptional regulation, cell cycle progression and developmental events	HDAC7
rna-XM_034392040.1	Responsible for the deacetylation of lysine residues on the N-terminal part of the core histones (H2A, H2B, H3 and H4). Histone deacetylation gives a tag for epigenetic repression and plays an important role in transcriptional regulation, cell cycle progression and developmental events	HDAC7
rna-XM_034392041.1	Responsible for the deacetylation of lysine residues on the N-terminal part of the core histones (H2A, H2B, H3 and H4). Histone deacetylation gives a tag for epigenetic repression and plays an important role in transcriptional regulation, cell cycle progression and developmental events	HDAC7
rna-XM_034392043.1	Responsible for the deacetylation of lysine residues on the N-terminal part of the core histones (H2A, H2B, H3 and H4). Histone deacetylation gives a tag for epigenetic repression and plays an important role in transcriptional regulation, cell cycle progression and developmental events	HDAC7
rna-XM_034382536.1	Reversible hydration of carbon dioxide	beta-CA
rna-XM_034391064.1	Rho guanyl-nucleotide exchange factor activity. It is involved in the biological process described with protein phosphorylation	Unc-89
rna-XM_034391065.1	Rho guanyl-nucleotide exchange factor activity. It is involved in the biological process described with protein phosphorylation	Unc-89
rna-XM_034381470.1	Rho guanyl-nucleotide exchange factor activity. It is involved in the biological process described with regulation of Rho protein signal transduction	PLEKHG5
rna-XM_034381469.1	Rho guanyl-nucleotide exchange factor activity. It is involved in the biological process described with regulation of Rho protein signal transduction	PLEKHG5
rna-XM_034381472.1	Rho guanyl-nucleotide exchange factor activity. It is involved in the biological process described with regulation of Rho protein signal transduction	PLEKHG5
rna-XM_034381971.1	Rho guanyl-nucleotide exchange factor activity. It is involved in the biological process described with regulation of Rho protein signal transduction	TIAM1
rna-XM_034381977.1	Rho guanyl-nucleotide exchange factor activity. It is involved in the biological process described with regulation of Rho protein signal transduction	TIAM1
rna-XM_034381970.1	Rho guanyl-nucleotide exchange factor activity. It is involved in the biological process described with regulation of Rho protein signal transduction	TIAM1
rna-XM_034381973.1	Rho guanyl-nucleotide exchange factor activity. It is involved in the biological process described with regulation of Rho protein signal transduction	TIAM1
rna-XM_034381974.1	Rho guanyl-nucleotide exchange factor activity. It is involved in the biological process described with regulation of Rho protein signal transduction	TIAM1
rna-XM_034381975.1	Rho guanyl-nucleotide exchange factor activity. It is involved in the biological process described with regulation of Rho protein signal transduction	TIAM1
rna-XM_034381981.1	Rho guanyl-nucleotide exchange factor activity. It is involved in the biological process described with regulation of Rho protein signal transduction	TIAM1
rna-XM_034381972.1	Rho guanyl-nucleotide exchange factor activity. It is involved in the biological process described with regulation of Rho protein signal transduction	TIAM1
rna-XM_034381978.1	Rho guanyl-nucleotide exchange factor activity. It is involved in the biological process described with regulation of Rho protein signal transduction	TIAM1
rna-XM_034381976.1	Rho guanyl-nucleotide exchange factor activity. It is involved in the biological process described with regulation of Rho protein signal transduction	TIAM1
rna-XM_034381979.1	Rho guanyl-nucleotide exchange factor activity. It is involved in the biological process described with regulation of Rho protein signal transduction	TIAM1
rna-XM_034375811.1	RhoGEF domain	ARHGEF25
rna-XM_034397404.1	Ribosomal protein S2	MRPS2
rna-XM_034397402.1	Ribosomal protein S2	MRPS2
rna-XM_034397403.1	Ribosomal protein S2	MRPS2
rna-XM_034386267.1	Ribosomal protein S21	MRPS21
rna-XM_034374302.1	RNA binding	-
rna-XM_034377354.1	RNA binding	PUM2
rna-XM_034377356.1	RNA binding	PUM2
rna-XM_034377349.1	RNA binding	PUM2
rna-XM_034377355.1	RNA binding	PUM2
rna-XM_034377353.1	RNA binding	PUM2
rna-XM_034377348.1	RNA binding	PUM2
rna-XM_034377350.1	RNA binding	PUM2
rna-XM_034377351.1	RNA binding	PUM2
rna-XM_034377352.1	RNA binding	PUM2
rna-XM_034374205.1	RNA polymerase II transcription cofactor activity. It is involved in the biological process described with regulation of transcription from RNA polymerase II promoter	MED17
rna-XM_034382349.1	RNA polymerase subunit 8	POLR2H
rna-XM_034374181.1	RNA recognition motif	HNRNPM
rna-XM_034374179.1	RNA recognition motif	HNRNPM
rna-XM_034374184.1	RNA recognition motif	HNRNPM
rna-XM_034374180.1	RNA recognition motif	HNRNPM
rna-XM_034374182.1	RNA recognition motif	HNRNPM
rna-XM_034374183.1	RNA recognition motif	HNRNPM
rna-XM_034374178.1	RNA recognition motif	HNRNPM
rna-XM_034391470.1	RNA recognition motif. (a.k.a. RRM, RBD, or RNP domain)	-
rna-XM_034391465.1	RNA recognition motif. (a.k.a. RRM, RBD, or RNP domain)	-
rna-XM_034391466.1	RNA recognition motif. (a.k.a. RRM, RBD, or RNP domain)	-
rna-XM_034391467.1	RNA recognition motif. (a.k.a. RRM, RBD, or RNP domain)	-
rna-XM_034391468.1	RNA recognition motif. (a.k.a. RRM, RBD, or RNP domain)	-
rna-XM_034391471.1	RNA recognition motif. (a.k.a. RRM, RBD, or RNP domain)	-
rna-XM_034397108.1	RPR	nrd-1
rna-XM_034397106.1	RPR	nrd-1
rna-XM_034397107.1	RPR	nrd-1
rna-XM_034389258.1	SAM / Pointed domain	EHF
rna-XM_034385312.1	SANT SWI3, ADA2, N-CoR and TFIIIB'' DNA-binding domains	CRAMP1L
rna-XM_034390216.1	Sarcoglycan complex subunit protein	SGCG
rna-XM_034382973.1	Sarcolemmal associated protein	C9orf117
rna-XM_034382972.1	Sarcolemmal associated protein	C9orf117
rna-XM_034374492.1	semaphorin domain	Sema-2a
rna-XM_034390948.1	semaphorin domain	smp-2
rna-XM_034375590.1	Sequence-specific DNA binding transcription factor activity. It is involved in the biological process described with regulation of transcription, DNA-templated	H15
rna-XM_034378653.1	sequence-specific DNA binding. It is involved in the biological process described with regulation of transcription, DNA-templated	HOXA5
rna-XM_034378654.1	sequence-specific DNA binding. It is involved in the biological process described with regulation of transcription, DNA-templated	HOXA5
rna-XM_034378841.1	sequence-specific DNA binding. It is involved in the biological process described with regulation of transcription, DNA-templated	-
rna-XM_034378481.1	sequence-specific DNA binding. It is involved in the biological process described with regulation of transcription, DNA-templated	ELF2
rna-XM_034378482.1	sequence-specific DNA binding. It is involved in the biological process described with regulation of transcription, DNA-templated	ELF2
rna-XM_034381615.1	sequence-specific DNA binding. It is involved in the biological process described with regulation of transcription, DNA-templated	DMRTA2
rna-XM_034384260.1	Sequence-specific DNA binding. It is involved in the biological process described with regulation of transcription, DNA-templated	FOXP4
rna-XM_034390914.1	sequence-specific DNA binding. It is involved in the biological process described with regulation of transcription, DNA-templated	Rx
rna-XM_034398913.1	sequence-specific DNA binding. It is involved in the biological process described with regulation of transcription, DNA-templated	IRX4
rna-XM_034399654.1	Serine carboxypeptidase S28	prss16
rna-XM_034399653.1	Serine carboxypeptidase S28	prss16
rna-XM_034388162.1	Serine threonine-protein kinase TOR	MTOR
rna-XM_034375064.1	serine threonine-protein phosphatase	PPP4C
rna-XM_034393537.1	Serine threonine-protein phosphatase 4 regulatory subunit	SMEK2
rna-XM_034393535.1	Serine threonine-protein phosphatase 4 regulatory subunit	SMEK2
rna-XM_034393536.1	Serine threonine-protein phosphatase 4 regulatory subunit	SMEK2
rna-XM_034376257.1	Serine/Threonine protein kinases, catalytic domain	TLK2
rna-XM_034376230.1	Serine/Threonine protein kinases, catalytic domain	TLK2
rna-XM_034376239.1	Serine/Threonine protein kinases, catalytic domain	TLK2
rna-XM_034383959.1	serine-type endopeptidase activity	-
rna-XM_034383957.1	serine-type endopeptidase activity	-
rna-XM_034383958.1	serine-type endopeptidase activity	-
rna-XM_034383960.1	serine-type endopeptidase activity	-
rna-XM_034383961.1	serine-type endopeptidase activity	-
rna-XM_034386725.1	serine-type endopeptidase activity. It is involved in the biological process described with proteolysis	RHBDL3
rna-XM_034393092.1	serine-type endopeptidase activity. It is involved in the biological process described with proteolysis	-
rna-XM_034376045.1	Serpentine type 7TM GPCR chemoreceptor Srx	-
rna-XM_034392448.1	Serpentine type 7TM GPCR chemoreceptor Srx	gar-1
rna-XM_034377817.1	SERTA motif	-
rna-XM_034381878.1	SET (Su(var)3-9, Enhancer-of-zeste, Trithorax) domain	-
rna-XM_034381873.1	SET (Su(var)3-9, Enhancer-of-zeste, Trithorax) domain	-
rna-XM_034381874.1	SET (Su(var)3-9, Enhancer-of-zeste, Trithorax) domain	-
rna-XM_034381876.1	SET (Su(var)3-9, Enhancer-of-zeste, Trithorax) domain	-
rna-XM_034381875.1	SET (Su(var)3-9, Enhancer-of-zeste, Trithorax) domain	-
rna-XM_034390435.1	SET (Su(var)3-9, Enhancer-of-zeste, Trithorax) domain	-
rna-XM_034390439.1	SET (Su(var)3-9, Enhancer-of-zeste, Trithorax) domain	-
rna-XM_034390437.1	SET (Su(var)3-9, Enhancer-of-zeste, Trithorax) domain	-
rna-XM_034390434.1	SET (Su(var)3-9, Enhancer-of-zeste, Trithorax) domain	-
rna-XM_034390436.1	SET (Su(var)3-9, Enhancer-of-zeste, Trithorax) domain	-
rna-XM_034390432.1	SET (Su(var)3-9, Enhancer-of-zeste, Trithorax) domain	-
rna-XM_034390429.1	SET (Su(var)3-9, Enhancer-of-zeste, Trithorax) domain	-
rna-XM_034390430.1	SET (Su(var)3-9, Enhancer-of-zeste, Trithorax) domain	-
rna-XM_034390431.1	SET (Su(var)3-9, Enhancer-of-zeste, Trithorax) domain	-
rna-XM_034390440.1	SET (Su(var)3-9, Enhancer-of-zeste, Trithorax) domain	-
rna-XM_034390433.1	SET (Su(var)3-9, Enhancer-of-zeste, Trithorax) domain	-
rna-XM_034379500.1	SGS domain	SUGT1
rna-XM_034379501.1	SGS domain	SUGT1
rna-XM_034379502.1	SGS domain	SUGT1
rna-XM_034379505.1	SGS domain	SUGT1
rna-XM_034379504.1	SGS domain	SUGT1
rna-XM_034379503.1	SGS domain	SUGT1
rna-XM_034396258.1	Si ch1073-385f13.3	-
rna-XM_034396263.1	Si ch1073-385f13.3	-
rna-XM_034396254.1	Si ch1073-385f13.3	-
rna-XM_034396256.1	Si ch1073-385f13.3	-
rna-XM_034396264.1	Si ch1073-385f13.3	-
rna-XM_034396259.1	Si ch1073-385f13.3	-
rna-XM_034396262.1	Si ch1073-385f13.3	-
rna-XM_034396257.1	Si ch1073-385f13.3	-
rna-XM_034396261.1	Si ch1073-385f13.3	-
rna-XM_034396260.1	Si ch1073-385f13.3	-
rna-XM_034383224.1	Sidestep protein	-
rna-XM_034379078.1	Signal transducer and activator of transcription	STAT5B
rna-XM_034379080.1	Signal transducer and activator of transcription	STAT5B
rna-XM_034379082.1	Signal transducer and activator of transcription	STAT5B
rna-XM_034379079.1	Signal transducer and activator of transcription	STAT5B
rna-XM_034379083.1	Signal transducer and activator of transcription	STAT5B
rna-XM_034379265.1	Small nuclear RNA activating complex (SNAPc), subunit SNAP43	SNAPC1
rna-XM_034386224.1	SNF2 family N-terminal domain	HELLS
rna-XM_034386225.1	SNF2 family N-terminal domain	HELLS
rna-XM_034386223.1	SNF2 family N-terminal domain	HELLS
rna-XM_034386222.1	SNF2 family N-terminal domain	HELLS
rna-XM_034400320.1	sodium channel activity. It is involved in the biological process described with sodium ion transport	-
rna-XM_034400318.1	sodium channel activity. It is involved in the biological process described with sodium ion transport	-
rna-XM_034400319.1	sodium channel activity. It is involved in the biological process described with sodium ion transport	-
rna-XM_034400322.1	sodium channel activity. It is involved in the biological process described with sodium ion transport	-
rna-XM_034400321.1	sodium channel activity. It is involved in the biological process described with sodium ion transport	-
rna-XM_034381425.1	Solute carrier family 12	-
rna-XM_034389279.1	Sorbin homologous domain	SORBS1
rna-XM_034389271.1	Sorbin homologous domain	SORBS1
rna-XM_034389272.1	Sorbin homologous domain	SORBS1
rna-XM_034389273.1	Sorbin homologous domain	SORBS1
rna-XM_034389275.1	Sorbin homologous domain	SORBS1
rna-XM_034389276.1	Sorbin homologous domain	SORBS1
rna-XM_034389278.1	Sorbin homologous domain	SORBS1
rna-XM_034383106.1	Spaetzle	NT1
rna-XM_034391088.1	Spastic paraplegia 21 (Autosomal recessive, Mast syndrome)	SPG21
rna-XM_034378209.1	Spondin_N	SPON2
rna-XM_034393210.1	Src homology 2 domains	SH2D4B
rna-XM_034386548.1	Src homology 2 domains	-
rna-XM_034377928.1	Src homology 3 domains	PPP1R13B
rna-XM_034377954.1	Src homology 3 domains	PPP1R13B
rna-XM_034389277.1	Src homology 3 domains	SORBS1
rna-XM_034391710.1	Sterile alpha motif.	-
rna-XM_034392308.1	Structural maintenance of chromosomes	SMC1B
rna-XM_034386444.1	Subtilase family	PCSK1
rna-XM_034386773.1	Sugar (and other) transporter	-
rna-XM_034386765.1	Sugar (and other) transporter	-
rna-XM_034386791.1	Sugar (and other) transporter	-
rna-XM_034386782.1	Sugar (and other) transporter	-
rna-XM_034386756.1	Sugar (and other) transporter	-
rna-XM_034386800.1	Sugar (and other) transporter	-
rna-XM_034398932.1	Sugar (and other) transporter	SLC2A13
rna-XM_034398941.1	Sugar (and other) transporter	SLC2A13
rna-XM_034398950.1	Sugar (and other) transporter	SLC2A13
rna-XM_034394385.1	synaptic vesicle exocytosis	-
rna-XM_034389244.1	Syntaxin-like protein	-
rna-XM_034377465.1	TBP-class protein binding. It is involved in the biological process described with	BRF1
rna-XM_034377463.1	TBP-class protein binding. It is involved in the biological process described with	BRF1
rna-XM_034377466.1	TBP-class protein binding. It is involved in the biological process described with	BRF1
rna-XM_034391213.1	Tetraspanin family	CD151
rna-XM_034379203.1	Tetratricopeptide repeat	APPBP2
rna-XM_034379204.1	Tetratricopeptide repeat	APPBP2
rna-XM_034398624.1	Tetratricopeptide repeat	KLC4
rna-XM_034398625.1	Tetratricopeptide repeat	KLC4
rna-XM_034398627.1	Tetratricopeptide repeat	KLC4
rna-XM_034398626.1	Tetratricopeptide repeat	KLC4
rna-XM_034398628.1	Tetratricopeptide repeat	KLC4
rna-XM_034398623.1	Tetratricopeptide repeat	KLC4
rna-XM_034398630.1	Tetratricopeptide repeat	KLC4
rna-XM_034398631.1	Tetratricopeptide repeat	KLC4
rna-XM_034384448.1	Tetratricopeptide repeat protein	TTC27
rna-XM_034374852.1	The coatomer is a cytosolic protein complex that binds to dilysine motifs and reversibly associates with Golgi non- clathrin-coated vesicles, which further mediate biosynthetic protein transport from the ER, via the Golgi up to the trans Golgi network	COPA
rna-XM_034374853.1	The coatomer is a cytosolic protein complex that binds to dilysine motifs and reversibly associates with Golgi non- clathrin-coated vesicles, which further mediate biosynthetic protein transport from the ER, via the Golgi up to the trans Golgi network	COPA
rna-XM_034383948.1	Thiamine pyrophosphate enzyme, central domain	ILVBL
rna-XM_034391316.1	Thrombospondin N-terminal -like domains.	NELL2
rna-XM_034387563.1	TLR4 regulator and MIR-interacting MSAP	CNPY2
rna-XM_034376433.1	TM2 domain	DNAJC22
rna-XM_034388182.1	Transcription factor COE1 helix-loop-helix domain	EBF2
rna-XM_034388183.1	Transcription factor COE1 helix-loop-helix domain	EBF2
rna-XM_034388179.1	Transcription factor COE1 helix-loop-helix domain	EBF2
rna-XM_034388180.1	Transcription factor COE1 helix-loop-helix domain	EBF2
rna-XM_034388181.1	Transcription factor COE1 helix-loop-helix domain	EBF2
rna-XM_034377771.1	Transcriptional regulator, SIX1, N-terminal SD domain	SIX4
rna-XM_034377772.1	Transcriptional regulator, SIX1, N-terminal SD domain	SIX4
rna-XM_034385917.1	Transferase activity, transferring glycosyl groups	C1GALT1
rna-XM_034385915.1	Transferase activity, transferring glycosyl groups	C1GALT1
rna-XM_034385916.1	Transferase activity, transferring glycosyl groups	C1GALT1
rna-XM_034399881.1	Transferase activity, transferring hexosyl groups	ALG3
rna-XM_034396889.1	Transferase activity, transferring hexosyl groups. It is involved in the biological process described with	EXT2
rna-XM_034400268.1	Transition metal ion binding	APLP2
rna-XM_034400277.1	Transition metal ion binding	APLP2
rna-XM_034379646.1	translation Initiation Factor	EIF4B
rna-XM_034379648.1	translation Initiation Factor	EIF4B
rna-XM_034379647.1	translation Initiation Factor	EIF4B
rna-XM_034393846.1	Translocon-associated protein (TRAP), alpha subunit	SSR1
rna-XM_034376832.1	Transmembrane amino acid transporter protein	-
rna-XM_034376833.1	Transmembrane amino acid transporter protein	-
[truncated: 127 more rows]

## Sheet: NMHS_SDS1_pixyFST2%
Gene	Function	Gene abbreviation
[truncated: 596 more rows]

## Sheet: BJDX_SDS3_pixyFST2%
Gene	Function	Gene abbreviation
[truncated: 584 more rows]

## Sheet: NMHS_SDS3_pixyFST2%
Gene	Function	Gene abbreviation
[truncated: 466 more rows]

[truncated: 10 more sheets: SJY1_SJY4_CTmax_pixyFST_2%, High_low_CTmax_pixyFST_2%, HSN1-SCDY_VCFtoolsFST2%, YNBN_SCDY_VCFtoolsFST2%, BJDX_SDS1_VCFtoolsFST2%, BJDX_SDS3_VCFtoolsFST2%, NMHS_SDS1_VCFtoolsFST2%, NMHS_SDS3_VCFtoolsFST2%, SJY1_SJY4_CTmax_VCFtoolsFST_2%, High_low_CTmax_VCFtoolsFST_2%]
