# Supplementary material for: Rapid and Repeated Climate Adaptation Involving Chromosome Inversions following Invasion of an Insect
Source: Mol Biol Evol. 2024 Feb 24;41(3):msae044. doi: 10.1093/molbev/msae044 (PMC10924284; doi:10.1093/molbev/msae044)
Supplement: msae044_Supplementary_Data [file msae044_supplementary_data.zip › Appendix-3-EA_outlier_genes.xls]

## Sheet: field_4pops_bio05
Gene	Function	Gene abbreviation
rna-XM_034388008.1	actin filament binding	TMEM245
rna-XM_034388009.1	actin filament binding	TMEM245
rna-XM_034390693.1	activity. It is involved in the biological process described with microtubule-based movement	DYNC1H1
rna-XM_034390695.1	activity. It is involved in the biological process described with microtubule-based movement	DYNC1H1
rna-XM_034390696.1	activity. It is involved in the biological process described with microtubule-based movement	DYNC1H1
rna-XM_034390697.1	activity. It is involved in the biological process described with microtubule-based movement	DYNC1H1
rna-XM_034390694.1	activity. It is involved in the biological process described with microtubule-based movement	DYNC1H1
rna-XM_034390699.1	activity. It is involved in the biological process described with microtubule-based movement	DYNC1H1
rna-XM_034390700.1	activity. It is involved in the biological process described with microtubule-based movement	DYNC1H1
rna-XM_034390701.1	activity. It is involved in the biological process described with microtubule-based movement	DYNC1H1
rna-XM_034390702.1	activity. It is involved in the biological process described with microtubule-based movement	DYNC1H1
rna-XM_034389682.1	activity. It is involved in the biological process described with microtubule-based movement	DYNC1H1
rna-XM_034389684.1	activity. It is involved in the biological process described with microtubule-based movement	DYNC1H1
rna-XM_034389686.1	activity. It is involved in the biological process described with microtubule-based movement	DYNC1H1
rna-XM_034389683.1	activity. It is involved in the biological process described with microtubule-based movement	DYNC1H1
rna-XM_034388664.1	Belongs to the actin family	ACTB
rna-XM_034388663.1	Belongs to the actin family	ACTB
rna-XM_034376688.1	Belongs to the GMC oxidoreductase family	Gld
rna-XM_034376689.1	Belongs to the GMC oxidoreductase family	Gld
rna-XM_034376690.1	Belongs to the GMC oxidoreductase family	Gld
rna-XM_034378111.1	Belongs to the heat shock protein 70 family	-
rna-XM_034388006.1	binding. It is involved in the biological process described with cell adhesion	CTNNA1
rna-XM_034388005.1	binding. It is involved in the biological process described with cell adhesion	CTNNA1
rna-XM_034388007.1	binding. It is involved in the biological process described with cell adhesion	CTNNA1
rna-XM_034379031.1	Cadherins are calcium-dependent cell adhesion proteins	-
rna-XM_034394080.1	Calcium ion binding. It is involved in the biological process described with homophilic cell adhesion via plasma membrane adhesion molecules	-
rna-XM_034399225.1	Cell morphogenesis N-terminal	FRY
rna-XM_034397115.1	Cell surface proteoglycan	SDC2
rna-XM_034397116.1	Cell surface proteoglycan	SDC2
rna-XM_034397117.1	Cell surface proteoglycan	SDC2
rna-XM_034397119.1	Cell surface proteoglycan	SDC2
rna-XM_034397118.1	Cell surface proteoglycan	SDC2
rna-XM_034378303.1	cell-cell junction organization	C9orf172
rna-XM_034388311.1	flavin adenine dinucleotide binding. It is involved in the biological process described with oxidation-reduction process	ACADSB
rna-XM_034389666.1	flavin adenine dinucleotide binding. It is involved in the biological process described with oxidation-reduction process	ACADSB
rna-XM_034375533.1	GMC oxidoreductase	-
rna-XM_034388692.1	GMC oxidoreductase	-
rna-XM_034388693.1	GMC oxidoreductase	-
rna-XM_034390892.1	Heat shock 70 kDa protein	dnaK
rna-XM_034389913.1	Heat shock 70 kDa protein	dnaK
rna-XM_034378979.1	heme binding. It is involved in the biological process described with oxidation-reduction process	CYP307A1
rna-XM_034393556.1	Insect cuticle protein	-
rna-XM_034394320.1	microtubule-severing ATPase activity	FIGNL1
rna-XM_034395438.1	oxidoreductase activity, acting on paired donors, with incorporation or reduction of molecular oxygen, 2-oxoglutarate as one donor, and incorporation of one atom each of oxygen into both donors. It is involved in the biological process described with oxidation-reduction process	-
rna-XM_034395439.1	Oxidoreductase activity, acting on paired donors, with incorporation or reduction of molecular oxygen, 2-oxoglutarate as one donor, and incorporation of one atom each of oxygen into both donors. It is involved in the biological process described with oxidation-reduction process	-
rna-XM_034377977.1	Oxidoreductase activity. It is involved in the biological process described with oxidation-reduction process	PAOX
rna-XM_034379199.1	Sulfiredoxin activity. It is involved in the biological process described with oxidation-reduction process	SRXN1
rna-XM_034379197.1	Sulfiredoxin activity. It is involved in the biological process described with oxidation-reduction process	SRXN1
rna-XM_034379198.1	Sulfiredoxin activity. It is involved in the biological process described with oxidation-reduction process	SRXN1
rna-XM_034389138.1	Tubulin is the major constituent of microtubules. It binds two moles of GTP, one at an exchangeable site on the beta chain and one at a non-exchangeable site on the alpha chain	-
rna-XM_034387167.1	Tubulin-tyrosine ligase family	TTLL8
rna-XM_034395316.1	Tubulin-tyrosine ligase family	TTLL12
rna-XM_034393299.1	26S proteasome non-ATPase regulatory	PSMD12
rna-XM_034393300.1	26S proteasome non-ATPase regulatory	PSMD12
rna-XM_034398840.1	5'-3' exoribonuclease	XRN1
rna-XM_034378415.1	7 transmembrane receptor (rhodopsin family)	HCRTR2
rna-XM_034389177.1	7 transmembrane receptor (rhodopsin family)	NMUR1
rna-XM_034395441.1	7 transmembrane receptor (rhodopsin family)	-
rna-XM_034398834.1	7 transmembrane receptor (rhodopsin family)	ADRA2B
rna-XM_034398835.1	7 transmembrane receptor (rhodopsin family)	ADRA2B
rna-XM_034379950.1	AAA domain	ZNFX1
rna-XM_034396421.1	AAA domain	ZNFX1
rna-XM_034396511.1	AAA domain	unc-132
rna-XM_034396507.1	AAA domain	unc-132
rna-XM_034396508.1	AAA domain	unc-132
rna-XM_034396510.1	AAA domain	unc-132
rna-XM_034393728.1	activity. It is involved in the biological process described with	HIF1A
rna-XM_034393729.1	activity. It is involved in the biological process described with metabolic process	FLAD1
rna-XM_034393730.1	activity. It is involved in the biological process described with metabolic process	FLAD1
rna-XM_034375566.1	activity. It is involved in the biological process described with protein glycosylation	-
rna-XM_034397859.1	activity. It is involved in the biological process described with regulation of transcription, DNA-templated	SIM2
rna-XM_034388838.1	Acyl transferase domain	-
rna-XM_034380250.1	Acyltransferase family	-
rna-XM_034378764.1	ADP-ribosylation factor family	-
rna-XM_034393310.1	Alcohol dehydrogenase transcription factor Myb/SANT-like	-
rna-XM_034386456.1	Alkaline phosphatase	ALPL
rna-XM_034387365.1	alpha/beta hydrolase fold	ABHD2
rna-XM_034394343.1	alpha/beta hydrolase fold	CES5A
rna-XM_034374156.1	Alpha-2-Macroglobulin	CD109
rna-XM_034374165.1	Alpha-2-Macroglobulin	CD109
rna-XM_034387813.1	Alpha-2-Macroglobulin	CD109
rna-XM_034393810.1	Alpha-2-Macroglobulin	CD109
rna-XM_034393807.1	Alpha-2-Macroglobulin	CD109
rna-XM_034393808.1	Alpha-2-Macroglobulin	CD109
rna-XM_034393809.1	Alpha-2-Macroglobulin	CD109
rna-XM_034393811.1	Alpha-2-Macroglobulin	CD109
rna-XM_034393812.1	Alpha-2-Macroglobulin	CD109
rna-XM_034393813.1	Alpha-2-Macroglobulin	CD109
rna-XM_034393814.1	Alpha-2-Macroglobulin	CD109
rna-XM_034378625.1	amino acid transmembrane transporter activity. It is involved in the biological process described with amino acid transmembrane transport	SLC7A6
rna-XM_034378371.1	Ammonium transporter	amt-3
rna-XM_034394499.1	Animal haem peroxidase	HPX5
rna-XM_034375700.1	Ankyrin repeat, SAM and basic leucine zipper domain-containing protein 1-like	ASZ1
rna-XM_034388681.1	Ankyrin repeats (3 copies)	-
rna-XM_034375568.1	apical constriction	-
rna-XM_034396612.1	ARF guanyl-nucleotide exchange factor activity. It is involved in the biological process described with regulation of ARF protein signal transduction	IQSEC1
rna-XM_034379156.1	ARID/BRIGHT DNA binding domain	ARID5B
rna-XM_034389997.1	Arrestin domain-containing protein	-
rna-XM_034390006.1	Arrestin domain-containing protein	-
rna-XM_034377978.1	assists the folding of proteins upon ATP hydrolysis	cct7
rna-XM_034386794.1	ATP- binding	-
rna-XM_034386795.1	ATP- binding	-
rna-XM_034386793.1	ATP- binding	-
rna-XM_034386796.1	ATP- binding	-
rna-XM_034398841.1	ATP- binding	NVL
rna-XM_034376594.1	ATP binding. It is involved in the biological process described with protein phosphorylation	-
rna-XM_034376595.1	ATP binding. It is involved in the biological process described with protein phosphorylation	-
rna-XM_034376596.1	ATP binding. It is involved in the biological process described with protein phosphorylation	-
rna-XM_034376598.1	ATP binding. It is involved in the biological process described with protein phosphorylation	-
rna-XM_034376599.1	ATP binding. It is involved in the biological process described with protein phosphorylation	-
rna-XM_034376600.1	ATP binding. It is involved in the biological process described with protein phosphorylation	-
rna-XM_034376602.1	ATP binding. It is involved in the biological process described with protein phosphorylation	-
rna-XM_034376604.1	ATP binding. It is involved in the biological process described with protein phosphorylation	-
rna-XM_034376603.1	ATP binding. It is involved in the biological process described with protein phosphorylation	-
rna-XM_034376601.1	ATP binding. It is involved in the biological process described with protein phosphorylation	-
rna-XM_034383164.1	ATP binding. It is involved in the biological process described with protein phosphorylation	EPHA5
rna-XM_034378149.1	ATPases associated with a variety of cellular activities	NAV2
rna-XM_034390378.1	ATP-binding cassette sub-family A	ABCA1
rna-XM_034378924.1	Basic domain in HLH proteins of MYOD family	MYOD1
rna-XM_034378925.1	Basic domain in HLH proteins of MYOD family	MYOD1
rna-XM_034379183.1	Belongs to the 1-acyl-sn-glycerol-3-phosphate acyltransferase family	-
rna-XM_034379184.1	Belongs to the 1-acyl-sn-glycerol-3-phosphate acyltransferase family	-
rna-XM_034394001.1	Belongs to the AB hydrolase superfamily. Lipase family	-
rna-XM_034395062.1	Belongs to the AB hydrolase superfamily. Lipase family	-
rna-XM_034395064.1	Belongs to the AB hydrolase superfamily. Lipase family	-
rna-XM_034394323.1	Belongs to the AB hydrolase superfamily. Lipase family	-
rna-XM_034388488.1	belongs to the aldehyde dehydrogenase family	ALDH3A2
rna-XM_034383638.1	Belongs to the amiloride-sensitive sodium channel (TC 1.A.6) family	-
rna-XM_034389448.1	Belongs to the bZIP family	NFE2L1
rna-XM_034389450.1	Belongs to the bZIP family	NFE2L1
rna-XM_034389445.1	Belongs to the bZIP family	NFE2L1
rna-XM_034389447.1	Belongs to the bZIP family	NFE2L1
rna-XM_034389444.1	Belongs to the bZIP family	NFE2L1
rna-XM_034389449.1	Belongs to the bZIP family	NFE2L1
rna-XM_034383416.1	Belongs to the Ca(2 ) cation antiporter (CaCA) (TC 2.A.19) family	SLC8A3
rna-XM_034383417.1	Belongs to the Ca(2 ) cation antiporter (CaCA) (TC 2.A.19) family	SLC8A3
rna-XM_034383415.1	Belongs to the Ca(2 ) cation antiporter (CaCA) (TC 2.A.19) family	SLC8A3
rna-XM_034388667.1	Belongs to the class I-like SAM-binding methyltransferase superfamily. Glycine N-methyltransferase family	GNMT
rna-XM_034398895.1	Belongs to the CRISP family	glipr2
rna-XM_034398893.1	Belongs to the CRISP family	glipr2
rna-XM_034398896.1	Belongs to the CRISP family	glipr2
rna-XM_034374517.1	Belongs to the eukaryotic ribosomal protein eS21 family	RPS21
rna-XM_034391144.1	Belongs to the fatty acid desaturase type 1 family	SCD
rna-XM_034391143.1	Belongs to the fatty acid desaturase type 1 family	SCD
rna-XM_034389570.1	belongs to the gamma- glutamyl phosphate reductase family	ALDH18A1
rna-XM_034389571.1	belongs to the gamma- glutamyl phosphate reductase family	ALDH18A1
rna-XM_034386174.1	Belongs to the glycosyl hydrolase 1 family	LCT
rna-XM_034398809.1	Belongs to the G-protein coupled receptor 1 family	PRLHR
rna-XM_034375080.1	Belongs to the G-protein coupled receptor Fz Smo family	FZD7
rna-XM_034387858.1	Belongs to the hexokinase family	GCK
rna-XM_034379549.1	Belongs to the ligand-gated ion channel (TC 1.A.9) family	GLRA3
rna-XM_034379550.1	Belongs to the ligand-gated ion channel (TC 1.A.9) family	GLRA3
rna-XM_034379551.1	Belongs to the ligand-gated ion channel (TC 1.A.9) family	GLRA3
rna-XM_034379552.1	Belongs to the ligand-gated ion channel (TC 1.A.9) family	GLRA3
rna-XM_034395821.1	Belongs to the MAGUK family	MPP6
rna-XM_034392495.1	Belongs to the major facilitator superfamily. Sugar transporter (TC 2.A.1.1) family	-
rna-XM_034375537.1	Belongs to the metallo-dependent hydrolases superfamily. Peptidase M19 family	-
rna-XM_034376375.1	Belongs to the peptidase C1 family	CTSB
rna-XM_034377975.1	Belongs to the peptidase S1 family	-
rna-XM_034377976.1	Belongs to the peptidase S1 family	-
rna-XM_034395415.1	Belongs to the sodium neurotransmitter symporter (SNF) (TC 2.A.22) family	SLC6A19
rna-XM_034396168.1	Belongs to the sodium neurotransmitter symporter (SNF) (TC 2.A.22) family	-
rna-XM_034396170.1	Belongs to the sodium neurotransmitter symporter (SNF) (TC 2.A.22) family	-
rna-XM_034396169.1	Belongs to the sodium neurotransmitter symporter (SNF) (TC 2.A.22) family	-
rna-XM_034382829.1	Belongs to the spectrin family	SPTBN1
rna-XM_034375627.1	Beta propeller repeats in Physarum polycephalum tectonins, Limulus lectin L-6 and animal hypothetical proteins.	-
rna-XM_034388004.1	Beta-mannosidase activity. It is involved in the biological process described with mannan catabolic process	-
rna-XM_034395058.1	Beta-mannosidase activity. It is involved in the biological process described with mannan catabolic process	-
rna-XM_034395059.1	Beta-mannosidase activity. It is involved in the biological process described with mannan catabolic process	-
rna-XM_034395060.1	Beta-mannosidase activity. It is involved in the biological process described with mannan catabolic process	-
rna-XM_034378628.1	binding. It is involved in the biological process described with immune response	ILF2
rna-XM_034378626.1	binding. It is involved in the biological process described with immune response	ILF2
rna-XM_034393979.1	Binds specifically to cytosolic chaperonin (c-CPN) and transfers target proteins to it. Binds to nascent polypeptide chain and promotes folding in an environment in which there are many competing pathways for nonnative proteins	PFDN4
rna-XM_034389668.1	BRO1-like domain	BROX
rna-XM_034389667.1	BRO1-like domain	BROX
rna-XM_034387806.1	Broad-Complex, Tramtrack and Bric a brac	NACC1
rna-XM_034387802.1	Broad-Complex, Tramtrack and Bric a brac	NACC1
rna-XM_034387807.1	Broad-Complex, Tramtrack and Bric a brac	NACC1
rna-XM_034387804.1	Broad-Complex, Tramtrack and Bric a brac	NACC1
rna-XM_034387803.1	Broad-Complex, Tramtrack and Bric a brac	NACC1
rna-XM_034387801.1	Broad-Complex, Tramtrack and Bric a brac	NACC1
rna-XM_034387797.1	Broad-Complex, Tramtrack and Bric a brac	NACC1
rna-XM_034387799.1	Broad-Complex, Tramtrack and Bric a brac	NACC1
rna-XM_034387800.1	Broad-Complex, Tramtrack and Bric a brac	NACC1
rna-XM_034387805.1	Broad-Complex, Tramtrack and Bric a brac	NACC1
rna-XM_034388965.1	BTB And C-terminal Kelch	KLHL17
rna-XM_034399975.1	BTB/POZ domain	KCNA2
rna-XM_034399979.1	BTB/POZ domain	KCNA2
rna-XM_034399973.1	BTB/POZ domain	KCNA2
rna-XM_034399984.1	BTB/POZ domain	KCNA2
rna-XM_034400306.1	C2H2-type zinc finger	KLF9
rna-XM_034400307.1	C2H2-type zinc finger	KLF9
rna-XM_034389011.1	Cadherin repeats.	FAT1
rna-XM_034383501.1	Calponin homology (CH) domain	GAS2
rna-XM_034398101.1	Calponin homology domain	SPTBN5
rna-XM_034398096.1	Calponin homology domain	SPTBN5
rna-XM_034398097.1	Calponin homology domain	SPTBN5
rna-XM_034398098.1	Calponin homology domain	SPTBN5
rna-XM_034398099.1	Calponin homology domain	SPTBN5
rna-XM_034398100.1	Calponin homology domain	SPTBN5
rna-XM_034398102.1	Calponin homology domain	SPTBN5
rna-XM_034374754.1	CAP_GLY	CLIP1
rna-XM_034391587.1	carbohydrate binding. It is involved in the biological process described with mannose metabolic process	MAN2B1
rna-XM_034391588.1	carbohydrate binding. It is involved in the biological process described with mannose metabolic process	MAN2B1
rna-XM_034391589.1	carbohydrate binding. It is involved in the biological process described with mannose metabolic process	MAN2B1
rna-XM_034383151.1	Carboxylesterase family	Ces3
rna-XM_034388864.1	Carboxylesterase family	CES5A
rna-XM_034396035.1	Carboxylesterase family	Ces3
rna-XM_034384929.1	Carboxylic ester hydrolase activity	-
rna-XM_034394269.1	CAS1 domain-containing protein	CASD1
rna-XM_034394268.1	CAS1 domain-containing protein	CASD1
rna-XM_034394284.1	catalytic activity. It is involved in the biological process described with metabolic process	-
rna-XM_034389039.1	Catalyzes the reduction of fatty acyl-CoA to fatty alcohols	-
rna-XM_034393294.1	Catalyzes the reduction of fatty acyl-CoA to fatty alcohols	-
rna-XM_034393292.1	Catalyzes the reduction of fatty acyl-CoA to fatty alcohols	-
rna-XM_034393290.1	Catalyzes the reduction of fatty acyl-CoA to fatty alcohols	-
rna-XM_034393293.1	Catalyzes the reduction of fatty acyl-CoA to fatty alcohols	-
rna-XM_034392762.1	Catalyzes the reduction of fatty acyl-CoA to fatty alcohols	-
rna-XM_034393620.1	Catalyzes the transfer of a dimethylallyl group onto the adenine at position 37	TRIT1
rna-XM_034394591.1	CCR4-NOT transcription complex subunit 6-like	CNOT6L
rna-XM_034394588.1	CCR4-NOT transcription complex subunit 6-like	CNOT6L
rna-XM_034394590.1	CCR4-NOT transcription complex subunit 6-like	CNOT6L
rna-XM_034394589.1	CCR4-NOT transcription complex subunit 6-like	CNOT6L
rna-XM_034375583.1	CD80-like C2-set immunoglobulin domain	NPHS1
rna-XM_034383168.1	CD80-like C2-set immunoglobulin domain	-
rna-XM_034393006.1	Centrosomal protein	CEP104
rna-XM_034379282.1	channel activity. It is involved in the biological process described with ion transport	nAChRa4
rna-XM_034379283.1	channel activity. It is involved in the biological process described with ion transport	nAChRa4
rna-XM_034385498.1	channel activity. It is involved in the biological process described with ion transport	CHRNA7
rna-XM_034385500.1	channel activity. It is involved in the biological process described with ion transport	CHRNA7
rna-XM_034385502.1	channel activity. It is involved in the biological process described with ion transport	CHRNA7
rna-XM_034385503.1	channel activity. It is involved in the biological process described with ion transport	CHRNA7
rna-XM_034385499.1	channel activity. It is involved in the biological process described with ion transport	CHRNA7
rna-XM_034385501.1	channel activity. It is involved in the biological process described with ion transport	CHRNA7
rna-XM_034393725.1	CHCH domain	CHCHD4
rna-XM_034381178.1	chitin binding. It is involved in the biological process described with chitin metabolic process	-
rna-XM_034397620.1	Chitin-binding domain type 2	-
rna-XM_034400093.1	chloride channel activity. It is involved in the biological process described with	-
rna-XM_034394757.1	chromatin organization	KDM5A
rna-XM_034394966.1	Collagen triple helix repeat (20 copies)	-
rna-XM_034376918.1	Common central domain of tyrosinase	-
rna-XM_034386307.1	Complement Clr-like EGF-like	FBN1
rna-XM_034396424.1	Component of the Mediator complex, a coactivator involved in regulated transcription of nearly all RNA polymerase II-dependent genes. Mediator functions as a bridge to convey information from gene-specific regulatory proteins to the basal RNA polymerase II transcription machinery. Mediator is recruited to promoters by direct interactions with regulatory proteins and serves as a scaffold for the a…	MED13L
rna-XM_034386771.1	Cotranslationally removes the N-terminal methionine from nascent proteins. The N-terminal methionine is often cleaved when the second residue in the primary sequence is small and uncharged (Met-Ala-, Cys, Gly, Pro, Ser, Thr, or Val)	-
rna-XM_034397586.1	C-terminal domain of 1-Cys peroxiredoxin	TPX4
rna-XM_034394400.1	Cyclic nucleotide-monophosphate binding domain	-
rna-XM_034386186.1	Cytochrome b-561 / ferric reductase transmembrane domain.	CYBRD1
rna-XM_034386184.1	Cytochrome b-561 / ferric reductase transmembrane domain.	CYBRD1
rna-XM_034386185.1	Cytochrome b-561 / ferric reductase transmembrane domain.	CYBRD1
rna-XM_034386187.1	Cytochrome b-561 / ferric reductase transmembrane domain.	CYBRD1
rna-XM_034380174.1	cytochrome p450	-
rna-XM_034376121.1	cytochrome P450	CYP3A4
rna-XM_034382832.1	cytochrome p450	-
rna-XM_034389594.1	Cytochrome P450	-
rna-XM_034392306.1	Cytochrome P450	-
rna-XM_034392252.1	Cytochrome P450	-
rna-XM_034392257.1	cytochrome p450	-
rna-XM_034392253.1	Cytochrome P450	-
rna-XM_034392255.1	Cytochrome P450	-
rna-XM_034392254.1	Cytochrome P450	-
rna-XM_034399020.1	Defective proboscis extension response	-
rna-XM_034399012.1	Defective proboscis extension response	-
rna-XM_034399005.1	Defective proboscis extension response	-
rna-XM_034390308.1	Defective proboscis extension response	-
rna-XM_034374541.1	Delta-aminolevulinic acid dehydratase	ALAD
rna-XM_034394414.1	detection of chemical stimulus involved in sensory perception of sour taste	PKD2L1
rna-XM_034391965.1	Diaphanous FH3 Domain	mwh
rna-XM_034374564.1	Di-glucose binding within endoplasmic reticulum	MLEC
rna-XM_034378923.1	DNA- binding	-
rna-XM_034383180.1	DNA binding. It is involved in the biological process described with regulation of transcription, DNA-templated	PAX3
rna-XM_034384042.1	DNA binding. It is involved in the biological process described with regulation of transcription, DNA-templated	RUNX1
rna-XM_034384043.1	DNA binding. It is involved in the biological process described with regulation of transcription, DNA-templated	RUNX1
rna-XM_034396093.1	DNA ligase (ATP) activity. It is involved in the biological process described with DNA recombination	LIG1
rna-XM_034396094.1	DNA ligase (ATP) activity. It is involved in the biological process described with DNA recombination	LIG1
rna-XM_034396096.1	DNA ligase (ATP) activity. It is involved in the biological process described with DNA recombination	LIG1
rna-XM_034396097.1	DNA ligase (ATP) activity. It is involved in the biological process described with DNA recombination	LIG1
rna-XM_034377857.1	DNA/RNA non-specific endonuclease	ENDOG
rna-XM_034375577.1	Domain first found in C1r, C1s, uEGF, and bone morphogenetic protein.	-
rna-XM_034384487.1	Domain first found in C1r, C1s, uEGF, and bone morphogenetic protein.	CSMD1
rna-XM_034392466.1	Domain in Myosin and Kinesin Tails	Myo15
rna-XM_034378290.1	Domain of unknown function (DUF1989)	-
rna-XM_034378289.1	Domain of unknown function (DUF1989)	-
rna-XM_034375640.1	Domain of unknown function (DUF4461)	TCAIM
rna-XM_034375639.1	Domain of unknown function (DUF4461)	TCAIM
rna-XM_034375638.1	Domain of unknown function (DUF4461)	TCAIM
rna-XM_034380075.1	Domain of unknown function (DUF4481)	-
rna-XM_034380078.1	Domain of unknown function (DUF4481)	-
rna-XM_034396098.1	Domain of unknown function (DUF4495)	KIAA0825
rna-XM_034374953.1	Domain of unknown function (DUF4586)	C4orf47
rna-XM_034398763.1	Domain of unknown function (DUF4728)	-
rna-XM_034384289.1	Domain present in PSD-95, Dlg, and ZO-1/2.	IL16
rna-XM_034374563.1	Domain that may be involved in binding ubiquitin-conjugating enzymes (UBCs)	CUEDC1
rna-XM_034374559.1	Domain that may be involved in binding ubiquitin-conjugating enzymes (UBCs)	CUEDC1
rna-XM_034374561.1	Domain that may be involved in binding ubiquitin-conjugating enzymes (UBCs)	CUEDC1
rna-XM_034374556.1	Domain that may be involved in binding ubiquitin-conjugating enzymes (UBCs)	CUEDC1
rna-XM_034374560.1	Domain that may be involved in binding ubiquitin-conjugating enzymes (UBCs)	CUEDC1
rna-XM_034374562.1	Domain that may be involved in binding ubiquitin-conjugating enzymes (UBCs)	CUEDC1
rna-XM_034374557.1	Domain that may be involved in binding ubiquitin-conjugating enzymes (UBCs)	CUEDC1
rna-XM_034374558.1	Domain that may be involved in binding ubiquitin-conjugating enzymes (UBCs)	CUEDC1
rna-XM_034374555.1	Domain that may be involved in binding ubiquitin-conjugating enzymes (UBCs)	CUEDC1
rna-XM_034377025.1	Doublesex DNA-binding motif	Dsx
rna-XM_034389409.1	dynactin	DCTN4
rna-XM_034375185.1	Dynamin, GTPase	DNM1L
rna-XM_034378406.1	EF-hand domain pair	NUCB2
rna-XM_034377965.1	EF-hand domain pair	KCNIP4
rna-XM_034377966.1	EF-hand domain pair	KCNIP4
rna-XM_034377963.1	EF-hand domain pair	KCNIP4
rna-XM_034377964.1	EF-hand domain pair	KCNIP4
rna-XM_034389077.1	EF-hand domain pair	-
rna-XM_034389078.1	EF-hand domain pair	-
rna-XM_034374567.1	Element of the TORC1 signaling pathway that acts as a mediator of diverse signals and that represses RNA polymerase III transcription. Inhibits the de novo assembly of TFIIIB onto DNA	MAF1
rna-XM_034387810.1	endopeptidase inhibitor activity	CD109
rna-XM_034387811.1	endopeptidase inhibitor activity	CD109
rna-XM_034387812.1	endopeptidase inhibitor activity	CD109
rna-XM_034380064.1	endoplasmic reticulum organization	VMP1
rna-XM_034380070.1	endoplasmic reticulum organization	VMP1
rna-XM_034380065.1	endoplasmic reticulum organization	VMP1
rna-XM_034380072.1	endoplasmic reticulum organization	VMP1
rna-XM_034380073.1	endoplasmic reticulum organization	VMP1
rna-XM_034380069.1	endoplasmic reticulum organization	VMP1
rna-XM_034380067.1	endoplasmic reticulum organization	VMP1
rna-XM_034380071.1	endoplasmic reticulum organization	VMP1
rna-XM_034380068.1	endoplasmic reticulum organization	VMP1
rna-XM_034394367.1	Enoyl-(Acyl carrier protein) reductase	-
rna-XM_034374922.1	Ephrin	EFNB2
rna-XM_034393283.1	Essential role in endosome membrane invagination and formation of multivesicular bodies, MVBs. Required during gastrulation and appears to regulate early embryonic signaling pathways. Inhibits tyrosine kinase receptor signaling by promoting degradation of the tyrosine-phosphorylated, active receptor, potentially by sorting activated receptors into MVBs. The MVBs are then trafficked to the lysosom…	HGS
rna-XM_034393282.1	Essential role in endosome membrane invagination and formation of multivesicular bodies, MVBs. Required during gastrulation and appears to regulate early embryonic signaling pathways. Inhibits tyrosine kinase receptor signaling by promoting degradation of the tyrosine-phosphorylated, active receptor, potentially by sorting activated receptors into MVBs. The MVBs are then trafficked to the lysosom…	HGS
rna-XM_034389415.1	Eukaryotic elongation factor 5A hypusine, DNA-binding OB fold	EIF5A
rna-XM_034389416.1	Eukaryotic elongation factor 5A hypusine, DNA-binding OB fold	EIF5A
rna-XM_034389417.1	Eukaryotic elongation factor 5A hypusine, DNA-binding OB fold	EIF5A
rna-XM_034379194.1	exodeoxyribonuclease III activity	RAD1
rna-XM_034379195.1	exodeoxyribonuclease III activity	RAD1
rna-XM_034389170.1	Extension to Ser/Thr-type protein kinases	PRKCI
rna-XM_034389171.1	Extension to Ser/Thr-type protein kinases	PRKCI
rna-XM_034378192.1	extracellular matrix protein	SPON2
rna-XM_034391145.1	Fatty acid desaturase	SCD
rna-XM_034391146.1	Fatty acid desaturase	SCD
rna-XM_034375134.1	Fes/CIP4, and EFC/F-BAR homology domain	NOSTRIN
rna-XM_034375127.1	Fes/CIP4, and EFC/F-BAR homology domain	NOSTRIN
rna-XM_034388875.1	Fibroblast growth factor	-
rna-XM_034389132.1	Fibronectin type 3 domain	-
rna-XM_034374744.1	Four repeated domains in the Fasciclin I family of proteins, present in many other contexts.	-
rna-XM_034391897.1	Four repeated domains in the Fasciclin I family of proteins, present in many other contexts.	Fas1
rna-XM_034391898.1	Four repeated domains in the Fasciclin I family of proteins, present in many other contexts.	Fas1
rna-XM_034387017.1	Galactose oxidase, central domain	-
rna-XM_034377859.1	GCN5-related N-acetyl-transferase	NATD1
rna-XM_034377861.1	GCN5-related N-acetyl-transferase	NATD1
rna-XM_034384256.1	GDNF/GAS1 domain	-
rna-XM_034386839.1	Glycosyl hydrolase family 1	LCT
rna-XM_034383992.1	G-patch domain	RBM5
rna-XM_034397249.1	G-protein coupled acetylcholine receptor activity. It is involved in the biological process described with G-protein coupled receptor signaling pathway	CHRM5
rna-XM_034397250.1	G-protein coupled acetylcholine receptor activity. It is involved in the biological process described with G-protein coupled receptor signaling pathway	CHRM5
rna-XM_034397251.1	G-protein coupled acetylcholine receptor activity. It is involved in the biological process described with G-protein coupled receptor signaling pathway	CHRM5
rna-XM_034397253.1	G-protein coupled acetylcholine receptor activity. It is involved in the biological process described with G-protein coupled receptor signaling pathway	CHRM5
rna-XM_034397254.1	G-protein coupled acetylcholine receptor activity. It is involved in the biological process described with G-protein coupled receptor signaling pathway	CHRM5
rna-XM_034400988.1	G-protein coupled receptor activity. It is involved in the biological process described with G-protein coupled receptor signaling pathway	DRD2
rna-XM_034401000.1	G-protein coupled receptor activity. It is involved in the biological process described with G-protein coupled receptor signaling pathway	DRD2
rna-XM_034401006.1	G-protein coupled receptor activity. It is involved in the biological process described with G-protein coupled receptor signaling pathway	DRD2
rna-XM_034375660.1	G-protein coupled receptor activity. It is involved in the biological process described with G-protein coupled receptor signaling pathway	-
rna-XM_034375661.1	G-protein coupled receptor activity. It is involved in the biological process described with G-protein coupled receptor signaling pathway	-
rna-XM_034387001.1	G-protein coupled receptor activity. It is involved in the biological process described with G-protein coupled receptor signaling pathway	HTR1A
rna-XM_034398317.1	G-protein coupled receptor activity. It is involved in the biological process described with G-protein coupled receptor signaling pathway	-
rna-XM_034375557.1	Gram-negative bacteria binding protein	GNBPB3
rna-XM_034381664.1	Growth-Arrest-Specific Protein 2 Domain	GAS2L1
rna-XM_034375531.1	GTP binding	GTPBP1
rna-XM_034377854.1	GTP binding	GTPBP2
rna-XM_034377855.1	GTP binding	GTPBP2
rna-XM_034394546.1	GTP binding. It is involved in the biological process described with	-
rna-XM_034396244.1	GTP binding. It is involved in the biological process described with	-
rna-XM_034379317.1	GTP binding. It is involved in the biological process described with protein transport	RAB11A
rna-XM_034379319.1	GTP binding. It is involved in the biological process described with protein transport	RAB11A
rna-XM_034379318.1	GTP binding. It is involved in the biological process described with protein transport	RAB11A
rna-XM_034384608.1	GTP binding. It is involved in the biological process described with small GTPase mediated signal transduction	ARL4C
rna-XM_034399080.1	GTP binding. It is involved in the biological process described with small GTPase mediated signal transduction	RHOBTB1
rna-XM_034399081.1	GTP binding. It is involved in the biological process described with small GTPase mediated signal transduction	RHOBTB1
rna-XM_034399079.1	GTP binding. It is involved in the biological process described with small GTPase mediated signal transduction	RHOBTB1
rna-XM_034401240.1	GTPase activator activity. It is involved in the biological process described with regulation of small GTPase mediated signal transduction	RAP1GAP
rna-XM_034401241.1	GTPase activator activity. It is involved in the biological process described with regulation of small GTPase mediated signal transduction	RAP1GAP
rna-XM_034401239.1	GTPase activator activity. It is involved in the biological process described with regulation of small GTPase mediated signal transduction	RAP1GAP
rna-XM_034379315.1	Guanine nucleotide exchange factor for Ras-like GTPases; N-terminal motif	SOS1
rna-XM_034388926.1	guanine nucleotide-releasing factor	RASGRF1
rna-XM_034391142.1	gustatory receptor	Gr43a
rna-XM_034391141.1	gustatory receptor	Gr43a
rna-XM_034399094.1	gustatory receptor which mediates acceptance or avoidance behavior, depending on its substrates	Gr63a
rna-XM_034399095.1	gustatory receptor which mediates acceptance or avoidance behavior, depending on its substrates	Gr63a
rna-XM_034397633.1	Haemolymph juvenile hormone binding protein (JHBP)	-
rna-XM_034386575.1	HD domain	SAMHD1
rna-XM_034386574.1	HD domain	SAMHD1
rna-XM_034386463.1	Hedgehog receptor activity	daf-6
rna-XM_034386464.1	Hedgehog receptor activity	daf-6
rna-XM_034394290.1	helix loop helix domain	MYC
rna-XM_034394619.1	helix-turn-helix, Psq domain	-
rna-XM_034394618.1	helix-turn-helix, Psq domain	-
rna-XM_034398362.1	helix-turn-helix, Psq domain	bab1
rna-XM_034375540.1	high mobility group	SOX14
rna-XM_034375525.1	High-temperature-induced dauer-formation protein	HID1
rna-XM_034395320.1	histone deacetylase	HDAC11
rna-XM_034389202.1	histone demethylase activity (H3-K9 specific)	-
rna-XM_034386045.1	histone lysine demethylation	KDM6A
rna-XM_034381146.1	Histone-lysine N-methyltransferase setd3-like	SETD3
rna-XM_034378370.1	Homeodomain	PRRX2
rna-XM_034399235.1	Hr1 repeat	PKN2
rna-XM_034399236.1	Hr1 repeat	PKN2
rna-XM_034399232.1	Hr1 repeat	PKN2
rna-XM_034399234.1	Hr1 repeat	PKN2
rna-XM_034376493.1	Immunoglobulin	-
rna-XM_034394849.1	Immunoglobulin	-
rna-XM_034396595.1	Immunoglobulin	-
rna-XM_034378045.1	Immunoglobulin like	PRTG
rna-XM_034396590.1	Immunoglobulin like	-
rna-XM_034384915.1	Immunoglobulin V-set domain	-
rna-XM_034384917.1	Immunoglobulin V-set domain	-
rna-XM_034384918.1	Immunoglobulin V-set domain	-
rna-XM_034389167.1	Inhibitor of growth proteins N-terminal histone-binding	ING3
rna-XM_034389155.1	Intermediate filament protein	LMNB1
rna-XM_034378145.1	involucrin	-
rna-XM_034376550.1	ionotropic glutamate receptor activity	GRIA2
rna-XM_034376552.1	ionotropic glutamate receptor activity	GRIA2
rna-XM_034378368.1	Ionotropic glutamate receptor-invertebrate	-
rna-XM_034386658.1	It is involved in the biological process described with exocytosis	EXOC7
rna-XM_034386659.1	It is involved in the biological process described with exocytosis	EXOC7
rna-XM_034379437.1	It is involved in the biological process described with intracellular protein transport	VPS16
rna-XM_034389168.1	It is involved in the biological process described with lipid metabolic process	PLA2G6
rna-XM_034389169.1	It is involved in the biological process described with lipid metabolic process	PLA2G6
rna-XM_034378914.1	It is involved in the biological process described with nucleotide-excision repair	ERCC2
rna-XM_034378470.1	It is involved in the biological process described with proteolysis	-
rna-XM_034386551.1	It is involved in the biological process described with proteolysis	ADAM22
rna-XM_034386544.1	It is involved in the biological process described with proteolysis	ADAM22
rna-XM_034386545.1	It is involved in the biological process described with proteolysis	ADAM22
rna-XM_034386546.1	It is involved in the biological process described with proteolysis	ADAM22
rna-XM_034386547.1	It is involved in the biological process described with proteolysis	ADAM22
rna-XM_034386549.1	It is involved in the biological process described with proteolysis	ADAM22
rna-XM_034386550.1	It is involved in the biological process described with proteolysis	ADAM22
rna-XM_034375521.1	It is involved in the biological process described with pseudouridine synthesis	RPUSD2
rna-XM_034375523.1	It is involved in the biological process described with pseudouridine synthesis	RPUSD2
rna-XM_034386560.1	It is involved in the biological process described with purine nucleobase biosynthetic process	GART
rna-XM_034378662.1	It is involved in the biological process described with regulation of Ras GTPase activity	GAPVD1
rna-XM_034383599.1	It is involved in the biological process described with regulation of transcription, DNA-templated	SMARCA4
rna-XM_034386052.1	It is involved in the biological process described with regulation of transcription, DNA-templated	SIN3A
rna-XM_034386054.1	It is involved in the biological process described with regulation of transcription, DNA-templated	SIN3A
rna-XM_034386051.1	It is involved in the biological process described with regulation of transcription, DNA-templated	SIN3A
rna-XM_034379316.1	It is involved in the biological process described with ribosome biogenesis	NOC4L
rna-XM_034394369.1	It is involved in the biological process described with sensory perception of smell	Or82a
rna-XM_034375408.1	It is involved in the biological process described with signal transduction	-
rna-XM_034378208.1	It is involved in the biological process described with signal transduction	UNC5C
rna-XM_034392011.1	It is involved in the biological process described with transmembrane transport	-
rna-XM_034392012.1	It is involved in the biological process described with transmembrane transport	-
rna-XM_034394474.1	It is involved in the biological process described with transmembrane transport	-
rna-XM_034396834.1	It is involved in the biological process described with transmembrane transport	-
rna-XM_034398921.1	It is involved in the biological process described with transmembrane transport	-
rna-XM_034394946.1	JmjC domain, hydroxylase	KDM4B
rna-XM_034378090.1	Juvenile hormone binding protein domains in insects.	to
rna-XM_034391839.1	K homology RNA-binding domain	PCBP3
rna-XM_034391834.1	K homology RNA-binding domain	PCBP3
rna-XM_034391836.1	K homology RNA-binding domain	PCBP3
rna-XM_034391837.1	K homology RNA-binding domain	PCBP3
rna-XM_034391832.1	K homology RNA-binding domain	PCBP3
rna-XM_034391826.1	K homology RNA-binding domain	PCBP3
rna-XM_034391838.1	K homology RNA-binding domain	PCBP3
rna-XM_034391830.1	K homology RNA-binding domain	PCBP3
rna-XM_034391827.1	K homology RNA-binding domain	PCBP3
rna-XM_034391828.1	K homology RNA-binding domain	PCBP3
rna-XM_034391831.1	K homology RNA-binding domain	PCBP3
rna-XM_034391833.1	K homology RNA-binding domain	PCBP3
rna-XM_034394279.1	K02A2.6-like	-
rna-XM_034385767.1	kinase activity. It is involved in the biological process described with	DGKI
rna-XM_034385768.1	kinase activity. It is involved in the biological process described with	DGKI
rna-XM_034394553.1	kinase activity. It is involved in the biological process described with protein phosphorylation	NLK
rna-XM_034375399.1	Kinase-like	CDK18
rna-XM_034375397.1	Kinase-like	CDK18
rna-XM_034375398.1	Kinase-like	CDK18
rna-XM_034385646.1	KR domain	-
rna-XM_034379085.1	Leucine rich repeat	LRRC20
rna-XM_034379086.1	Leucine rich repeat	LRRC20
rna-XM_034386276.1	Leucine Rich repeat	-
rna-XM_034391961.1	Leucine Rich Repeat	GPRNNB1
rna-XM_034392496.1	Leucine Rich Repeat	GPRNNB1
rna-XM_034389012.1	Leucine rich repeat containing 7	LRRC7
rna-XM_034387065.1	Leucine rich repeat C-terminal domain	kek2
rna-XM_034393480.1	Leucine rich repeat C-terminal domain	kek6
rna-XM_034387642.1	Leucine rich repeats (6 copies)	Gp150
rna-XM_034392866.1	Leucine-rich repeats, typical (most populated) subfamily	-
rna-XM_034378589.1	Ligand binding domain of hormone receptors	Hr4
rna-XM_034385125.1	Ligand for members of the frizzled family of seven transmembrane receptors	WNT16
rna-XM_034400814.1	Lipase	-
rna-XM_034389669.1	Lipase	-
rna-XM_034391960.1	Lipase	-
rna-XM_034379044.1	Lipoma HMGIC fusion partner	LHFP
rna-XM_034379045.1	Lipoma HMGIC fusion partner	LHFP
rna-XM_034378723.1	Low-density lipoprotein receptor domain class A	-
rna-XM_034379553.1	LSM domain	LSM1
rna-XM_034379554.1	LSM domain	LSM1
rna-XM_034374645.1	Lytic polysaccharide mono-oxygenase, cellulose-degrading	-
rna-XM_034374647.1	Lytic polysaccharide mono-oxygenase, cellulose-degrading	-
rna-XM_034374646.1	Lytic polysaccharide mono-oxygenase, cellulose-degrading	-
rna-XM_034374648.1	Lytic polysaccharide mono-oxygenase, cellulose-degrading	-
rna-XM_034374649.1	Lytic polysaccharide mono-oxygenase, cellulose-degrading	-
rna-XM_034384780.1	MafB19-like deaminase	DCTD
rna-XM_034384778.1	MafB19-like deaminase	DCTD
rna-XM_034384781.1	MafB19-like deaminase	DCTD
rna-XM_034384779.1	MafB19-like deaminase	DCTD
rna-XM_034375203.1	Major Facilitator Superfamily	-
rna-XM_034390042.1	Major Facilitator Superfamily	-
rna-XM_034390045.1	Major Facilitator Superfamily	-
rna-XM_034394473.1	Major Facilitator Superfamily	-
rna-XM_034396827.1	Major Facilitator Superfamily	-
rna-XM_034396829.1	Major Facilitator Superfamily	-
rna-XM_034396833.1	Major Facilitator Superfamily	-
rna-XM_034396830.1	Major Facilitator Superfamily	-
rna-XM_034396832.1	Major Facilitator Superfamily	-
rna-XM_034396831.1	Major Facilitator Superfamily	-
rna-XM_034397224.1	Major Facilitator Superfamily	-
rna-XM_034394087.1	mannose-6-phosphate isomerase	MPI
rna-XM_034394086.1	mannose-6-phosphate isomerase	MPI
rna-XM_034398043.1	MAP7 (E-MAP-115) family	ens
rna-XM_034398046.1	MAP7 (E-MAP-115) family	ens
rna-XM_034398041.1	MAP7 (E-MAP-115) family	ens
rna-XM_034398042.1	MAP7 (E-MAP-115) family	ens
rna-XM_034398045.1	MAP7 (E-MAP-115) family	ens
rna-XM_034394602.1	Membrane dipeptidase (Peptidase family M19)	-
rna-XM_034375629.1	Metal ion binding	-
rna-XM_034375631.1	Metal ion binding	-
rna-XM_034375632.1	Metal ion binding	-
rna-XM_034375628.1	Metal ion binding	-
rna-XM_034375382.1	Metal ion binding	MBNL2
rna-XM_034375383.1	Metal ion binding	MBNL2
rna-XM_034375385.1	Metal ion binding	MBNL2
rna-XM_034375386.1	Metal ion binding	MBNL2
rna-XM_034375376.1	Metal ion binding	MBNL2
rna-XM_034375377.1	Metal ion binding	MBNL2
rna-XM_034375378.1	Metal ion binding	MBNL2
rna-XM_034375379.1	Metal ion binding	MBNL2
rna-XM_034375380.1	Metal ion binding	MBNL2
rna-XM_034375381.1	Metal ion binding	MBNL2
rna-XM_034375384.1	Metal ion binding	MBNL2
rna-XM_034375400.1	Metal ion binding	WDFY2
rna-XM_034392490.1	metalloendopeptidase activity. It is involved in the biological process described with proteolysis	Nep5
rna-XM_034394603.1	metalloendopeptidase activity. It is involved in the biological process described with proteolysis	-
rna-XM_034395748.1	MIF4G domain	MIF4GD
rna-XM_034393721.1	Mitochondrial intermembrane space import and assembly protein	CHCHD4
rna-XM_034391783.1	mitochondrial RNA processing	FASTKD5
rna-XM_034374652.1	Mitoguardin	FAM73B
rna-XM_034396616.1	Motif C-terminal to PAS motifs (likely to contribute to PAS structural domain)	KCNH4
rna-XM_034389002.1	MULE transposase domain	-
rna-XM_034390416.1	MULE transposase domain	-
rna-XM_034394945.1	MULE transposase domain	-
rna-XM_034399460.1	MULE transposase domain	-
rna-XM_034382860.1	MYND finger	-
rna-XM_034379779.1	Myrosinase 1-like	LCT
rna-XM_034399417.1	N-acetylmuramoyl-L-alanine amidase activity. It is involved in the biological process described with peptidoglycan catabolic process	-
rna-XM_034400007.1	N-acetyltransferase activity	-
rna-XM_034398856.1	N-acetyltransferase activity	-
rna-XM_034398855.1	N-acetyltransferase activity	-
rna-XM_034394254.1	NACHT domain	-
rna-XM_034378046.1	NADH dehydrogenase ubiquinone	NDUFB8
rna-XM_034375548.1	Nanos homolog 3	NANOS3
rna-XM_034396745.1	NCK-associated protein 5	NCKAP5
rna-XM_034378766.1	Ndr family	-
rna-XM_034378765.1	Ndr family	-
rna-XM_034378767.1	Ndr family	-
rna-XM_034393586.1	Neuropeptide Y receptor activity. It is involved in the biological process described with G-protein coupled receptor signaling pathway	NPFFR2
rna-XM_034382282.1	Noggin	NOG
rna-XM_034392364.1	Nuclear pore complex protein	NUP214
rna-XM_034391888.1	nucleic acid binding	DDX25
rna-XM_034377667.1	Nucleoside 2-deoxyribosyltransferase like	-
rna-XM_034377668.1	Nucleoside 2-deoxyribosyltransferase like	-
rna-XM_034377670.1	Nucleoside 2-deoxyribosyltransferase like	-
rna-XM_034377672.1	Nucleoside 2-deoxyribosyltransferase like	-
rna-XM_034377669.1	Nucleoside 2-deoxyribosyltransferase like	-
rna-XM_034377675.1	Nucleoside 2-deoxyribosyltransferase like	-
rna-XM_034377674.1	Nucleoside 2-deoxyribosyltransferase like	-
rna-XM_034377673.1	Nucleoside 2-deoxyribosyltransferase like	-
rna-XM_034399938.1	Nucleoside transmembrane transporter activity. It is involved in the biological process described with	ent-3
rna-XM_034395807.1	nucleoside triphosphate catabolic process	SMPDL3B
rna-XM_034383878.1	nucleotide binding	RBFOX2
rna-XM_034383894.1	nucleotide binding	RBFOX2
rna-XM_034384090.1	nutrient reservoir activity	-
rna-XM_034381812.1	OAR domain	VSX2
rna-XM_034375054.1	occurring C-terminal to leucine-rich repeats	-
rna-XM_034375053.1	occurring C-terminal to leucine-rich repeats	-
rna-XM_034389193.1	Olfactomedin-like domains	OLFML2B
rna-XM_034398126.1	Organic solute transporter	-
rna-XM_034379196.1	PA domain	PRADC1
rna-XM_034389190.1	Paired Box domain	PAX5
rna-XM_034378194.1	PAN domain	-
rna-XM_034378195.1	PAN domain	-
rna-XM_034387528.1	peptidase inhibitor activity	-
rna-XM_034387527.1	peptidase inhibitor activity	-
rna-XM_034394398.1	Peptidase S8 pro-domain	PCSK2
rna-XM_034395293.1	Peptidylglycine alpha-amidating monooxygenase COOH-terminal interactor protein-1	RASSF10
rna-XM_034378047.1	PET assembly of cytochrome c oxidase, mitochondrial	PET117
rna-XM_034397414.1	PH domain associated with Beige/BEACH	NBEAL1
rna-XM_034375392.1	Phosphatidylinositol 3- and 4-kinase	PI4K2B
rna-XM_034375394.1	Phosphatidylinositol 3- and 4-kinase	PI4K2B
rna-XM_034396092.1	Phosphatidylinositol binding	SNX29
rna-XM_034378763.1	Phosphoglycerate mutase family	PGAM2
rna-XM_034378762.1	Phosphoglycerate mutase family	PGAM2
rna-XM_034375405.1	Phospholipase A2	-
rna-XM_034375406.1	Phospholipase A2	-
rna-XM_034378126.1	Phospholipase A2	-
rna-XM_034375542.1	Phospholipase A2-like	-
rna-XM_034378710.1	Phosphotransferase activity, alcohol group as acceptor	PI4K2B
rna-XM_034394037.1	Phosphotriesterase family	PTER
rna-XM_034395278.1	Phosphotyrosine interaction domain (PTB/PID)	APBB2
rna-XM_034395276.1	Phosphotyrosine interaction domain (PTB/PID)	APBB2
rna-XM_034395275.1	Phosphotyrosine interaction domain (PTB/PID)	APBB2
rna-XM_034395277.1	Phosphotyrosine interaction domain (PTB/PID)	APBB2
rna-XM_034395279.1	Phosphotyrosine interaction domain (PTB/PID)	APBB2
rna-XM_034375538.1	Phosphotyrosine-binding domain	TNS3
rna-XM_034377811.1	Piezo-type mechanosensitive ion channel component	-
rna-XM_034377812.1	Piezo-type mechanosensitive ion channel component	-
rna-XM_034377813.1	Piezo-type mechanosensitive ion channel component	-
rna-XM_034377814.1	Piezo-type mechanosensitive ion channel component	-
rna-XM_034377815.1	Piezo-type mechanosensitive ion channel component	-
rna-XM_034377816.1	Piezo-type mechanosensitive ion channel component	-
rna-XM_034377818.1	Piezo-type mechanosensitive ion channel component	-
rna-XM_034387414.1	Plexin cytoplasmic RasGAP domain	plexB
rna-XM_034387416.1	Plexin cytoplasmic RasGAP domain	plexB
rna-XM_034387413.1	Plexin cytoplasmic RasGAP domain	plexB
rna-XM_034399578.1	Poly(ADP-ribose) polymerase catalytic domain	-
rna-XM_034375409.1	positive regulation of autophagosome assembly	KIAA1324L
rna-XM_034389009.1	positive regulation of basement membrane assembly involved in embryonic body morphogenesis	PHLDB1
rna-XM_034378146.1	positive regulation of invadopodium disassembly	NAV2
rna-XM_034394481.1	positive regulation of protein tyrosine kinase activity	DOK7
rna-XM_034395071.1	Possible membrane-associated motif in LPS-induced tumor necrosis factor alpha factor (LITAF), also known as PIG7, and other animal proteins.	-
rna-XM_034375592.1	Produces nitric oxide (NO)	NOS1
rna-XM_034394301.1	Progestin and adipoQ receptor family member	PAQR3
rna-XM_034394302.1	Progestin and adipoQ receptor family member	PAQR3
rna-XM_034394304.1	Progestin and adipoQ receptor family member	PAQR3
rna-XM_034375060.1	prohibitin homologues	FLOT2
rna-XM_034385872.1	Proprotein convertase P-domain	FURIN
rna-XM_034385873.1	Proprotein convertase P-domain	FURIN
rna-XM_034385871.1	Proprotein convertase P-domain	FURIN
rna-XM_034385874.1	Proprotein convertase P-domain	FURIN
rna-XM_034379190.1	protein dimerization activity	BTRC
rna-XM_034379191.1	protein dimerization activity	BTRC
rna-XM_034397026.1	protein dimerization activity	SRF
rna-XM_034397025.1	protein dimerization activity	SRF
rna-XM_034384623.1	protein kinase A binding	LRBA
rna-XM_034384263.1	Protein kinase C conserved region 2 (CalB)	SYT9
rna-XM_034392435.1	Protein kinase C conserved region 2 (CalB)	SYT7
rna-XM_034374684.1	Protein kinase domain	CAMK1
rna-XM_034386541.1	Protein kinase domain	STK17B
rna-XM_034383995.1	protein modification by small protein conjugation or removal	-
rna-XM_034383994.1	protein modification by small protein conjugation or removal	-
rna-XM_034383993.1	protein modification by small protein conjugation or removal	-
rna-XM_034374653.1	Protein of unknown function (DUF3421)	uzip
rna-XM_034374654.1	Protein of unknown function (DUF3421)	uzip
rna-XM_034374655.1	Protein of unknown function (DUF3421)	uzip
rna-XM_034375030.1	Protein of unknown function (DUF3421)	-
rna-XM_034377899.1	Protein of unknown function (DUF3695)	-
rna-XM_034393545.1	protein phosphatase 1 regulatory	PPP1R9A
rna-XM_034393546.1	protein phosphatase 1 regulatory	PPP1R9A
rna-XM_034397740.1	protein polyubiquitination	UBE2G1
rna-XM_034398459.1	protein serine threonine kinase activity. It is involved in the biological process described with	STK32C
rna-XM_034377983.1	protein serine threonine kinase activity. It is involved in the biological process described with protein phosphorylation	SIK3
rna-XM_034377984.1	protein serine threonine kinase activity. It is involved in the biological process described with protein phosphorylation	SIK3
rna-XM_034377985.1	protein serine threonine kinase activity. It is involved in the biological process described with protein phosphorylation	SIK3
rna-XM_034383698.1	protein serine threonine kinase activity. It is involved in the biological process described with protein phosphorylation	NUAK1
rna-XM_034395699.1	protein serine threonine kinase activity. It is involved in the biological process described with protein phosphorylation	STK36
rna-XM_034395717.1	protein serine threonine kinase activity. It is involved in the biological process described with protein phosphorylation	PRKX
rna-XM_034395716.1	protein serine threonine kinase activity. It is involved in the biological process described with protein phosphorylation	PRKX
rna-XM_034380074.1	Protein serine threonine phosphatase activity. It is involved in the biological process described with protein dephosphorylation	PPM1L
rna-XM_034396100.1	Protein serine threonine phosphatase activity. It is involved in the biological process described with protein dephosphorylation	PPM1J
rna-XM_034395317.1	Protein transporter activity. It is involved in the biological process described with protein import into nucleus	KPNA2
rna-XM_034395318.1	Protein transporter activity. It is involved in the biological process described with protein import into nucleus	KPNA2
rna-XM_034376659.1	Protein tyrosine kinase	-
rna-XM_034387434.1	Protein tyrosine kinase	AATK
rna-XM_034387435.1	Protein tyrosine kinase	AATK
rna-XM_034387436.1	Protein tyrosine kinase	AATK
rna-XM_034387437.1	Protein tyrosine kinase	AATK
rna-XM_034392953.1	Protein tyrosine kinase	RPS6KA2
rna-XM_034392954.1	Protein tyrosine kinase	RPS6KA2
rna-XM_034392952.1	Protein tyrosine kinase	RPS6KA2
rna-XM_034392956.1	Protein tyrosine kinase	RPS6KA2
rna-XM_034392957.1	Protein tyrosine kinase	RPS6KA2
rna-XM_034375575.1	Rab GTPase activator activity	RAB3GAP1
rna-XM_034379305.1	Rap/ran-GAP	GARNL3
rna-XM_034376113.1	Ras family	-
rna-XM_034399579.1	Ras family	-
rna-XM_034384933.1	Ras subfamily of RAS small GTPases	-
rna-XM_034389657.1	receptor activity. It is involved in the biological process described with multicellular organismal development	SEMA5A
rna-XM_034378369.1	Receptor binding. It is involved in the biological process described with regulation of cell migration	LAMA2
rna-XM_034395031.1	regulation of photoreceptor cell axon guidance	-
rna-XM_034395034.1	regulation of photoreceptor cell axon guidance	-
rna-XM_034377448.1	Regulatory subunit of the condensin complex, a complex required for conversion of interphase chromatin into mitotic-like condense chromosomes. The condensin complex probably introduces positive supercoils into relaxed DNA in the presence of type I topoisomerases and converts nicked DNA into positive knotted forms in the presence of type II topoisomerases	NCAPD2
rna-XM_034374768.1	Repeated motif present between transmembrane helices in cystinosin, yeast ERS1p, mannose-P-dolichol utilization defect 1, and other hypothetical proteins.	MPDU1
rna-XM_034384290.1	Repulsive guidance molecule (RGM) C-terminus	RGMB
rna-XM_034392036.1	Responsible for the deacetylation of lysine residues on the N-terminal part of the core histones (H2A, H2B, H3 and H4). Histone deacetylation gives a tag for epigenetic repression and plays an important role in transcriptional regulation, cell cycle progression and developmental events	HDAC7
rna-XM_034392037.1	Responsible for the deacetylation of lysine residues on the N-terminal part of the core histones (H2A, H2B, H3 and H4). Histone deacetylation gives a tag for epigenetic repression and plays an important role in transcriptional regulation, cell cycle progression and developmental events	HDAC7
rna-XM_034392038.1	Responsible for the deacetylation of lysine residues on the N-terminal part of the core histones (H2A, H2B, H3 and H4). Histone deacetylation gives a tag for epigenetic repression and plays an important role in transcriptional regulation, cell cycle progression and developmental events	HDAC7
rna-XM_034392042.1	Responsible for the deacetylation of lysine residues on the N-terminal part of the core histones (H2A, H2B, H3 and H4). Histone deacetylation gives a tag for epigenetic repression and plays an important role in transcriptional regulation, cell cycle progression and developmental events	HDAC7
rna-XM_034389010.1	Reversion-inducing cysteine-rich protein with Kazal	RECK
rna-XM_034382068.1	Rho (Ras homology) subfamily of Ras-like small GTPases	RhoL
rna-XM_034379951.1	Rho guanyl-nucleotide exchange factor activity. It is involved in the biological process described with regulation of Rho protein signal transduction	-
rna-XM_034374936.1	Rho guanyl-nucleotide exchange factor activity. It is involved in the biological process described with regulation of Rho protein signal transduction	PLEKHG1
rna-XM_034374940.1	Rho guanyl-nucleotide exchange factor activity. It is involved in the biological process described with regulation of Rho protein signal transduction	PLEKHG1
rna-XM_034374937.1	Rho guanyl-nucleotide exchange factor activity. It is involved in the biological process described with regulation of Rho protein signal transduction	PLEKHG1
rna-XM_034374939.1	Rho guanyl-nucleotide exchange factor activity. It is involved in the biological process described with regulation of Rho protein signal transduction	PLEKHG1
rna-XM_034374938.1	Rho guanyl-nucleotide exchange factor activity. It is involved in the biological process described with regulation of Rho protein signal transduction	PLEKHG1
rna-XM_034378152.1	Rho guanyl-nucleotide exchange factor activity. It is involved in the biological process described with regulation of Rho protein signal transduction	PsGEF
rna-XM_034381471.1	Rho guanyl-nucleotide exchange factor activity. It is involved in the biological process described with regulation of Rho protein signal transduction	PLEKHG5
rna-XM_034381470.1	Rho guanyl-nucleotide exchange factor activity. It is involved in the biological process described with regulation of Rho protein signal transduction	PLEKHG5
rna-XM_034381469.1	Rho guanyl-nucleotide exchange factor activity. It is involved in the biological process described with regulation of Rho protein signal transduction	PLEKHG5
rna-XM_034381472.1	Rho guanyl-nucleotide exchange factor activity. It is involved in the biological process described with regulation of Rho protein signal transduction	PLEKHG5
rna-XM_034375811.1	RhoGEF domain	ARHGEF25
rna-XM_034374666.1	Rhomboid family	rho-6
rna-XM_034393722.1	ribonuclease P	RPP14
rna-XM_034396423.1	Ribosomal subunit 39S	-
rna-XM_034378147.1	Rieske [2Fe-2S] domain	nvd
rna-XM_034378148.1	Rieske [2Fe-2S] domain	nvd
rna-XM_034394241.1	RNA binding	ATXN1
rna-XM_034394242.1	RNA binding	ATXN1
rna-XM_034394243.1	RNA binding	ATXN1
rna-XM_034394244.1	RNA binding	ATXN1
rna-XM_034396419.1	RNA pol II promoter Fmp27 protein domain	KIAA0100
rna-XM_034396420.1	RNA pol II promoter Fmp27 protein domain	KIAA0100
rna-XM_034383890.1	RNA recognition motif	RBFOX2
rna-XM_034383895.1	RNA recognition motif	RBFOX2
rna-XM_034383896.1	RNA recognition motif	RBFOX2
rna-XM_034383900.1	RNA recognition motif	RBFOX2
rna-XM_034383901.1	RNA recognition motif	RBFOX2
rna-XM_034383866.1	RNA recognition motif	RBFOX2
rna-XM_034383868.1	RNA recognition motif	RBFOX2
rna-XM_034383870.1	RNA recognition motif	RBFOX2
rna-XM_034383880.1	RNA recognition motif	RBFOX2
rna-XM_034383884.1	RNA recognition motif	RBFOX2
rna-XM_034383885.1	RNA recognition motif	RBFOX2
rna-XM_034383888.1	RNA recognition motif	RBFOX2
rna-XM_034383892.1	RNA recognition motif	RBFOX2
rna-XM_034383865.1	RNA recognition motif	RBFOX2
rna-XM_034383867.1	RNA recognition motif	RBFOX2
rna-XM_034383869.1	RNA recognition motif	RBFOX2
rna-XM_034383871.1	RNA recognition motif	RBFOX2
rna-XM_034383873.1	RNA recognition motif	RBFOX2
rna-XM_034383874.1	RNA recognition motif	RBFOX2
rna-XM_034383876.1	RNA recognition motif	RBFOX2
rna-XM_034383877.1	RNA recognition motif	RBFOX2
rna-XM_034383879.1	RNA recognition motif	RBFOX2
rna-XM_034383881.1	RNA recognition motif	RBFOX2
rna-XM_034383882.1	RNA recognition motif	RBFOX2
rna-XM_034383891.1	RNA recognition motif	RBFOX2
rna-XM_034383889.1	RNA recognition motif	RBFOX2
rna-XM_034383897.1	RNA recognition motif	RBFOX2
rna-XM_034383875.1	RNA recognition motif	RBFOX2
rna-XM_034383886.1	RNA recognition motif	RBFOX2
rna-XM_034383887.1	RNA recognition motif	RBFOX2
rna-XM_034383893.1	RNA recognition motif	RBFOX2
rna-XM_034383898.1	RNA recognition motif	RBFOX2
rna-XM_034374287.1	RNA recognition motif. (a.k.a. RRM, RBD, or RNP domain)	PTBP2
rna-XM_034374288.1	RNA recognition motif. (a.k.a. RRM, RBD, or RNP domain)	PTBP2
rna-XM_034374289.1	RNA recognition motif. (a.k.a. RRM, RBD, or RNP domain)	PTBP2
rna-XM_034374290.1	RNA recognition motif. (a.k.a. RRM, RBD, or RNP domain)	PTBP2
rna-XM_034374291.1	RNA recognition motif. (a.k.a. RRM, RBD, or RNP domain)	PTBP2
rna-XM_034374292.1	RNA recognition motif. (a.k.a. RRM, RBD, or RNP domain)	PTBP2
rna-XM_034374294.1	RNA recognition motif. (a.k.a. RRM, RBD, or RNP domain)	PTBP2
rna-XM_034374295.1	RNA recognition motif. (a.k.a. RRM, RBD, or RNP domain)	PTBP2
rna-XM_034374296.1	RNA recognition motif. (a.k.a. RRM, RBD, or RNP domain)	PTBP2
rna-XM_034374298.1	RNA recognition motif. (a.k.a. RRM, RBD, or RNP domain)	PTBP2
rna-XM_034389404.1	Ryanodine Receptor TM 4-6	RYR2
rna-XM_034378026.1	SAM / Pointed domain	-
rna-XM_034391953.1	SCP / Tpx-1 / Ag5 / PR-1 / Sc7 family of extracellular domains.	-
rna-XM_034391951.1	SCP / Tpx-1 / Ag5 / PR-1 / Sc7 family of extracellular domains.	-
rna-XM_034378525.1	sequence-specific DNA binding	Ubx
rna-XM_034378526.1	sequence-specific DNA binding	Ubx
rna-XM_034394041.1	Sequence-specific DNA binding	TSNAX
rna-XM_034388103.1	Sequence-specific DNA binding transcription factor activity. It is involved in the biological process described with regulation of	NFAT5
rna-XM_034375590.1	Sequence-specific DNA binding transcription factor activity. It is involved in the biological process described with regulation of transcription, DNA-templated	H15
rna-XM_034378304.1	sequence-specific DNA binding. It is involved in the biological process described with regulation of transcription, DNA-templated	-
rna-XM_034378841.1	sequence-specific DNA binding. It is involved in the biological process described with regulation of transcription, DNA-templated	-
rna-XM_034379187.1	sequence-specific DNA binding. It is involved in the biological process described with regulation of transcription, DNA-templated	ATF6
rna-XM_034379188.1	sequence-specific DNA binding. It is involved in the biological process described with regulation of transcription, DNA-templated	ATF6
rna-XM_034379189.1	sequence-specific DNA binding. It is involved in the biological process described with regulation of transcription, DNA-templated	ATF6
rna-XM_034378218.1	Sequence-specific DNA binding. It is involved in the biological process described with regulation of transcription, DNA-templated	NKX6-1
rna-XM_034384300.1	sequence-specific DNA binding. It is involved in the biological process described with regulation of transcription, DNA-templated	FOXB1
rna-XM_034395696.1	sequence-specific DNA binding. It is involved in the biological process described with regulation of transcription, DNA-templated	L3MBTL3
rna-XM_034395688.1	sequence-specific DNA binding. It is involved in the biological process described with regulation of transcription, DNA-templated	L3MBTL3
rna-XM_034395695.1	sequence-specific DNA binding. It is involved in the biological process described with regulation of transcription, DNA-templated	L3MBTL3
rna-XM_034395697.1	sequence-specific DNA binding. It is involved in the biological process described with regulation of transcription, DNA-templated	L3MBTL3
rna-XM_034395689.1	sequence-specific DNA binding. It is involved in the biological process described with regulation of transcription, DNA-templated	L3MBTL3
rna-XM_034395698.1	sequence-specific DNA binding. It is involved in the biological process described with regulation of transcription, DNA-templated	L3MBTL3
rna-XM_034395690.1	sequence-specific DNA binding. It is involved in the biological process described with regulation of transcription, DNA-templated	L3MBTL3
rna-XM_034395692.1	sequence-specific DNA binding. It is involved in the biological process described with regulation of transcription, DNA-templated	L3MBTL3
rna-XM_034395694.1	sequence-specific DNA binding. It is involved in the biological process described with regulation of transcription, DNA-templated	L3MBTL3
rna-XM_034395693.1	sequence-specific DNA binding. It is involved in the biological process described with regulation of transcription, DNA-templated	L3MBTL3
rna-XM_034399636.1	sequence-specific DNA binding. It is involved in the biological process described with regulation of transcription, DNA-templated	LBX1
rna-XM_034382260.1	SERine Proteinase INhibitors	-
rna-XM_034384520.1	Serine/Threonine protein kinases, catalytic domain	DYRK1A
rna-XM_034391659.1	serine-type endopeptidase activity	-
rna-XM_034391655.1	serine-type endopeptidase activity	-
rna-XM_034391656.1	serine-type endopeptidase activity	-
rna-XM_034391660.1	serine-type endopeptidase activity	-
rna-XM_034391657.1	serine-type endopeptidase activity	-
rna-XM_034376141.1	serine-type endopeptidase activity. It is involved in the biological process described with proteolysis	-
rna-XM_034376142.1	serine-type endopeptidase activity. It is involved in the biological process described with proteolysis	-
rna-XM_034378128.1	serine-type endopeptidase activity. It is involved in the biological process described with proteolysis	-
rna-XM_034380491.1	serine-type endopeptidase activity. It is involved in the biological process described with proteolysis	CLIPB5
rna-XM_034388368.1	serine-type endopeptidase activity. It is involved in the biological process described with proteolysis	-
rna-XM_034378820.1	Serine-type peptidase activity. It is involved in the biological process described with proteolysis	DPP10
rna-XM_034378817.1	Serine-type peptidase activity. It is involved in the biological process described with proteolysis	DPP10
rna-XM_034392854.1	Serine-type peptidase activity. It is involved in the biological process described with proteolysis	PRCP
rna-XM_034375719.1	Serpentine type 7TM GPCR chemoreceptor Srsx	ador-1
rna-XM_034386016.1	SH3/SH2 adaptor activity	GRB14
rna-XM_034379078.1	Signal transducer and activator of transcription	STAT5B
rna-XM_034379080.1	Signal transducer and activator of transcription	STAT5B
rna-XM_034379082.1	Signal transducer and activator of transcription	STAT5B
rna-XM_034379079.1	Signal transducer and activator of transcription	STAT5B
rna-XM_034379083.1	Signal transducer and activator of transcription	STAT5B
rna-XM_034383921.1	Small conductance calcium-activated potassium channel	KCNN2
rna-XM_034391480.1	Small domain found in the jumonji family of transcription factors	-
rna-XM_034391481.1	Small domain found in the jumonji family of transcription factors	-
rna-XM_034375401.1	Small nuclear	SNRPB
rna-XM_034378151.1	sodium channel activity. It is involved in the biological process described with sodium ion transport	-
rna-XM_034398125.1	Sodium:solute symporter family	-
rna-XM_034398122.1	Sodium:solute symporter family	-
rna-XM_034376108.1	Sodium-phosphate symporter which plays a fundamental housekeeping role in phosphate transport	SLC20A2
rna-XM_034396422.1	Solute proton antiporter activity. It is involved in the biological process described with transmembrane transport	SLC9B2
rna-XM_034378209.1	Spondin_N	SPON2
rna-XM_034378193.1	Spondin_N	SPON2
rna-XM_034375573.1	Src homology 2 domains	BCAR3
rna-XM_034377928.1	Src homology 3 domains	PPP1R13B
rna-XM_034377954.1	Src homology 3 domains	PPP1R13B
rna-XM_034377937.1	Src homology 3 domains	PPP1R13B
rna-XM_034377946.1	Src homology 3 domains	PPP1R13B
rna-XM_034392406.1	Structural component of the gap junctions	-
rna-XM_034382216.1	Structural constituent of cuticle	-
rna-XM_034386444.1	Subtilase family	PCSK1
rna-XM_034393554.1	subunit of the gamma-secretase complex, an endoprotease complex that catalyzes the intramembrane cleavage of integral membrane proteins such as Notch receptors	PSEN1
rna-XM_034398370.1	Sugar (and other) transporter	Picot
rna-XM_034378717.1	Sulfotransferase family	Chst4
rna-XM_034378718.1	Sulfotransferase family	Chst4
rna-XM_034379470.1	synaptic vesicle	-
rna-XM_034394385.1	synaptic vesicle exocytosis	-
rna-XM_034393922.1	Tachykinin receptor activity. It is involved in the biological process described with G-protein coupled receptor signaling pathway	TACR2
rna-XM_034393924.1	Tachykinin receptor activity. It is involved in the biological process described with G-protein coupled receptor signaling pathway	TACR2
rna-XM_034395374.1	Tektin family	TEKT2
rna-XM_034377853.1	Tetratricopeptide repeat protein 21B-like	TTC21B
rna-XM_034375260.1	Thrombospondin type 1 repeats	-
rna-XM_034396896.1	Thrombospondin type 1 repeats	-
rna-XM_034393267.1	Timeless protein	TIMELESS
rna-XM_034388182.1	Transcription factor COE1 helix-loop-helix domain	EBF2
rna-XM_034388183.1	Transcription factor COE1 helix-loop-helix domain	EBF2
rna-XM_034388179.1	Transcription factor COE1 helix-loop-helix domain	EBF2
rna-XM_034388180.1	Transcription factor COE1 helix-loop-helix domain	EBF2
rna-XM_034388181.1	Transcription factor COE1 helix-loop-helix domain	EBF2
rna-XM_034378773.1	Transferase activity, transferring acyl groups other than amino-acyl groups	-
rna-XM_034378772.1	Transferase activity, transferring acyl groups other than amino-acyl groups	-
rna-XM_034395700.1	Transferase activity, transferring hexosyl groups	ALG10
rna-XM_034388492.1	Transmembrane 9 superfamily member	TM9SF3
rna-XM_034399908.1	Transmembrane amino acid transporter protein	-
rna-XM_034399909.1	Transmembrane amino acid transporter protein	-
rna-XM_034399907.1	Transmembrane amino acid transporter protein	-
rna-XM_034399312.1	transmembrane receptor protein tyrosine kinase activity. It is involved in the biological process described with protein phosphorylation	ERBB2
rna-XM_034397835.1	Transmembrane transporter activity. It is involved in the biological process described with transmembrane transport	SLC22A14
rna-XM_034375289.1	transporter activity. It is involved in the biological process described with transport	-
rna-XM_034398710.1	transposition, RNA-mediated	-
rna-XM_034374859.1	troponin C	-
rna-XM_034377856.1	Trypsin	-
rna-XM_034394412.1	Trypsin-like serine protease	-
rna-XM_034374796.1	twin BRCT domain	MCPH1
rna-XM_034396157.1	UAA transporter family	SLC35B4
rna-XM_034378039.1	Ubiquitin specific peptidase 48	USP48
rna-XM_034378118.1	Ubiquitin specific peptidase 48	USP48
rna-XM_034395752.1	Uncharacterized conserved protein (DUF2054)	C12orf49
rna-XM_034378781.1	UTP glucose-1-phosphate uridylyltransferase activity. It is involved in the biological process described with UDP-glucose metabolic process	UGP2
rna-XM_034378780.1	UTP glucose-1-phosphate uridylyltransferase activity. It is involved in the biological process described with UDP-glucose metabolic process	UGP2
rna-XM_034395315.1	Utp25, U3 small nucleolar RNA-associated SSU processome protein 25	DIEXF
rna-XM_034397680.1	Vacuolar Protein	-
rna-XM_034394540.1	vacuolar protein sorting-associated protein 8 homolog	VPS8
rna-XM_034375569.1	Vault protein inter-alpha-trypsin domain	ITIH5
rna-XM_034399981.1	Voltage-gated potassium channel activity. It is involved in the biological process described with	KCNA2
rna-XM_034399982.1	Voltage-gated potassium channel activity. It is involved in the biological process described with	KCNA2
rna-XM_034375747.1	VRR_NUC	FAN1
rna-XM_034394265.1	WD domain, G-beta repeat	WDR18
rna-XM_034395407.1	Zc3h12a-like Ribonuclease NYN domain	-
rna-XM_034395404.1	Zc3h12a-like Ribonuclease NYN domain	-
rna-XM_034395405.1	Zc3h12a-like Ribonuclease NYN domain	-
rna-XM_034395406.1	Zc3h12a-like Ribonuclease NYN domain	-
rna-XM_034379251.1	zinc finger	-
rna-XM_034395088.1	zinc finger	-
rna-XM_034395087.1	zinc finger	-
rna-XM_034399541.1	zinc finger	KLF7
rna-XM_034399551.1	zinc finger	HNRNPC
rna-XM_034394039.1	Zinc finger protein-like 1 homolog	ZFPL1
rna-XM_034394040.1	Zinc finger protein-like 1 homolog	ZFPL1
rna-XM_034396593.1	Zinc finger, C2H2 type	KLF15
rna-XM_034377112.1	zinc ion binding	-
rna-XM_034378495.1	Zinc ion binding	TANC2
rna-XM_034386163.1	Zinc ion binding	nhl-1
rna-XM_034386162.1	Zinc ion binding	nhl-1
rna-XM_034393856.1	Zinc ion binding	RNF144A
rna-XM_034395593.1	Zinc ion binding	TGFB1I1
rna-XM_034395594.1	Zinc ion binding	TGFB1I1
rna-XM_034395595.1	Zinc ion binding	TGFB1I1
rna-XM_034395602.1	Zinc ion binding	TGFB1I1
rna-XM_034395601.1	Zinc ion binding	TGFB1I1
rna-XM_034395603.1	Zinc ion binding	TGFB1I1
rna-XM_034397957.1	zinc ion binding	RNF182
rna-XM_034398516.1	Zinc ion binding	JADE2
rna-XM_034398519.1	Zinc ion binding	JADE2
rna-XM_034398518.1	Zinc ion binding	JADE2
rna-XM_034398517.1	Zinc ion binding	JADE2
rna-XM_034390361.1	zinc ion binding. It is involved in the biological process described with steroid hormone mediated signaling pathway	HNF4A
rna-XM_034390362.1	zinc ion binding. It is involved in the biological process described with steroid hormone mediated signaling pathway	HNF4A
rna-XM_034390366.1	zinc ion binding. It is involved in the biological process described with steroid hormone mediated signaling pathway	HNF4A
rna-XM_034390363.1	zinc ion binding. It is involved in the biological process described with steroid hormone mediated signaling pathway	HNF4A
rna-XM_034390367.1	zinc ion binding. It is involved in the biological process described with steroid hormone mediated signaling pathway	HNF4A
rna-XM_034390365.1	zinc ion binding. It is involved in the biological process described with steroid hormone mediated signaling pathway	HNF4A
rna-XM_034390368.1	zinc ion binding. It is involved in the biological process described with steroid hormone mediated signaling pathway	HNF4A
rna-XM_034378932.1	Zinc-binding domain present in Lin-11, Isl-1, Mec-3.	LMO1
rna-XM_034378930.1	Zinc-binding domain present in Lin-11, Isl-1, Mec-3.	LMO1
rna-XM_034378931.1	Zinc-binding domain present in Lin-11, Isl-1, Mec-3.	LMO1
rna-XM_034378933.1	Zinc-binding domain present in Lin-11, Isl-1, Mec-3.	LMO1
rna-XM_034378934.1	Zinc-binding domain present in Lin-11, Isl-1, Mec-3.	LMO1
rna-XM_034378935.1	Zinc-binding domain present in Lin-11, Isl-1, Mec-3.	LMO1
rna-XM_034378937.1	Zinc-binding domain present in Lin-11, Isl-1, Mec-3.	LMO1
rna-XM_034394570.1	Zinc-binding domain present in Lin-11, Isl-1, Mec-3.	LMO1
rna-XM_034395598.1	Zinc-binding domain present in Lin-11, Isl-1, Mec-3.	TGFB1I1
rna-XM_034395604.1	Zinc-binding domain present in Lin-11, Isl-1, Mec-3.	TGFB1I1
rna-XM_034395597.1	Zinc-binding domain present in Lin-11, Isl-1, Mec-3.	TGFB1I1
rna-XM_034395596.1	Zinc-binding domain present in Lin-11, Isl-1, Mec-3.	TGFB1I1
rna-XM_034395600.1	Zinc-binding domain present in Lin-11, Isl-1, Mec-3.	TGFB1I1

## Sheet: field_4pops_ctmax
Gene	Function	Gene abbreviation	Gene
rna-XM_034376688.1	Belongs to the GMC oxidoreductase family	Gld	rna-XM_034379944.1
rna-XM_034376689.1	Belongs to the GMC oxidoreductase family	Gld	rna-XM_034380168.1
rna-XM_034376690.1	Belongs to the GMC oxidoreductase family	Gld	rna-XM_034380379.1
rna-XM_034399440.1	flavin adenine dinucleotide binding. It is involved in the biological process described with oxidation-reduction process	ACADM	rna-XM_034380380.1
rna-XM_034399439.1	flavin adenine dinucleotide binding. It is involved in the biological process described with oxidation-reduction process	ACADM	rna-XM_034381455.1
rna-XM_034374964.1	glutamate synthase (NADH) activity. It is involved in the biological process described with oxidation-reduction process	-	rna-XM_034380949.1
rna-XM_034374956.1	glutamate synthase (NADH) activity. It is involved in the biological process described with oxidation-reduction process	-	rna-XM_034381545.1
rna-XM_034375533.1	GMC oxidoreductase	-	rna-XM_034380105.1
rna-XM_034388692.1	GMC oxidoreductase	-	rna-XM_034380110.1
rna-XM_034388693.1	GMC oxidoreductase	-	rna-XM_034381681.1
rna-XM_034390892.1	Heat shock 70 kDa protein	dnaK	rna-XM_034381462.1
rna-XM_034389913.1	Heat shock 70 kDa protein	dnaK	rna-XM_034379959.1
rna-XM_034378979.1	heme binding. It is involved in the biological process described with oxidation-reduction process	CYP307A1	rna-XM_034378979.1
rna-XM_034398248.1	heme binding. It is involved in the biological process described with oxidation-reduction process	Cyp6a9	rna-XM_034375582.1
rna-XM_034398246.1	heme binding. It is involved in the biological process described with oxidation-reduction process	Cyp6a9	rna-XM_034381602.1
rna-XM_034395438.1	oxidoreductase activity, acting on paired donors, with incorporation or reduction of molecular oxygen, 2-oxoglutarate as one donor, and incorporation of one atom each of oxygen into both donors. It is involved in the biological process described with oxidation-reduction process	-	rna-XM_034381395.1
rna-XM_034395439.1	Oxidoreductase activity, acting on paired donors, with incorporation or reduction of molecular oxygen, 2-oxoglutarate as one donor, and incorporation of one atom each of oxygen into both donors. It is involved in the biological process described with oxidation-reduction process	-	rna-XM_034381264.1
rna-XM_034377977.1	Oxidoreductase activity. It is involved in the biological process described with oxidation-reduction process	PAOX	rna-XM_034381265.1
rna-XM_034379199.1	Sulfiredoxin activity. It is involved in the biological process described with oxidation-reduction process	SRXN1	rna-XM_034381262.1
rna-XM_034379197.1	Sulfiredoxin activity. It is involved in the biological process described with oxidation-reduction process	SRXN1	rna-XM_034381263.1
rna-XM_034379198.1	Sulfiredoxin activity. It is involved in the biological process described with oxidation-reduction process	SRXN1	rna-XM_034381674.1
rna-XM_034390693.1	activity. It is involved in the biological process described with microtubule-based movement	DYNC1H1	rna-XM_034378723.1
rna-XM_034390695.1	activity. It is involved in the biological process described with microtubule-based movement	DYNC1H1	rna-XM_034380130.1
rna-XM_034390696.1	activity. It is involved in the biological process described with microtubule-based movement	DYNC1H1	rna-XM_034380131.1
rna-XM_034390697.1	activity. It is involved in the biological process described with microtubule-based movement	DYNC1H1	rna-XM_034380102.1
rna-XM_034390694.1	activity. It is involved in the biological process described with microtubule-based movement	DYNC1H1	rna-XM_034380103.1
rna-XM_034390699.1	activity. It is involved in the biological process described with microtubule-based movement	DYNC1H1	rna-XM_034380104.1
rna-XM_034390700.1	activity. It is involved in the biological process described with microtubule-based movement	DYNC1H1	rna-XM_034380101.1
rna-XM_034390701.1	activity. It is involved in the biological process described with microtubule-based movement	DYNC1H1	rna-XM_034380725.1
rna-XM_034390702.1	activity. It is involved in the biological process described with microtubule-based movement	DYNC1H1	rna-XM_034381951.1
rna-XM_034389682.1	activity. It is involved in the biological process described with microtubule-based movement	DYNC1H1	rna-XM_034381953.1
rna-XM_034389684.1	activity. It is involved in the biological process described with microtubule-based movement	DYNC1H1	rna-XM_034381952.1
rna-XM_034389686.1	activity. It is involved in the biological process described with microtubule-based movement	DYNC1H1	rna-XM_034381950.1
rna-XM_034389683.1	activity. It is involved in the biological process described with microtubule-based movement	DYNC1H1	rna-XM_034381249.1
rna-XM_034383057.1	Insect cuticle protein	-	rna-XM_034381883.1
rna-XM_034394249.1	Insect cuticle protein	CPR32	rna-XM_034381167.1
rna-XM_034394449.1	Insect cuticle protein	-	rna-XM_034380916.1
rna-XM_034394450.1	Insect cuticle protein	-	rna-XM_034380919.1
rna-XM_034394452.1	Insect cuticle protein	-	rna-XM_034380918.1
rna-XM_034393556.1	Insect cuticle protein	-	rna-XM_034380917.1
rna-XM_034378090.1	Juvenile hormone binding protein domains in insects.	to	rna-XM_034379816.1
rna-XM_034382830.1	Kinesin-associated microtubule-binding	KIF11	rna-XM_034380756.1
rna-XM_034385373.1	Microtubule-associated proteins 1A 1B light chain 3A-like	MAP1LC3A	rna-XM_034379817.1
rna-XM_034394320.1	microtubule-severing ATPase activity	FIGNL1	rna-XM_034380804.1
rna-XM_034389138.1	Tubulin is the major constituent of microtubules. It binds two moles of GTP, one at an exchangeable site on the beta chain and one at a non-exchangeable site on the alpha chain	-	rna-XM_034381542.1
rna-XM_034387167.1	Tubulin-tyrosine ligase family	TTLL8	rna-XM_034381543.1
rna-XM_034375338.1	actin binding	SPIRE2	rna-XM_034380818.1
rna-XM_034383768.1	actin binding	cher	rna-XM_034380817.1
rna-XM_034383769.1	actin binding	cher	rna-XM_034380891.1
rna-XM_034383770.1	actin binding	cher	rna-XM_034380902.1
rna-XM_034383772.1	actin binding	cher	rna-XM_034381648.1
rna-XM_034388008.1	actin filament binding	TMEM245	rna-XM_034381236.1
rna-XM_034388009.1	actin filament binding	TMEM245	rna-XM_034380541.1
rna-XM_034377912.1	actin filament network formation	COBLL1	rna-XM_034379883.1
rna-XM_034377886.1	actin filament network formation	COBLL1	rna-XM_034379885.1
rna-XM_034377894.1	actin filament network formation	COBLL1	rna-XM_034379882.1
rna-XM_034377902.1	actin filament network formation	COBLL1	rna-XM_034379884.1
rna-XM_034377838.1	actin filament network formation	COBLL1	rna-XM_034379880.1
rna-XM_034377849.1	actin filament network formation	COBLL1	rna-XM_034379886.1
rna-XM_034377858.1	actin filament network formation	COBLL1	rna-XM_034379878.1
rna-XM_034377867.1	actin filament network formation	COBLL1	rna-XM_034379879.1
rna-XM_034377876.1	actin filament network formation	COBLL1	rna-XM_034380385.1
rna-XM_034388664.1	Belongs to the actin family	ACTB	rna-XM_034379732.1
rna-XM_034388663.1	Belongs to the actin family	ACTB	rna-XM_034379731.1
rna-XM_034388662.1	Belongs to the actin family	ACTB	rna-XM_034379727.1
rna-XM_034388025.1	Belongs to the actin family	ACTB	rna-XM_034379722.1
rna-XM_034393360.1	binding. It is involved in the biological process described with actin	FMNL2	rna-XM_034379723.1
rna-XM_034388006.1	binding. It is involved in the biological process described with cell adhesion	CTNNA1	rna-XM_034379724.1
rna-XM_034388005.1	binding. It is involved in the biological process described with cell adhesion	CTNNA1	rna-XM_034379725.1
rna-XM_034388007.1	binding. It is involved in the biological process described with cell adhesion	CTNNA1	rna-XM_034379726.1
rna-XM_034374774.1	Cadherin binding. It is involved in the biological process described with	PKP4	rna-XM_034379728.1
rna-XM_034374782.1	Cadherin binding. It is involved in the biological process described with	PKP4	rna-XM_034379729.1
rna-XM_034374773.1	Cadherin binding. It is involved in the biological process described with	PKP4	rna-XM_034380049.1
rna-XM_034374780.1	Cadherin binding. It is involved in the biological process described with	PKP4	rna-XM_034381219.1
rna-XM_034374772.1	Cadherin binding. It is involved in the biological process described with	PKP4	rna-XM_034379811.1
rna-XM_034374779.1	Cadherin binding. It is involved in the biological process described with	PKP4	rna-XM_034379809.1
rna-XM_034374781.1	Cadherin binding. It is involved in the biological process described with	PKP4	rna-XM_034379810.1
rna-XM_034374776.1	Cadherin binding. It is involved in the biological process described with	PKP4	rna-XM_034379808.1
rna-XM_034374777.1	Cadherin binding. It is involved in the biological process described with	PKP4	rna-XM_034381222.1
rna-XM_034374778.1	Cadherin binding. It is involved in the biological process described with	PKP4	rna-XM_034381224.1
rna-XM_034389011.1	Cadherin repeats.	FAT1	rna-XM_034381221.1
rna-XM_034379031.1	Cadherins are calcium-dependent cell adhesion proteins	-	rna-XM_034381225.1
rna-XM_034387844.1	Cadherins are calcium-dependent cell adhesion proteins	hmr-1	rna-XM_034381223.1
rna-XM_034399225.1	Cell morphogenesis N-terminal	FRY	rna-XM_034381233.1
rna-XM_034397115.1	Cell surface proteoglycan	SDC2	rna-XM_034381235.1
rna-XM_034397116.1	Cell surface proteoglycan	SDC2	rna-XM_034380189.1
rna-XM_034397117.1	Cell surface proteoglycan	SDC2	rna-XM_034379785.1
rna-XM_034397119.1	Cell surface proteoglycan	SDC2	rna-XM_034379784.1
rna-XM_034397118.1	Cell surface proteoglycan	SDC2	rna-XM_034380151.1
rna-XM_034378303.1	cell-cell junction organization	C9orf172	rna-XM_034379912.1
rna-XM_034389978.1	Dynein heavy chain and region D6 of dynein motor	DNAH10	rna-XM_034379958.1
rna-XM_034393565.1	Endocuticle structural glycoprotein	-	rna-XM_034381156.1
rna-XM_034375582.1	heterophilic cell-cell adhesion via plasma membrane cell adhesion molecules	NPHS1	rna-XM_034381157.1
rna-XM_034378415.1	7 transmembrane receptor (rhodopsin family)	HCRTR2	rna-XM_034379940.1
rna-XM_034389177.1	7 transmembrane receptor (rhodopsin family)	NMUR1	rna-XM_034381086.1
rna-XM_034395441.1	7 transmembrane receptor (rhodopsin family)	-	rna-XM_034381090.1
rna-XM_034396742.1	7 transmembrane receptor (rhodopsin family)	GPRNPY4	rna-XM_034381088.1
rna-XM_034396862.1	7 transmembrane receptor (rhodopsin family)	RXFP1	rna-XM_034381087.1
rna-XM_034397563.1	7 transmembrane receptor (rhodopsin family)	ser-2	rna-XM_034381089.1
rna-XM_034383676.1	7 transmembrane receptor (Secretin family)	pdfr-1	rna-XM_034381484.1
rna-XM_034380565.1	AAA domain	ZNFX1	rna-XM_034381485.1
rna-XM_034380564.1	AAA domain	ZNFX1	rna-XM_034381384.1
rna-XM_034380567.1	AAA domain	ZNFX1	rna-XM_034381383.1
rna-XM_034387245.1	AAA domain	ZNFX1	rna-XM_034381211.1
rna-XM_034391017.1	AAA domain	ZNFX1	rna-XM_034381329.1
rna-XM_034397870.1	acetylcholinesterase activity	-	rna-XM_034381328.1
rna-XM_034393728.1	activity. It is involved in the biological process described with	HIF1A	rna-XM_034381330.1
rna-XM_034394461.1	activity. It is involved in the biological process described with	FASN	rna-XM_034375421.1
rna-XM_034394228.1	activity. It is involved in the biological process described with ion transport	GRIN2B	rna-XM_034381937.1
rna-XM_034394232.1	activity. It is involved in the biological process described with ion transport	GRIN2B	rna-XM_034381936.1
rna-XM_034394233.1	activity. It is involved in the biological process described with ion transport	GRIN2B	rna-XM_034381130.1
rna-XM_034394229.1	activity. It is involved in the biological process described with ion transport	GRIN2B	rna-XM_034380786.1
rna-XM_034394230.1	activity. It is involved in the biological process described with ion transport	GRIN2B	rna-XM_034380787.1
rna-XM_034394231.1	activity. It is involved in the biological process described with ion transport	GRIN2B	rna-XM_034380785.1
rna-XM_034393729.1	activity. It is involved in the biological process described with metabolic process	FLAD1	rna-XM_034381079.1
rna-XM_034393730.1	activity. It is involved in the biological process described with metabolic process	FLAD1	rna-XM_034381066.1
rna-XM_034375566.1	activity. It is involved in the biological process described with protein glycosylation	-	rna-XM_034380844.1
rna-XM_034397859.1	activity. It is involved in the biological process described with regulation of transcription, DNA-templated	SIM2	rna-XM_034380842.1
rna-XM_034397829.1	activity. It is involved in the biological process described with signal transduction	NPAS4	rna-XM_034380841.1
rna-XM_034388838.1	Acyl transferase domain	-	rna-XM_034380843.1
rna-XM_034389239.1	Acyl transferase domain	-	rna-XM_034380950.1
rna-XM_034382454.1	Acyltransferase family	-	rna-XM_034379715.1
rna-XM_034384848.1	Adaptor complexes medium subunit family	stnB	rna-XM_034381535.1
rna-XM_034388377.1	ADP-ribose polymerase	PARP16	rna-XM_034381536.1
rna-XM_034388376.1	ADP-ribose polymerase	PARP16	rna-XM_034381537.1
rna-XM_034378764.1	ADP-ribosylation factor family	-	rna-XM_034381346.1
rna-XM_034386456.1	Alkaline phosphatase	ALPL	rna-XM_034381348.1
rna-XM_034382881.1	alpha/beta hydrolase fold	CES5A	rna-XM_034379788.1
rna-XM_034382882.1	alpha/beta hydrolase fold	CES5A	rna-XM_034380199.1
rna-XM_034382874.1	alpha/beta hydrolase fold	CES5A	rna-XM_034375537.1
rna-XM_034382875.1	alpha/beta hydrolase fold	CES5A	rna-XM_034381726.1
rna-XM_034382876.1	alpha/beta hydrolase fold	CES5A	rna-XM_034381725.1
rna-XM_034382877.1	alpha/beta hydrolase fold	CES5A	rna-XM_034381162.1
rna-XM_034382878.1	alpha/beta hydrolase fold	CES5A	rna-XM_034379876.1
rna-XM_034382879.1	alpha/beta hydrolase fold	CES5A	rna-XM_034381523.1
rna-XM_034382880.1	alpha/beta hydrolase fold	CES5A	rna-XM_034381524.1
rna-XM_034387365.1	alpha/beta hydrolase fold	ABHD2	rna-XM_034381706.1
rna-XM_034394343.1	alpha/beta hydrolase fold	CES5A	rna-XM_034381707.1
rna-XM_034374156.1	Alpha-2-Macroglobulin	CD109	rna-XM_034381259.1
rna-XM_034374165.1	Alpha-2-Macroglobulin	CD109	rna-XM_034381260.1
rna-XM_034393810.1	Alpha-2-Macroglobulin	CD109	rna-XM_034381719.1
rna-XM_034393807.1	Alpha-2-Macroglobulin	CD109	rna-XM_034381718.1
rna-XM_034393808.1	Alpha-2-Macroglobulin	CD109	rna-XM_034381070.1
rna-XM_034393809.1	Alpha-2-Macroglobulin	CD109	rna-XM_034379803.1
rna-XM_034393811.1	Alpha-2-Macroglobulin	CD109	rna-XM_034379804.1
rna-XM_034393812.1	Alpha-2-Macroglobulin	CD109	rna-XM_034381775.1
rna-XM_034393813.1	Alpha-2-Macroglobulin	CD109	rna-XM_034381911.1
rna-XM_034393814.1	Alpha-2-Macroglobulin	CD109	rna-XM_034381912.1
rna-XM_034398363.1	amino acid transporter	-	rna-XM_034381915.1
rna-XM_034395420.1	Aminotransferase class I and II	GPT2	rna-XM_034381914.1
rna-XM_034378371.1	Ammonium transporter	amt-3	rna-XM_034401028.1
rna-XM_034394499.1	Animal haem peroxidase	HPX5	rna-XM_034381963.1
rna-XM_034392246.1	Ankyrin repeat	-	rna-XM_034380700.1
rna-XM_034375700.1	Ankyrin repeat, SAM and basic leucine zipper domain-containing protein 1-like	ASZ1	rna-XM_034380188.1
rna-XM_034388681.1	Ankyrin repeats (3 copies)	-	rna-XM_034381795.1
rna-XM_034396939.1	Annexin repeats	-	rna-XM_034381460.1
rna-XM_034375568.1	apical constriction	-	rna-XM_034381459.1
rna-XM_034394606.1	Apolipoprotein D	Apod	rna-XM_034381881.1
rna-XM_034396612.1	ARF guanyl-nucleotide exchange factor activity. It is involved in the biological process described with regulation of ARF protein signal transduction	IQSEC1	rna-XM_034381882.1
rna-XM_034390923.1	ARID/BRIGHT DNA binding domain	ARID3A	rna-XM_034379712.1
rna-XM_034377978.1	assists the folding of proteins upon ATP hydrolysis	cct7	rna-XM_034381662.1
rna-XM_034376594.1	ATP binding. It is involved in the biological process described with protein phosphorylation	-	rna-XM_034381793.1
rna-XM_034376595.1	ATP binding. It is involved in the biological process described with protein phosphorylation	-	rna-XM_034380751.1
rna-XM_034376596.1	ATP binding. It is involved in the biological process described with protein phosphorylation	-	rna-XM_034379897.1
rna-XM_034376598.1	ATP binding. It is involved in the biological process described with protein phosphorylation	-	rna-XM_034379898.1
rna-XM_034376599.1	ATP binding. It is involved in the biological process described with protein phosphorylation	-	rna-XM_034379899.1
rna-XM_034376600.1	ATP binding. It is involved in the biological process described with protein phosphorylation	-	rna-XM_034379900.1
rna-XM_034376602.1	ATP binding. It is involved in the biological process described with protein phosphorylation	-	rna-XM_034379901.1
rna-XM_034376604.1	ATP binding. It is involved in the biological process described with protein phosphorylation	-	rna-XM_034379902.1
rna-XM_034383164.1	ATP binding. It is involved in the biological process described with protein phosphorylation	EPHA5	rna-XM_034379904.1
rna-XM_034399152.1	ATP binding. It is involved in the biological process described with protein phosphorylation	PAK7	rna-XM_034379972.1
rna-XM_034399147.1	ATP binding. It is involved in the biological process described with protein phosphorylation	PAK7	rna-XM_034381643.1
rna-XM_034399148.1	ATP binding. It is involved in the biological process described with protein phosphorylation	PAK7	rna-XM_034379709.1
rna-XM_034399149.1	ATP binding. It is involved in the biological process described with protein phosphorylation	PAK7	rna-XM_034379710.1
rna-XM_034399151.1	ATP binding. It is involved in the biological process described with protein phosphorylation	PAK7	rna-XM_034397795.1
rna-XM_034399150.1	ATP binding. It is involved in the biological process described with protein phosphorylation	PAK7	rna-XM_034381916.1
rna-XM_034378149.1	ATPases associated with a variety of cellular activities	NAV2	rna-XM_034381917.1
rna-XM_034390378.1	ATP-binding cassette sub-family A	ABCA1	rna-XM_034381918.1
rna-XM_034375636.1	ATP-dependent DNA helicase implicated in DNA repair and the maintenance of genomic stability. Acts as an anti-recombinase to counteract toxic recombination and limit crossover during meiosis. Regulates meiotic recombination and crossover homeostasis by physically dissociating strand invasion events and thereby promotes noncrossover repair by meiotic synthesis dependent strand annealing (SDSA) as …	RTEL1	rna-XM_034381919.1
rna-XM_034396907.1	Bacterial extracellular solute-binding proteins, family 3	-	rna-XM_034381920.1
rna-XM_034396908.1	Bacterial extracellular solute-binding proteins, family 3	-	rna-XM_034381921.1
rna-XM_034396909.1	Bacterial extracellular solute-binding proteins, family 3	-	rna-XM_034380331.1
rna-XM_034396910.1	Bacterial extracellular solute-binding proteins, family 3	-	rna-XM_034380332.1
rna-XM_034389283.1	Bardet-Biedl syndrome 7 protein	BBS7	rna-XM_034380333.1
rna-XM_034378924.1	Basic domain in HLH proteins of MYOD family	MYOD1	rna-XM_034381405.1
rna-XM_034378925.1	Basic domain in HLH proteins of MYOD family	MYOD1	rna-XM_034374877.1
rna-XM_034375562.1	basic region leucin zipper	zip-7	rna-XM_034374879.1
rna-XM_034379183.1	Belongs to the 1-acyl-sn-glycerol-3-phosphate acyltransferase family	-	rna-XM_034374881.1
rna-XM_034379184.1	Belongs to the 1-acyl-sn-glycerol-3-phosphate acyltransferase family	-	rna-XM_034374878.1
rna-XM_034383633.1	Belongs to the AB hydrolase superfamily. Lipase family	-	rna-XM_034374876.1
rna-XM_034394001.1	Belongs to the AB hydrolase superfamily. Lipase family	-	rna-XM_034374882.1
rna-XM_034395062.1	Belongs to the AB hydrolase superfamily. Lipase family	-	rna-XM_034381751.1
rna-XM_034395064.1	Belongs to the AB hydrolase superfamily. Lipase family	-	rna-XM_034381605.1
rna-XM_034394323.1	Belongs to the AB hydrolase superfamily. Lipase family	-	rna-XM_034375549.1
rna-XM_034394954.1	Belongs to the adenylyl cyclase class-4 guanylyl cyclase family	GUCY1A2	rna-XM_034381257.1
rna-XM_034388488.1	belongs to the aldehyde dehydrogenase family	ALDH3A2	rna-XM_034381254.1
rna-XM_034389448.1	Belongs to the bZIP family	NFE2L1	rna-XM_034381255.1
rna-XM_034389450.1	Belongs to the bZIP family	NFE2L1	rna-XM_034381110.1
rna-XM_034389445.1	Belongs to the bZIP family	NFE2L1	rna-XM_034381113.1
rna-XM_034389447.1	Belongs to the bZIP family	NFE2L1	rna-XM_034381111.1
rna-XM_034389444.1	Belongs to the bZIP family	NFE2L1	rna-XM_034381112.1
rna-XM_034389449.1	Belongs to the bZIP family	NFE2L1	rna-XM_034380140.1
rna-XM_034383416.1	Belongs to the Ca(2 ) cation antiporter (CaCA) (TC 2.A.19) family	SLC8A3	rna-XM_034381724.1
rna-XM_034383417.1	Belongs to the Ca(2 ) cation antiporter (CaCA) (TC 2.A.19) family	SLC8A3	rna-XM_034381655.1
rna-XM_034383415.1	Belongs to the Ca(2 ) cation antiporter (CaCA) (TC 2.A.19) family	SLC8A3	rna-XM_034381521.1
rna-XM_034388667.1	Belongs to the class I-like SAM-binding methyltransferase superfamily. Glycine N-methyltransferase family	GNMT	rna-XM_034381519.1
rna-XM_034375647.1	Belongs to the class V-like SAM-binding methyltransferase superfamily. Histone-lysine methyltransferase family. Suvar3-9 subfamily	SUV39H2	rna-XM_034381520.1
rna-XM_034375648.1	Belongs to the class V-like SAM-binding methyltransferase superfamily. Histone-lysine methyltransferase family. Suvar3-9 subfamily	SUV39H2	rna-XM_034380839.1
rna-XM_034375646.1	Belongs to the class V-like SAM-binding methyltransferase superfamily. Histone-lysine methyltransferase family. Suvar3-9 subfamily	SUV39H2	rna-XM_034380893.1
rna-XM_034375644.1	Belongs to the class V-like SAM-binding methyltransferase superfamily. Histone-lysine methyltransferase family. Suvar3-9 subfamily	SUV39H2	rna-XM_034381967.1
rna-XM_034375645.1	Belongs to the class V-like SAM-binding methyltransferase superfamily. Histone-lysine methyltransferase family. Suvar3-9 subfamily	SUV39H2	rna-XM_034381246.1
rna-XM_034375649.1	Belongs to the class V-like SAM-binding methyltransferase superfamily. Histone-lysine methyltransferase family. Suvar3-9 subfamily	SUV39H2	rna-XM_034379733.1
rna-XM_034391596.1	Belongs to the cytochrome b5 family	CYB5A	rna-XM_034381810.1
rna-XM_034389570.1	belongs to the gamma- glutamyl phosphate reductase family	ALDH18A1	rna-XM_034381811.1
rna-XM_034389571.1	belongs to the gamma- glutamyl phosphate reductase family	ALDH18A1	rna-XM_034381946.1
rna-XM_034386840.1	Belongs to the glycosyl hydrolase 1 family	-	rna-XM_034381945.1
rna-XM_034386174.1	Belongs to the glycosyl hydrolase 1 family	LCT	rna-XM_034381514.1
rna-XM_034389014.1	Belongs to the glycosyl hydrolase 1 family	LCT	rna-XM_034381515.1
rna-XM_034389805.1	Belongs to the glycosyl hydrolase 1 family	LCT	rna-XM_034381513.1
rna-XM_034392073.1	Belongs to the glycosyl hydrolase 1 family	-	rna-XM_034381512.1
rna-XM_034399035.1	Belongs to the glycosyl hydrolase 47 family	MAN1B1	rna-XM_034379893.1
rna-XM_034386930.1	Belongs to the glycosyltransferase 43 family	GlcAT-P	rna-XM_034381475.1
rna-XM_034398809.1	Belongs to the G-protein coupled receptor 1 family	PRLHR	rna-XM_034381476.1
rna-XM_034387858.1	Belongs to the hexokinase family	GCK	rna-XM_034381477.1
rna-XM_034380904.1	Belongs to the inositol phosphokinase (IPK) family	ITPKA	rna-XM_034381723.1
rna-XM_034385405.1	Belongs to the inositol phosphokinase (IPK) family	-	rna-XM_034380260.1
rna-XM_034379549.1	Belongs to the ligand-gated ion channel (TC 1.A.9) family	GLRA3	rna-XM_034380261.1
rna-XM_034379550.1	Belongs to the ligand-gated ion channel (TC 1.A.9) family	GLRA3	rna-XM_034380262.1
rna-XM_034379551.1	Belongs to the ligand-gated ion channel (TC 1.A.9) family	GLRA3	rna-XM_034380864.1
rna-XM_034379552.1	Belongs to the ligand-gated ion channel (TC 1.A.9) family	GLRA3	rna-XM_034380732.1
rna-XM_034390916.1	Belongs to the ligand-gated ion channel (TC 1.A.9) family	GABRA4	rna-XM_034380731.1
rna-XM_034394631.1	Belongs to the MAGUK family	CASK	rna-XM_034380733.1
rna-XM_034394621.1	Belongs to the MAGUK family	CASK	rna-XM_034379918.1
rna-XM_034394622.1	Belongs to the MAGUK family	CASK	rna-XM_034379921.1
rna-XM_034394623.1	Belongs to the MAGUK family	CASK	rna-XM_034379920.1
rna-XM_034394625.1	Belongs to the MAGUK family	CASK	rna-XM_034379919.1
rna-XM_034394626.1	Belongs to the MAGUK family	CASK	rna-XM_034379917.1
rna-XM_034394627.1	Belongs to the MAGUK family	CASK	rna-XM_034381135.1
rna-XM_034394628.1	Belongs to the MAGUK family	CASK	rna-XM_034381133.1
rna-XM_034394630.1	Belongs to the MAGUK family	CASK	rna-XM_034381134.1
rna-XM_034380915.1	Belongs to the major facilitator superfamily. Sugar transporter (TC 2.A.1.1) family	-	rna-XM_034381136.1
rna-XM_034392495.1	Belongs to the major facilitator superfamily. Sugar transporter (TC 2.A.1.1) family	-	rna-XM_034381137.1
rna-XM_034375537.1	Belongs to the metallo-dependent hydrolases superfamily. Peptidase M19 family	-	rna-XM_034381138.1
rna-XM_034387809.1	Belongs to the MIP aquaporin (TC 1.A.8) family	AQP12B	rna-XM_034379973.1
rna-XM_034392900.1	Belongs to the mitochondrial carrier (TC 2.A.29) family	SLC25A12	rna-XM_034381180.1
rna-XM_034392904.1	Belongs to the mitochondrial carrier (TC 2.A.29) family	SLC25A12	rna-XM_034381181.1
rna-XM_034392896.1	Belongs to the mitochondrial carrier (TC 2.A.29) family	SLC25A12	rna-XM_034381595.1
rna-XM_034392897.1	Belongs to the mitochondrial carrier (TC 2.A.29) family	SLC25A12	rna-XM_034381667.1
rna-XM_034393855.1	Belongs to the monovalent cation proton antiporter 1 (CPA1) transporter (TC 2.A.36) family	SLC9A1	rna-XM_034380824.1
rna-XM_034376375.1	Belongs to the peptidase C1 family	CTSB	rna-XM_034380455.1
rna-XM_034394717.1	Belongs to the peptidase C2 family	-	rna-XM_034380454.1
rna-XM_034394718.1	Belongs to the peptidase C2 family	-	rna-XM_034380456.1
rna-XM_034398447.1	Belongs to the peptidase C2 family	CalpC	rna-XM_034380452.1
rna-XM_034398448.1	Belongs to the peptidase C2 family	CalpC	rna-XM_034381968.1
rna-XM_034377975.1	Belongs to the peptidase S1 family	-	rna-XM_034380898.1
rna-XM_034377976.1	Belongs to the peptidase S1 family	-	rna-XM_034381336.1
rna-XM_034375657.1	Belongs to the small GTPase superfamily. Rho family	RHOA	rna-XM_034381335.1
rna-XM_034375655.1	Belongs to the small GTPase superfamily. Rho family	RHOA	rna-XM_034379877.1
rna-XM_034375656.1	Belongs to the small GTPase superfamily. Rho family	RHOA	rna-XM_034379708.1
rna-XM_034375658.1	Belongs to the small GTPase superfamily. Rho family	RHOA	rna-XM_034379891.1
rna-XM_034392487.1	Belongs to the sodium neurotransmitter symporter (SNF) (TC 2.A.22) family	-	rna-XM_034379892.1
rna-XM_034395415.1	Belongs to the sodium neurotransmitter symporter (SNF) (TC 2.A.22) family	SLC6A19	rna-XM_034380134.1
rna-XM_034382829.1	Belongs to the spectrin family	SPTBN1	rna-XM_034381341.1
rna-XM_034374722.1	Belongs to the TRAFAC class dynamin-like GTPase superfamily. Dynamin Fzo YdjA family	DNM1L	rna-XM_034381343.1
rna-XM_034390651.1	Belongs to the universal ribosomal protein uS17 family	RPS11	rna-XM_034380728.1
rna-XM_034375627.1	Beta propeller repeats in Physarum polycephalum tectonins, Limulus lectin L-6 and animal hypothetical proteins.	-	rna-XM_034380727.1
rna-XM_034388004.1	Beta-mannosidase activity. It is involved in the biological process described with mannan catabolic process	-	rna-XM_034380726.1
rna-XM_034395058.1	Beta-mannosidase activity. It is involved in the biological process described with mannan catabolic process	-	rna-XM_034381351.1
rna-XM_034395059.1	Beta-mannosidase activity. It is involved in the biological process described with mannan catabolic process	-	rna-XM_034380909.1
rna-XM_034395060.1	Beta-mannosidase activity. It is involved in the biological process described with mannan catabolic process	-	rna-XM_034380910.1
rna-XM_034397506.1	Binds to the signal sequence of presecretory protein when they emerge from the ribosomes and transfers them to TRAM (translocating chain-associating membrane protein)	SRP54	rna-XM_034380912.1
rna-XM_034394466.1	Breast cancer anti-estrogen resistance	NEDD9	rna-XM_034380911.1
rna-XM_034395292.1	Brix	PPAN	rna-XM_034381350.1
rna-XM_034378131.1	Broad-Complex, Tramtrack and Bric a brac	-	rna-XM_034380711.1
rna-XM_034378133.1	Broad-Complex, Tramtrack and Bric a brac	-	rna-XM_034380709.1
rna-XM_034387806.1	Broad-Complex, Tramtrack and Bric a brac	NACC1	rna-XM_034380276.1
rna-XM_034387802.1	Broad-Complex, Tramtrack and Bric a brac	NACC1	rna-XM_034380277.1
rna-XM_034387807.1	Broad-Complex, Tramtrack and Bric a brac	NACC1	rna-XM_034381216.1
rna-XM_034387804.1	Broad-Complex, Tramtrack and Bric a brac	NACC1	rna-XM_034381393.1
rna-XM_034387803.1	Broad-Complex, Tramtrack and Bric a brac	NACC1	rna-XM_034380075.1
rna-XM_034387801.1	Broad-Complex, Tramtrack and Bric a brac	NACC1	rna-XM_034380078.1
rna-XM_034387797.1	Broad-Complex, Tramtrack and Bric a brac	NACC1	rna-XM_034379819.1
rna-XM_034387799.1	Broad-Complex, Tramtrack and Bric a brac	NACC1	rna-XM_034381522.1
rna-XM_034387800.1	Broad-Complex, Tramtrack and Bric a brac	NACC1	rna-XM_034380837.1
rna-XM_034387805.1	Broad-Complex, Tramtrack and Bric a brac	NACC1	rna-XM_034380836.1
rna-XM_034392674.1	bZIP transcription factor	ATF3	rna-XM_034380835.1
rna-XM_034392179.1	C1q domain	C1q-VP	rna-XM_034379929.1
rna-XM_034392180.1	C1q domain	C1q-VP	rna-XM_034380823.1
rna-XM_034397795.1	C2H2-type zinc finger	MECOM	rna-XM_034381631.1
rna-XM_034398522.1	Calcium ion binding	-	rna-XM_034375185.1
rna-XM_034394080.1	Calcium ion binding. It is involved in the biological process described with homophilic cell adhesion via plasma membrane adhesion molecules	-	rna-XM_034375326.1
rna-XM_034383771.1	Calponin homology domain	cher	rna-XM_034381807.1
rna-XM_034398101.1	Calponin homology domain	SPTBN5	rna-XM_034381808.1
rna-XM_034398096.1	Calponin homology domain	SPTBN5	rna-XM_034381806.1
rna-XM_034398097.1	Calponin homology domain	SPTBN5	rna-XM_034380796.1
rna-XM_034398098.1	Calponin homology domain	SPTBN5	rna-XM_034380793.1
rna-XM_034398099.1	Calponin homology domain	SPTBN5	rna-XM_034380795.1
rna-XM_034398100.1	Calponin homology domain	SPTBN5	rna-XM_034380797.1
rna-XM_034398102.1	Calponin homology domain	SPTBN5	rna-XM_034380897.1
rna-XM_034375012.1	cAMP-dependent protein kinase regulator activity. It is involved in the biological process described with regulation of protein phosphorylation	PRKAR1A	rna-XM_034381473.1
rna-XM_034375028.1	cAMP-dependent protein kinase regulator activity. It is involved in the biological process described with regulation of protein phosphorylation	PRKAR1A	rna-XM_034381474.1
rna-XM_034375020.1	cAMP-dependent protein kinase regulator activity. It is involved in the biological process described with regulation of protein phosphorylation	PRKAR1A	rna-XM_034380064.1
rna-XM_034375003.1	cAMP-dependent protein kinase regulator activity. It is involved in the biological process described with regulation of protein phosphorylation	PRKAR1A	rna-XM_034380070.1
rna-XM_034374754.1	CAP_GLY	CLIP1	rna-XM_034380065.1
rna-XM_034375549.1	Carboxylesterase family	NLG-2	rna-XM_034380072.1
rna-XM_034379754.1	Carboxylesterase family	Est-6	rna-XM_034380073.1
rna-XM_034379755.1	Carboxylesterase family	Est-6	rna-XM_034380069.1
rna-XM_034388864.1	Carboxylesterase family	CES5A	rna-XM_034380067.1
rna-XM_034396035.1	Carboxylesterase family	Ces3	rna-XM_034380071.1
rna-XM_034390405.1	Cartilage oligomeric matrix protein	COMP	rna-XM_034380068.1
rna-XM_034390399.1	Cartilage oligomeric matrix protein	COMP	rna-XM_034380713.1
rna-XM_034390400.1	Cartilage oligomeric matrix protein	COMP	rna-XM_034380706.1
rna-XM_034390401.1	Cartilage oligomeric matrix protein	COMP	rna-XM_034380705.1
rna-XM_034390404.1	Cartilage oligomeric matrix protein	COMP	rna-XM_034380707.1
rna-XM_034390403.1	Cartilage oligomeric matrix protein	COMP	rna-XM_034381119.1
rna-XM_034389159.1	Catalytic activity. It is involved in the biological process described with carbohydrate biosynthetic process	NANS	rna-XM_034381115.1
rna-XM_034394673.1	catalytic activity. It is involved in the biological process described with metabolic process	-	rna-XM_034381117.1
rna-XM_034394672.1	catalytic activity. It is involved in the biological process described with metabolic process	-	rna-XM_034381120.1
rna-XM_034394674.1	catalytic activity. It is involved in the biological process described with metabolic process	-	rna-XM_034381121.1
rna-XM_034374125.1	Catalyzes the reduction of fatty acyl-CoA to fatty alcohols	-	rna-XM_034381122.1
rna-XM_034389039.1	Catalyzes the reduction of fatty acyl-CoA to fatty alcohols	-	rna-XM_034381116.1
rna-XM_034393294.1	Catalyzes the reduction of fatty acyl-CoA to fatty alcohols	-	rna-XM_034374922.1
rna-XM_034393292.1	Catalyzes the reduction of fatty acyl-CoA to fatty alcohols	-	rna-XM_034374921.1
rna-XM_034393290.1	Catalyzes the reduction of fatty acyl-CoA to fatty alcohols	-	rna-XM_034381391.1
rna-XM_034393293.1	Catalyzes the reduction of fatty acyl-CoA to fatty alcohols	-	rna-XM_034381392.1
rna-XM_034393620.1	Catalyzes the transfer of a dimethylallyl group onto the adenine at position 37	TRIT1	rna-XM_034380200.1
rna-XM_034400420.1	Cation-transporting atpase	ATP13A2	rna-XM_034381349.1
rna-XM_034400412.1	Cation-transporting atpase	ATP13A2	rna-XM_034381105.1
rna-XM_034375583.1	CD80-like C2-set immunoglobulin domain	NPHS1	rna-XM_034380811.1
rna-XM_034383137.1	CD80-like C2-set immunoglobulin domain	-	rna-XM_034381128.1
rna-XM_034382732.1	CD80-like C2-set immunoglobulin domain	-	rna-XM_034380376.1
rna-XM_034382733.1	CD80-like C2-set immunoglobulin domain	-	rna-XM_034380377.1
rna-XM_034383168.1	CD80-like C2-set immunoglobulin domain	-	rna-XM_034381666.1
rna-XM_034377055.1	cellular response to interferon-beta	-	rna-XM_034380382.1
rna-XM_034393006.1	Centrosomal protein	CEP104	rna-XM_034379815.1
rna-XM_034393725.1	CHCH domain	CHCHD4	rna-XM_034379675.1
rna-XM_034397866.1	chitin binding. It is involved in the biological process described with chitin metabolic process	-	rna-XM_034379671.1
rna-XM_034394757.1	chromatin organization	KDM5A	rna-XM_034379674.1
rna-XM_034382612.1	Coiled-coil domain-containing protein 50 N-terminus	CCDC50	rna-XM_034379672.1
rna-XM_034382614.1	Coiled-coil domain-containing protein 50 N-terminus	CCDC50	rna-XM_034379673.1
rna-XM_034394966.1	Collagen triple helix repeat (20 copies)	-	rna-XM_034374576.1
rna-XM_034383414.1	Collagenase NC10 and Endostatin	cle-1	rna-XM_034380169.1
rna-XM_034376918.1	Common central domain of tyrosinase	-	rna-XM_034380895.1
rna-XM_034396424.1	Component of the Mediator complex, a coactivator involved in regulated transcription of nearly all RNA polymerase II-dependent genes. Mediator functions as a bridge to convey information from gene-specific regulatory proteins to the basal RNA polymerase II transcription machinery. Mediator is recruited to promoters by direct interactions with regulatory proteins and serves as a scaffold for the a…	MED13L	rna-XM_034380896.1
rna-XM_034376871.1	Conserved hypothetical protein	-	rna-XM_034380894.1
rna-XM_034376909.1	Conserved hypothetical protein	-	rna-XM_034381145.1
rna-XM_034390737.1	Converts alpha-aldose to the beta-anomer	-	rna-XM_034381147.1
rna-XM_034390738.1	Converts alpha-aldose to the beta-anomer	-	rna-XM_034381636.1
rna-XM_034390739.1	Converts alpha-aldose to the beta-anomer	-	rna-XM_034381720.1
rna-XM_034386771.1	Cotranslationally removes the N-terminal methionine from nascent proteins. The N-terminal methionine is often cleaved when the second residue in the primary sequence is small and uncharged (Met-Ala-, Cys, Gly, Pro, Ser, Thr, or Val)	-	rna-XM_034381714.1
rna-XM_034384822.1	CRAL/TRIO domain	-	rna-XM_034381712.1
rna-XM_034384819.1	CRAL/TRIO domain	-	rna-XM_034380729.1
rna-XM_034384826.1	CRAL/TRIO domain	-	rna-XM_034379789.1
rna-XM_034384823.1	CRAL/TRIO domain	-	rna-XM_034380031.1
rna-XM_034384818.1	CRAL/TRIO domain	-	rna-XM_034380752.1
rna-XM_034384825.1	CRAL/TRIO domain	-	rna-XM_034380183.1
rna-XM_034384820.1	CRAL/TRIO domain	-	rna-XM_034381628.1
rna-XM_034384821.1	CRAL/TRIO domain	-	rna-XM_034381670.1
rna-XM_034397586.1	C-terminal domain of 1-Cys peroxiredoxin	TPX4	rna-XM_034380170.1
rna-XM_034383167.1	C-type lectin (CTL) or carbohydrate-recognition domain (CRD)	CTL6	rna-XM_034381664.1
rna-XM_034394400.1	Cyclic nucleotide-monophosphate binding domain	-	rna-XM_034381213.1
rna-XM_034391595.1	Cytochrome b5	CYB5A	rna-XM_034380327.1
rna-XM_034376121.1	cytochrome P450	CYP3A4	rna-XM_034381129.1
rna-XM_034382832.1	cytochrome p450	-	rna-XM_034380737.1
rna-XM_034386461.1	cytochrome P450	CYP3A4	rna-XM_034381368.1
rna-XM_034389594.1	Cytochrome P450	-	rna-XM_034381370.1
rna-XM_034391974.1	Cytochrome P450	Cyp314a1	rna-XM_034381369.1
rna-XM_034392306.1	Cytochrome P450	-	rna-XM_034381661.1
rna-XM_034394000.1	cytochrome p450	-	rna-XM_034374758.1
rna-XM_034397854.1	DC-STAMP-like protein	DCST1	rna-XM_034374759.1
rna-XM_034388507.1	DEAD-like helicases superfamily	DHX16	rna-XM_034374761.1
rna-XM_034390743.1	Defective proboscis extension response	-	rna-XM_034374755.1
rna-XM_034390744.1	Defective proboscis extension response	-	rna-XM_034374756.1
rna-XM_034390308.1	Defective proboscis extension response	-	rna-XM_034374760.1
rna-XM_034399259.1	DEK C terminal domain	-	rna-XM_034374757.1
rna-XM_034380428.1	Deoxynucleoside kinase	-	rna-XM_034374762.1
rna-XM_034390383.1	Deoxynucleoside kinase	TK2	rna-XM_034381665.1
rna-XM_034394414.1	detection of chemical stimulus involved in sensory perception of sour taste	PKD2L1	rna-XM_034375671.1
rna-XM_034389008.1	Diacylglycerol acyltransferase	DGAT2	rna-XM_034381689.1
rna-XM_034391965.1	Diaphanous FH3 Domain	mwh	rna-XM_034381690.1
rna-XM_034398118.1	Diuretic hormone	Dh31	rna-XM_034381694.1
rna-XM_034385250.1	divergent subfamily of APPLE domains	-	rna-XM_034381695.1
rna-XM_034389017.1	DM4/DM12 family	-	rna-XM_034381691.1
rna-XM_034377857.1	DNA/RNA non-specific endonuclease	ENDOG	rna-XM_034381692.1
rna-XM_034375577.1	Domain first found in C1r, C1s, uEGF, and bone morphogenetic protein.	-	rna-XM_034381693.1
rna-XM_034375597.1	Domain first found in C1r, C1s, uEGF, and bone morphogenetic protein.	-	rna-XM_034379703.1
rna-XM_034399342.1	Domain in homologues of a S. cerevisiae phosphatidylinositol transfer protein (Sec14p)	-	rna-XM_034379702.1
rna-XM_034399341.1	Domain in homologues of a S. cerevisiae phosphatidylinositol transfer protein (Sec14p)	-	rna-XM_034381158.1
rna-XM_034384881.1	Domain in meprin, A5, receptor protein tyrosine phosphatase mu (and others)	MAMDC4	rna-XM_034381161.1
rna-XM_034392466.1	Domain in Myosin and Kinesin Tails	Myo15	rna-XM_034381160.1
rna-XM_034397168.1	Domain in UVSB PI-3 kinase, MEI-41 and ESR-1	ATR	rna-XM_034381205.1
rna-XM_034378290.1	Domain of unknown function (DUF1989)	-	rna-XM_034381081.1
rna-XM_034378289.1	Domain of unknown function (DUF1989)	-	rna-XM_034381080.1
rna-XM_034375640.1	Domain of unknown function (DUF4461)	TCAIM	rna-XM_034381082.1
rna-XM_034375639.1	Domain of unknown function (DUF4461)	TCAIM	rna-XM_034380019.1
rna-XM_034375638.1	Domain of unknown function (DUF4461)	TCAIM	rna-XM_034380016.1
rna-XM_034396098.1	Domain of unknown function (DUF4495)	KIAA0825	rna-XM_034380015.1
rna-XM_034374953.1	Domain of unknown function (DUF4586)	C4orf47	rna-XM_034380017.1
rna-XM_034388227.1	Domain of unknown function (DUF4773)	-	rna-XM_034380021.1
rna-XM_034388226.1	Domain of unknown function (DUF4773)	-	rna-XM_034381314.1
rna-XM_034378166.1	Domain present in fly proteins (CG14681, CG12492, CG6217), worm H06A10.1 and Arabidopsis thaliana MBG8.9.	-	rna-XM_034381315.1
rna-XM_034378173.1	Domain present in fly proteins (CG14681, CG12492, CG6217), worm H06A10.1 and Arabidopsis thaliana MBG8.9.	-	rna-XM_034381312.1
rna-XM_034379113.1	Domain present in PSD-95, Dlg, and ZO-1/2.	-	rna-XM_034381324.1
rna-XM_034384289.1	Domain present in PSD-95, Dlg, and ZO-1/2.	IL16	rna-XM_034381325.1
rna-XM_034388194.1	Double-stranded RNA binding motif	TARBP2	rna-XM_034381326.1
rna-XM_034380057.1	Dual oxidase maturation factor	C06E1.3	rna-XM_034381327.1
rna-XM_034389409.1	dynactin	DCTN4	rna-XM_034381525.1
rna-XM_034375185.1	Dynamin, GTPase	DNM1L	rna-XM_034380840.1
rna-XM_034397285.1	EF hand	-	rna-XM_034381641.1
rna-XM_034397288.1	EF hand	-	rna-XM_034381938.1
rna-XM_034397289.1	EF hand	-	rna-XM_034379960.1
rna-XM_034397284.1	EF hand	-	rna-XM_034381798.1
rna-XM_034397283.1	EF hand	-	rna-XM_034381630.1
rna-XM_034397286.1	EF hand	-	rna-XM_034380922.1
rna-XM_034397281.1	EF hand	-	rna-XM_034380921.1
rna-XM_034397282.1	EF hand	-	rna-XM_034381774.1
rna-XM_034378406.1	EF-hand domain pair	NUCB2	rna-XM_034381773.1
rna-XM_034377965.1	EF-hand domain pair	KCNIP4	rna-XM_034379682.1
rna-XM_034377966.1	EF-hand domain pair	KCNIP4	rna-XM_034380765.1
rna-XM_034377963.1	EF-hand domain pair	KCNIP4	rna-XM_034381771.1
rna-XM_034377964.1	EF-hand domain pair	KCNIP4	rna-XM_034381766.1
rna-XM_034389077.1	EF-hand domain pair	-	rna-XM_034381768.1
rna-XM_034389078.1	EF-hand domain pair	-	rna-XM_034381769.1
rna-XM_034398843.1	Encoded by	-	rna-XM_034381770.1
rna-XM_034394367.1	Enoyl-(Acyl carrier protein) reductase	-	rna-XM_034380772.1
rna-XM_034374922.1	Ephrin	EFNB2	rna-XM_034380109.1
rna-XM_034393262.1	ERAP1-like C-terminal domain	-	rna-XM_034380107.1
rna-XM_034393283.1	Essential role in endosome membrane invagination and formation of multivesicular bodies, MVBs. Required during gastrulation and appears to regulate early embryonic signaling pathways. Inhibits tyrosine kinase receptor signaling by promoting degradation of the tyrosine-phosphorylated, active receptor, potentially by sorting activated receptors into MVBs. The MVBs are then trafficked to the lysosom…	HGS	rna-XM_034379701.1
rna-XM_034393282.1	Essential role in endosome membrane invagination and formation of multivesicular bodies, MVBs. Required during gastrulation and appears to regulate early embryonic signaling pathways. Inhibits tyrosine kinase receptor signaling by promoting degradation of the tyrosine-phosphorylated, active receptor, potentially by sorting activated receptors into MVBs. The MVBs are then trafficked to the lysosom…	HGS	rna-XM_034381458.1
rna-XM_034389415.1	Eukaryotic elongation factor 5A hypusine, DNA-binding OB fold	EIF5A	rna-XM_034381456.1
rna-XM_034389416.1	Eukaryotic elongation factor 5A hypusine, DNA-binding OB fold	EIF5A	rna-XM_034380833.1
rna-XM_034389417.1	Eukaryotic elongation factor 5A hypusine, DNA-binding OB fold	EIF5A	rna-XM_034380834.1
rna-XM_034392849.1	Eukaryotic-type carbonic anhydrase	CA14	rna-XM_034379689.1
rna-XM_034379194.1	exodeoxyribonuclease III activity	RAD1	rna-XM_034379690.1
rna-XM_034379195.1	exodeoxyribonuclease III activity	RAD1	rna-XM_034380757.1
rna-XM_034397411.1	Exostosin family	EXT1	rna-XM_034381634.1
rna-XM_034374895.1	Exportin 1-like protein	XPOT	rna-XM_034381526.1
rna-XM_034389170.1	Extension to Ser/Thr-type protein kinases	PRKCI	rna-XM_034381124.1
rna-XM_034389171.1	Extension to Ser/Thr-type protein kinases	PRKCI	rna-XM_034381125.1
rna-XM_034378192.1	extracellular matrix protein	SPON2	rna-XM_034381126.1
rna-XM_034388875.1	Fibroblast growth factor	-	rna-XM_034381478.1
rna-XM_034386190.1	Fibronectin type 3 domain	-	rna-XM_034381479.1
rna-XM_034386189.1	Fibronectin type 3 domain	-	rna-XM_034381481.1
rna-XM_034389132.1	Fibronectin type 3 domain	-	rna-XM_034381688.1
rna-XM_034394948.1	Fibronectin type 3 domain	PTPRD	rna-XM_034379941.1
rna-XM_034394935.1	FIP domain	RAB11FIP4	rna-XM_034379943.1
rna-XM_034394930.1	FIP domain	RAB11FIP4	rna-XM_034379942.1
rna-XM_034394932.1	FIP domain	RAB11FIP4	rna-XM_034375521.1
rna-XM_034394929.1	FIP domain	RAB11FIP4	rna-XM_034375523.1
rna-XM_034394938.1	FIP domain	RAB11FIP4	rna-XM_034381217.1
rna-XM_034394931.1	FIP domain	RAB11FIP4	rna-XM_034381671.1
rna-XM_034400722.1	Forms chloride channels	BEST3	rna-XM_034380055.1
rna-XM_034374744.1	Four repeated domains in the Fasciclin I family of proteins, present in many other contexts.	-	rna-XM_034380059.1
rna-XM_034391897.1	Four repeated domains in the Fasciclin I family of proteins, present in many other contexts.	Fas1	rna-XM_034380056.1
rna-XM_034391898.1	Four repeated domains in the Fasciclin I family of proteins, present in many other contexts.	Fas1	rna-XM_034380058.1
rna-XM_034377859.1	GCN5-related N-acetyl-transferase	NATD1	rna-XM_034374575.1
rna-XM_034377861.1	GCN5-related N-acetyl-transferase	NATD1	rna-XM_034374574.1
rna-XM_034375955.1	GDSL-like Lipase/Acylhydrolase	-	rna-XM_034381252.1
rna-XM_034379823.1	glucuronosyltransferase activity	UGT1A1	rna-XM_034380544.1
rna-XM_034379824.1	glucuronosyltransferase activity	UGT1A1	rna-XM_034381885.1
rna-XM_034380335.1	Glycerophosphodiester phosphodiesterase activity. It is involved in the biological process described with	GDE1	rna-XM_034381163.1
rna-XM_034384717.1	Glycosyl hydrolase family 1	LCT	rna-XM_034381532.1
rna-XM_034386839.1	Glycosyl hydrolase family 1	LCT	rna-XM_034381533.1
rna-XM_034376939.1	glycosylceramidase activity	GBA3	rna-XM_034381534.1
rna-XM_034378863.1	Glycosyltransferase family 28 C-terminal domain	UGT2A1	rna-XM_034381527.1
rna-XM_034394374.1	Glycosyltransferase family 28 C-terminal domain	-	rna-XM_034381528.1
rna-XM_034391544.1	Golgi casein kinase, C-terminal, Fam20	FAM20A	rna-XM_034381529.1
rna-XM_034397249.1	G-protein coupled acetylcholine receptor activity. It is involved in the biological process described with G-protein coupled receptor signaling pathway	CHRM5	rna-XM_034379947.1
rna-XM_034397250.1	G-protein coupled acetylcholine receptor activity. It is involved in the biological process described with G-protein coupled receptor signaling pathway	CHRM5	rna-XM_034381669.1
rna-XM_034397251.1	G-protein coupled acetylcholine receptor activity. It is involved in the biological process described with G-protein coupled receptor signaling pathway	CHRM5	rna-XM_034380724.1
rna-XM_034397253.1	G-protein coupled acetylcholine receptor activity. It is involved in the biological process described with G-protein coupled receptor signaling pathway	CHRM5	rna-XM_034380723.1
rna-XM_034397254.1	G-protein coupled acetylcholine receptor activity. It is involved in the biological process described with G-protein coupled receptor signaling pathway	CHRM5	rna-XM_034380721.1
rna-XM_034381628.1	G-protein coupled GABA receptor activity. It is involved in the biological process described with G-protein coupled receptor signaling pathway	-	rna-XM_034380719.1
rna-XM_034400988.1	G-protein coupled receptor activity. It is involved in the biological process described with G-protein coupled receptor signaling pathway	DRD2	rna-XM_034380720.1
rna-XM_034401000.1	G-protein coupled receptor activity. It is involved in the biological process described with G-protein coupled receptor signaling pathway	DRD2	rna-XM_034381210.1
rna-XM_034401006.1	G-protein coupled receptor activity. It is involved in the biological process described with G-protein coupled receptor signaling pathway	DRD2	rna-XM_034381209.1
rna-XM_034375660.1	G-protein coupled receptor activity. It is involved in the biological process described with G-protein coupled receptor signaling pathway	-	rna-XM_034380758.1
rna-XM_034375661.1	G-protein coupled receptor activity. It is involved in the biological process described with G-protein coupled receptor signaling pathway	-	rna-XM_034380761.1
rna-XM_034387001.1	G-protein coupled receptor activity. It is involved in the biological process described with G-protein coupled receptor signaling pathway	HTR1A	rna-XM_034380759.1
rna-XM_034398317.1	G-protein coupled receptor activity. It is involved in the biological process described with G-protein coupled receptor signaling pathway	-	rna-XM_034380760.1
rna-XM_034376870.1	G-quadruplex DNA unwinding	-	rna-XM_034380763.1
rna-XM_034375750.1	GRIP domain	GOLGA1	rna-XM_034375197.1
rna-XM_034381664.1	Growth-Arrest-Specific Protein 2 Domain	GAS2L1	rna-XM_034379916.1
rna-XM_034377854.1	GTP binding	GTPBP2	rna-XM_034379914.1
rna-XM_034377855.1	GTP binding	GTPBP2	rna-XM_034379915.1
rna-XM_034388505.1	GTP binding. It is involved in the biological process described with	RAB43	rna-XM_034381063.1
rna-XM_034394546.1	GTP binding. It is involved in the biological process described with	-	rna-XM_034381064.1
rna-XM_034379317.1	GTP binding. It is involved in the biological process described with protein transport	RAB11A	rna-XM_034378589.1
rna-XM_034379319.1	GTP binding. It is involved in the biological process described with protein transport	RAB11A	rna-XM_034380123.1
rna-XM_034379318.1	GTP binding. It is involved in the biological process described with protein transport	RAB11A	rna-XM_034381432.1
rna-XM_034384608.1	GTP binding. It is involved in the biological process described with small GTPase mediated signal transduction	ARL4C	rna-XM_034381433.1
rna-XM_034375264.1	GTPase activator activity. It is involved in the biological process described with regulation of small GTPase mediated signal transduction	-	rna-XM_034381434.1
rna-XM_034375247.1	GTPase activator activity. It is involved in the biological process described with regulation of small GTPase mediated signal transduction	-	rna-XM_034381703.1
rna-XM_034375290.1	GTPase activator activity. It is involved in the biological process described with regulation of small GTPase mediated signal transduction	-	rna-XM_034381166.1
rna-XM_034375297.1	GTPase activator activity. It is involved in the biological process described with regulation of small GTPase mediated signal transduction	-	rna-XM_034379961.1
rna-XM_034375254.1	GTPase activator activity. It is involved in the biological process described with regulation of small GTPase mediated signal transduction	-	rna-XM_034379963.1
rna-XM_034375273.1	GTPase activator activity. It is involved in the biological process described with regulation of small GTPase mediated signal transduction	-	rna-XM_034379895.1
rna-XM_034375282.1	GTPase activator activity. It is involved in the biological process described with regulation of small GTPase mediated signal transduction	-	rna-XM_034381676.1
rna-XM_034375307.1	GTPase activator activity. It is involved in the biological process described with regulation of small GTPase mediated signal transduction	-	rna-XM_034381538.1
rna-XM_034401242.1	GTPase activator activity. It is involved in the biological process described with regulation of small GTPase mediated signal transduction	RAP1GAP	rna-XM_034380329.1
rna-XM_034401240.1	GTPase activator activity. It is involved in the biological process described with regulation of small GTPase mediated signal transduction	RAP1GAP	rna-XM_034380971.1
rna-XM_034401241.1	GTPase activator activity. It is involved in the biological process described with regulation of small GTPase mediated signal transduction	RAP1GAP	rna-XM_034380920.1
rna-XM_034401239.1	GTPase activator activity. It is involved in the biological process described with regulation of small GTPase mediated signal transduction	RAP1GAP	rna-XM_034381151.1
rna-XM_034390278.1	GTPase activity	-	rna-XM_034381150.1
rna-XM_034390279.1	GTPase activity	-	rna-XM_034381673.1
rna-XM_034390280.1	GTPase activity	-	rna-XM_034381677.1
rna-XM_034390281.1	GTPase activity	-	rna-XM_034379744.1
rna-XM_034390284.1	GTPase activity	-	rna-XM_034381544.1
rna-XM_034382152.1	GTPase-activator protein for Rho-like GTPases	FAM13A	rna-XM_034381805.1
rna-XM_034385870.1	GTPase-activator protein for Rho-like GTPases	syd-1	rna-XM_034381804.1
rna-XM_034394649.1	Guanine nucleotide exchange factor for Rab-3A-like	RAB3IL1	rna-XM_034381647.1
rna-XM_034379315.1	Guanine nucleotide exchange factor for Ras-like GTPases; N-terminal motif	SOS1	rna-XM_034381069.1
rna-XM_034399625.1	Guanine nucleotide exchange factor for Rho/Rac/Cdc42-like GTPases	TRIO	rna-XM_034380050.1
rna-XM_034399626.1	Guanine nucleotide exchange factor for Rho/Rac/Cdc42-like GTPases	TRIO	rna-XM_034381780.1
rna-XM_034388926.1	guanine nucleotide-releasing factor	RASGRF1	rna-XM_034381778.1
rna-XM_034394624.1	Guanylate kinase homologues.	CASK	rna-XM_034380827.1
rna-XM_034394629.1	Guanylate kinase homologues.	CASK	rna-XM_034381683.1
rna-XM_034394632.1	Guanylate kinase homologues.	CASK	rna-XM_034381461.1
rna-XM_034376340.1	Guanyl-nucleotide exchange factor activity. It is involved in the biological process described with small GTPase mediated signal transduction	RALGPS2	rna-XM_034380259.1
rna-XM_034376337.1	Guanyl-nucleotide exchange factor activity. It is involved in the biological process described with small GTPase mediated signal transduction	RALGPS2	rna-XM_034381323.1
rna-XM_034376338.1	Guanyl-nucleotide exchange factor activity. It is involved in the biological process described with small GTPase mediated signal transduction	RALGPS2	rna-XM_034381734.1
rna-XM_034399094.1	gustatory receptor which mediates acceptance or avoidance behavior, depending on its substrates	Gr63a	rna-XM_034381913.1
rna-XM_034399095.1	gustatory receptor which mediates acceptance or avoidance behavior, depending on its substrates	Gr63a	rna-XM_034381606.1
rna-XM_034397633.1	Haemolymph juvenile hormone binding protein (JHBP)	-	rna-XM_034381073.1
rna-XM_034377904.1	helix loop helix domain	MXI1	rna-XM_034381071.1
rna-XM_034394290.1	helix loop helix domain	MYC	rna-XM_034381074.1
rna-XM_034394619.1	helix-turn-helix, Psq domain	-	rna-XM_034380033.1
rna-XM_034394618.1	helix-turn-helix, Psq domain	-	rna-XM_034380084.1
rna-XM_034398362.1	helix-turn-helix, Psq domain	bab1	rna-XM_034381508.1
rna-XM_034383632.1	HELP motif	EML1	rna-XM_034380970.1
rna-XM_034383622.1	HELP motif	EML1	rna-XM_034380969.1
rna-XM_034383598.1	HELP motif	EML1	rna-XM_034381955.1
rna-XM_034383639.1	HELP motif	EML1	rna-XM_034381958.1
rna-XM_034383616.1	HELP motif	EML1	rna-XM_034381961.1
rna-XM_034383607.1	HELP motif	EML1	rna-XM_034381956.1
rna-XM_034389061.1	Herpesviridae UL52/UL70 DNA primase	PRIMPOL	rna-XM_034381957.1
rna-XM_034375540.1	high mobility group	SOX14	rna-XM_034381960.1
rna-XM_034395320.1	histone deacetylase	HDAC11	rna-XM_034381959.1
rna-XM_034389202.1	histone demethylase activity (H3-K9 specific)	-	rna-XM_034381107.1
rna-XM_034395799.1	histone H3 acetylation	SUPT7L	rna-XM_034381109.1
rna-XM_034386045.1	histone lysine demethylation	KDM6A	rna-XM_034381962.1
rna-XM_034376853.1	Homeodomain	BARHL1	rna-XM_034381238.1
rna-XM_034378370.1	Homeodomain	PRRX2	rna-XM_034381239.1
rna-XM_034396202.1	Host cell	HCFC2	rna-XM_034381240.1
rna-XM_034396201.1	Host cell	HCFC2	rna-XM_034381241.1
rna-XM_034396196.1	Host cell	HCFC2	rna-XM_034381791.1
rna-XM_034396198.1	Host cell	HCFC2	rna-XM_034381215.1
rna-XM_034399235.1	Hr1 repeat	PKN2	rna-XM_034381331.1
rna-XM_034399236.1	Hr1 repeat	PKN2	rna-XM_034380908.1
rna-XM_034399232.1	Hr1 repeat	PKN2	rna-XM_034380384.1
rna-XM_034399234.1	Hr1 repeat	PKN2	rna-XM_034379911.1
rna-XM_034374476.1	Hydrolase activity, acting on ester bonds. It is involved in the biological process described with lipid metabolic process	LIPA	rna-XM_034379910.1
rna-XM_034399649.1	Immunoglobulin	-	rna-XM_034379909.1
rna-XM_034376493.1	Immunoglobulin	-	rna-XM_034379908.1
rna-XM_034384434.1	Immunoglobulin	-	rna-XM_034381735.1
rna-XM_034396595.1	Immunoglobulin	-	rna-XM_034381141.1
rna-XM_034384282.1	Immunoglobulin domain	-	rna-XM_034381139.1
rna-XM_034378045.1	Immunoglobulin like	PRTG	rna-XM_034381140.1
rna-XM_034384915.1	Immunoglobulin V-set domain	-	rna-XM_034381142.1
rna-XM_034384917.1	Immunoglobulin V-set domain	-	rna-XM_034381144.1
rna-XM_034384918.1	Immunoglobulin V-set domain	-	rna-XM_034381143.1
rna-XM_034397862.1	in StAR and phosphatidylcholine transfer protein	DLC1	rna-XM_034379975.1
rna-XM_034389167.1	Inhibitor of growth proteins N-terminal histone-binding	ING3	rna-XM_034380172.1
rna-XM_034400799.1	Integrin alpha	ITGA7	rna-XM_034381659.1
rna-XM_034400809.1	Integrin alpha	ITGA7	rna-XM_034381386.1
rna-XM_034393264.1	Integrin alpha	ITGAV	rna-XM_034381387.1
rna-XM_034393266.1	Integrin alpha	ITGAV	rna-XM_034381388.1
rna-XM_034389155.1	Intermediate filament protein	LMNB1	rna-XM_034381389.1
rna-XM_034383258.1	ionotropic glutamate receptor activity	-	rna-XM_034381385.1
rna-XM_034384322.1	ionotropic glutamate receptor activity	-	rna-XM_034381949.1
rna-XM_034378368.1	Ionotropic glutamate receptor-invertebrate	-	rna-XM_034379945.1
rna-XM_034395015.1	Ionotropic glutamate receptor-invertebrate	-	rna-XM_034379946.1
rna-XM_034392379.1	It is involved in the biological process described with carbohydrate metabolic process	Cht7	rna-XM_034381468.1
rna-XM_034393377.1	It is involved in the biological process described with DNA replication	ORC2	rna-XM_034380914.1
rna-XM_034389168.1	It is involved in the biological process described with lipid metabolic process	PLA2G6	rna-XM_034381208.1
rna-XM_034389169.1	It is involved in the biological process described with lipid metabolic process	PLA2G6	rna-XM_034381207.1
rna-XM_034378467.1	It is involved in the biological process described with negative regulation of transcription, DNA-templated	-	rna-XM_034381206.1
rna-XM_034378914.1	It is involved in the biological process described with nucleotide-excision repair	ERCC2	rna-XM_034381699.1
rna-XM_034391815.1	It is involved in the biological process described with plasma membrane organization	-	rna-XM_034381698.1
rna-XM_034393254.1	It is involved in the biological process described with protein phosphorylation	MKNK1	rna-XM_034381696.1
rna-XM_034375748.1	It is involved in the biological process described with protein targeting to Golgi	GOLGA1	rna-XM_034381697.1
rna-XM_034375749.1	It is involved in the biological process described with protein targeting to Golgi	GOLGA1	rna-XM_034381700.1
rna-XM_034386551.1	It is involved in the biological process described with proteolysis	ADAM22	rna-XM_034381701.1
rna-XM_034386544.1	It is involved in the biological process described with proteolysis	ADAM22	rna-XM_034375538.1
rna-XM_034386545.1	It is involved in the biological process described with proteolysis	ADAM22	rna-XM_034381242.1
rna-XM_034386546.1	It is involved in the biological process described with proteolysis	ADAM22	rna-XM_034381244.1
rna-XM_034386547.1	It is involved in the biological process described with proteolysis	ADAM22	rna-XM_034380390.1
rna-XM_034386549.1	It is involved in the biological process described with proteolysis	ADAM22	rna-XM_034381390.1
rna-XM_034386550.1	It is involved in the biological process described with proteolysis	ADAM22	rna-XM_034375536.1
rna-XM_034375521.1	It is involved in the biological process described with pseudouridine synthesis	RPUSD2	rna-XM_034381424.1
rna-XM_034375523.1	It is involved in the biological process described with pseudouridine synthesis	RPUSD2	rna-XM_034381429.1
rna-XM_034378662.1	It is involved in the biological process described with regulation of Ras GTPase activity	GAPVD1	rna-XM_034381426.1
rna-XM_034391693.1	It is involved in the biological process described with regulation of Ras GTPase activity	DAB2IP	rna-XM_034381428.1
rna-XM_034391694.1	It is involved in the biological process described with regulation of Ras GTPase activity	DAB2IP	rna-XM_034381422.1
rna-XM_034391695.1	It is involved in the biological process described with regulation of Ras GTPase activity	DAB2IP	rna-XM_034381420.1
rna-XM_034391696.1	It is involved in the biological process described with regulation of Ras GTPase activity	DAB2IP	rna-XM_034381423.1
rna-XM_034386052.1	It is involved in the biological process described with regulation of transcription, DNA-templated	SIN3A	rna-XM_034380191.1
rna-XM_034386054.1	It is involved in the biological process described with regulation of transcription, DNA-templated	SIN3A	rna-XM_034381540.1
rna-XM_034386051.1	It is involved in the biological process described with regulation of transcription, DNA-templated	SIN3A	rna-XM_034381541.1
rna-XM_034379316.1	It is involved in the biological process described with ribosome biogenesis	NOC4L	rna-XM_034381948.1
rna-XM_034394369.1	It is involved in the biological process described with sensory perception of smell	Or82a	rna-XM_034381361.1
rna-XM_034378208.1	It is involved in the biological process described with signal transduction	UNC5C	rna-XM_034381362.1
rna-XM_034385419.1	It is involved in the biological process described with signal transduction	ARHGAP39	rna-XM_034381359.1
rna-XM_034385420.1	It is involved in the biological process described with signal transduction	ARHGAP39	rna-XM_034395402.1
rna-XM_034385421.1	It is involved in the biological process described with signal transduction	ARHGAP39	rna-XM_034395431.1
rna-XM_034397345.1	It is involved in the biological process described with signal transduction	TOLL6	rna-XM_034395394.1
rna-XM_034392011.1	It is involved in the biological process described with transmembrane transport	-	rna-XM_034395421.1
rna-XM_034392012.1	It is involved in the biological process described with transmembrane transport	-	rna-XM_034395385.1
rna-XM_034394474.1	It is involved in the biological process described with transmembrane transport	-	rna-XM_034381905.1
rna-XM_034397137.1	It is involved in the biological process described with transmembrane transport	-	rna-XM_034381365.1
rna-XM_034397136.1	It is involved in the biological process described with transmembrane transport	-	rna-XM_034381366.1
rna-XM_034396834.1	It is involved in the biological process described with transmembrane transport	-	rna-XM_034381363.1
rna-XM_034398921.1	It is involved in the biological process described with transmembrane transport	-	rna-XM_034381364.1
rna-XM_034375419.1	It is involved in the biological process described with transport	PITPNB	rna-XM_034381367.1
rna-XM_034398121.1	It is involved in the biological process described with transport	NUP107	rna-XM_034389856.1
rna-XM_034389051.1	It is involved in the biological process described with Wnt signaling pathway	TCF7L2	rna-XM_034374684.1
rna-XM_034387908.1	It is involved in the biological process described with Wnt signaling pathway	TCF7L2	rna-XM_034381687.1
rna-XM_034387905.1	It is involved in the biological process described with Wnt signaling pathway	TCF7L2	rna-XM_034380012.1
rna-XM_034387904.1	It is involved in the biological process described with Wnt signaling pathway	TCF7L2	rna-XM_034380011.1
rna-XM_034394946.1	JmjC domain, hydroxylase	KDM4B	rna-XM_034379923.1
rna-XM_034381635.1	K02A2.6-like	-	rna-XM_034379924.1
rna-XM_034394279.1	K02A2.6-like	-	rna-XM_034379922.1
rna-XM_034399497.1	Kazal-type serine protease inhibitor domain	-	rna-XM_034379925.1
rna-XM_034396195.1	Kelch motif	HCFC2	rna-XM_034380074.1
rna-XM_034396199.1	Kelch motif	HCFC2	rna-XM_034381792.1
rna-XM_034396200.1	Kelch motif	HCFC2	rna-XM_034381787.1
rna-XM_034385767.1	kinase activity. It is involved in the biological process described with	DGKI	rna-XM_034381777.1
rna-XM_034385768.1	kinase activity. It is involved in the biological process described with	DGKI	rna-XM_034375575.1
rna-XM_034388597.1	Kinase associated domain 1	MELK	rna-XM_034380913.1
rna-XM_034388598.1	Kinase associated domain 1	MELK	rna-XM_034381292.1
rna-XM_034388599.1	Kinase associated domain 1	MELK	rna-XM_034381531.1
rna-XM_034388601.1	Kinase associated domain 1	MELK	rna-XM_034381338.1
rna-XM_034381584.1	Laminin G domain	EYS	rna-XM_034381339.1
rna-XM_034391961.1	Leucine Rich Repeat	GPRNNB1	rna-XM_034381340.1
rna-XM_034392496.1	Leucine Rich Repeat	GPRNNB1	rna-XM_034380687.1
rna-XM_034389012.1	Leucine rich repeat containing 7	LRRC7	rna-XM_034380767.1
rna-XM_034387065.1	Leucine rich repeat C-terminal domain	kek2	rna-XM_034381947.1
rna-XM_034397867.1	Leucine rich repeat C-terminal domain	-	rna-XM_034381114.1
rna-XM_034393047.1	Leucine-rich repeats, outliers	PPP1R37	rna-XM_034380087.1
rna-XM_034393046.1	Leucine-rich repeats, outliers	PPP1R37	rna-XM_034380086.1
rna-XM_034392866.1	Leucine-rich repeats, typical (most populated) subfamily	-	rna-XM_034380085.1
rna-XM_034378589.1	Ligand binding domain of hormone receptors	Hr4	rna-XM_034381654.1
rna-XM_034384329.1	Ligand-gated ion channel	-	rna-XM_034379979.1
rna-XM_034400814.1	Lipase	-	rna-XM_034381430.1
rna-XM_034391960.1	Lipase	-	rna-XM_034380436.1
rna-XM_034378723.1	Low-density lipoprotein receptor domain class A	-	rna-XM_034374940.1
rna-XM_034396944.1	Low-density lipoprotein receptor domain class A	-	rna-XM_034374937.1
rna-XM_034396943.1	Low-density lipoprotein receptor domain class A	-	rna-XM_034374939.1
rna-XM_034396945.1	Low-density lipoprotein receptor domain class A	-	rna-XM_034374938.1
rna-XM_034397387.1	Low-density lipoprotein receptor domain class A	-	rna-XM_034381471.1
rna-XM_034379553.1	LSM domain	LSM1	rna-XM_034381470.1
rna-XM_034379554.1	LSM domain	LSM1	rna-XM_034381469.1
rna-XM_034374634.1	Mab-21	-	rna-XM_034381472.1
rna-XM_034374633.1	Mab-21	-	rna-XM_034381710.1
rna-XM_034374635.1	Mab-21	-	rna-XM_034380542.1
rna-XM_034375203.1	Major Facilitator Superfamily	-	rna-XM_034380195.1
rna-XM_034390042.1	Major Facilitator Superfamily	-	rna-XM_034380193.1
rna-XM_034390045.1	Major Facilitator Superfamily	-	rna-XM_034380194.1
rna-XM_034390044.1	Major Facilitator Superfamily	-	rna-XM_034380192.1
rna-XM_034390043.1	Major Facilitator Superfamily	-	rna-XM_034380825.1
rna-XM_034394473.1	Major Facilitator Superfamily	-	rna-XM_034380030.1
rna-XM_034396827.1	Major Facilitator Superfamily	-	rna-XM_034380029.1
rna-XM_034396829.1	Major Facilitator Superfamily	-	rna-XM_034381922.1
rna-XM_034396833.1	Major Facilitator Superfamily	-	rna-XM_034381923.1
rna-XM_034396830.1	Major Facilitator Superfamily	-	rna-XM_034381926.1
rna-XM_034396832.1	Major Facilitator Superfamily	-	rna-XM_034381927.1
rna-XM_034396831.1	Major Facilitator Superfamily	-	rna-XM_034381928.1
rna-XM_034385786.1	MaoC like domain	HSD17B4	rna-XM_034381929.1
rna-XM_034385785.1	MaoC like domain	HSD17B4	rna-XM_034381934.1
rna-XM_034391889.1	Mediates sugar transport across membranes	-	rna-XM_034381924.1
rna-XM_034394602.1	Membrane dipeptidase (Peptidase family M19)	-	rna-XM_034381933.1
rna-XM_034375629.1	Metal ion binding	-	rna-XM_034381930.1
rna-XM_034375631.1	Metal ion binding	-	rna-XM_034381932.1
rna-XM_034375632.1	Metal ion binding	-	rna-XM_034379717.1
rna-XM_034375628.1	Metal ion binding	-	rna-XM_034379716.1
rna-XM_034375630.1	Metal ion binding	-	rna-XM_034381152.1
rna-XM_034375382.1	Metal ion binding	MBNL2	rna-XM_034381155.1
rna-XM_034375383.1	Metal ion binding	MBNL2	rna-XM_034381154.1
rna-XM_034375385.1	Metal ion binding	MBNL2	rna-XM_034381153.1
rna-XM_034375386.1	Metal ion binding	MBNL2	rna-XM_034379706.1
rna-XM_034375376.1	Metal ion binding	MBNL2	rna-XM_034379704.1
rna-XM_034375377.1	Metal ion binding	MBNL2	rna-XM_034379705.1
rna-XM_034375378.1	Metal ion binding	MBNL2	rna-XM_034381093.1
rna-XM_034375379.1	Metal ion binding	MBNL2	rna-XM_034380119.1
rna-XM_034375380.1	Metal ion binding	MBNL2	rna-XM_034381078.1
rna-XM_034375381.1	Metal ion binding	MBNL2	rna-XM_034381247.1
rna-XM_034375384.1	Metal ion binding	MBNL2	rna-XM_034381400.1
rna-XM_034378249.1	Metal ion binding	GLI2	rna-XM_034381419.1
rna-XM_034382861.1	Metal ion binding	ZC3H14	rna-XM_034381245.1
rna-XM_034392016.1	Metal ion binding	BCL11A	rna-XM_034375590.1
rna-XM_034392018.1	Metal ion binding	BCL11A	rna-XM_034380196.1
rna-XM_034392015.1	Metal ion binding	BCL11A	rna-XM_034380197.1
rna-XM_034392017.1	Metal ion binding	BCL11A	rna-XM_034381308.1
rna-XM_034392020.1	Metal ion binding	BCL11A	rna-XM_034381309.1
rna-XM_034392014.1	Metal ion binding	BCL11A	rna-XM_034381310.1
rna-XM_034392490.1	metalloendopeptidase activity. It is involved in the biological process described with proteolysis	Nep5	rna-XM_034381311.1
rna-XM_034395748.1	MIF4G domain	MIF4GD	rna-XM_034380269.1
rna-XM_034388351.1	Mitochondrial import inner membrane translocase subunit	TIMM23	rna-XM_034380268.1
rna-XM_034393721.1	Mitochondrial intermembrane space import and assembly protein	CHCHD4	rna-XM_034380273.1
rna-XM_034391783.1	mitochondrial RNA processing	FASTKD5	rna-XM_034380267.1
rna-XM_034374652.1	Mitoguardin	FAM73B	rna-XM_034380270.1
rna-XM_034383537.1	modulation by host of viral RNA genome replication	-	rna-XM_034380274.1
rna-XM_034395736.1	monooxygenase	-	rna-XM_034380275.1
rna-XM_034389854.1	MOSC domain	-	rna-XM_034381660.1
rna-XM_034393305.1	Mothers against decapentaplegic homolog	SMAD7	rna-XM_034381454.1
rna-XM_034393306.1	Mothers against decapentaplegic homolog	SMAD7	rna-XM_034381248.1
rna-XM_034396616.1	Motif C-terminal to PAS motifs (likely to contribute to PAS structural domain)	KCNH4	rna-XM_034379800.1
rna-XM_034381397.1	MULE transposase domain	-	rna-XM_034379799.1
rna-XM_034375490.1	MULE transposase domain	-	rna-XM_034386016.1
rna-XM_034390416.1	MULE transposase domain	-	rna-XM_034381715.1
rna-XM_034394945.1	MULE transposase domain	-	rna-XM_034381716.1
rna-XM_034399460.1	MULE transposase domain	-	rna-XM_034381717.1
rna-XM_034390596.1	Multiple C2 domain and transmembrane region protein	MCTP2	rna-XM_034381148.1
rna-XM_034374423.1	MYND finger	-	rna-XM_034381149.1
rna-XM_034374405.1	MYND finger	-	rna-XM_034381753.1
rna-XM_034374412.1	MYND finger	-	rna-XM_034380439.1
rna-XM_034382860.1	MYND finger	-	rna-XM_034380679.1
rna-XM_034393263.1	Myosin N-terminal SH3-like domain	MYH9	rna-XM_034381425.1
rna-XM_034395989.1	Na( ) H( ) exchange regulatory cofactor	SLC9A3R2	rna-XM_034380798.1
rna-XM_034395988.1	Na( ) H( ) exchange regulatory cofactor	SLC9A3R2	rna-XM_034379978.1
rna-XM_034391996.1	N-acetylgalactosaminyltransferase	gly-5	rna-XM_034379977.1
rna-XM_034392000.1	N-acetylgalactosaminyltransferase	gly-5	rna-XM_034379736.1
rna-XM_034399417.1	N-acetylmuramoyl-L-alanine amidase activity. It is involved in the biological process described with peptidoglycan catabolic process	-	rna-XM_034379737.1
rna-XM_034394254.1	NACHT domain	-	rna-XM_034379738.1
rna-XM_034385371.1	NAD binding domain of 6-phosphogluconate dehydrogenase	GLYR1	rna-XM_034379740.1
rna-XM_034378046.1	NADH dehydrogenase ubiquinone	NDUFB8	rna-XM_034379741.1
rna-XM_034378766.1	Ndr family	-	rna-XM_034379742.1
rna-XM_034378765.1	Ndr family	-	rna-XM_034379743.1
rna-XM_034378767.1	Ndr family	-	rna-XM_034381709.1
rna-XM_034377074.1	Neural proliferation differentiation control-1 protein (NPDC1)	NPDC1	rna-XM_034381940.1
rna-XM_034398523.1	neuromuscular synaptic transmission	FCHSD2	rna-XM_034381941.1
rna-XM_034398524.1	neuromuscular synaptic transmission	FCHSD2	rna-XM_034379820.1
rna-XM_034398526.1	neuromuscular synaptic transmission	FCHSD2	rna-XM_034379932.1
rna-XM_034398527.1	neuromuscular synaptic transmission	FCHSD2	rna-XM_034380808.1
rna-XM_034398525.1	neuromuscular synaptic transmission	FCHSD2	rna-XM_034381106.1
rna-XM_034397580.1	neuropeptide signaling pathway	Ms	rna-XM_034381686.1
rna-XM_034397581.1	neuropeptide signaling pathway	Ms	rna-XM_034381656.1
rna-XM_034393586.1	Neuropeptide Y receptor activity. It is involved in the biological process described with G-protein coupled receptor signaling pathway	NPFFR2	rna-XM_034381127.1
rna-XM_034380566.1	NFX1-type zinc finger-containing protein	ZNFX1	rna-XM_034380378.1
rna-XM_034385300.1	NMDA receptor-regulated protein 1	NAA15	rna-XM_034391644.1
rna-XM_034382282.1	Noggin	NOG	rna-XM_034390944.1
rna-XM_034392364.1	Nuclear pore complex protein	NUP214	rna-XM_034380079.1
rna-XM_034381791.1	Nuclear pore complex protein Nup88-like	NUP88	rna-XM_034380080.1
rna-XM_034397718.1	Nuclear undecaprenyl pyrophosphate synthase 1 homolog (S. cerevisiae)	NUS1	rna-XM_034380081.1
rna-XM_034385367.1	nucleic acid binding	MSI1	rna-XM_034380083.1
rna-XM_034391888.1	nucleic acid binding	DDX25	rna-XM_034380082.1
rna-XM_034399938.1	Nucleoside transmembrane transporter activity. It is involved in the biological process described with	ent-3	rna-XM_034393093.1
rna-XM_034399939.1	Nucleoside transmembrane transporter activity. It is involved in the biological process described with	ent-3	rna-XM_034379806.1
rna-XM_034399940.1	Nucleoside transmembrane transporter activity. It is involved in the biological process described with	ent-3	rna-XM_034380734.1
rna-XM_034395807.1	nucleoside triphosphate catabolic process	SMPDL3B	rna-XM_034379933.1
rna-XM_034383878.1	nucleotide binding	RBFOX2	rna-XM_034381680.1
rna-XM_034383894.1	nucleotide binding	RBFOX2	rna-XM_034381786.1
rna-XM_034375580.1	O-acyl-ADP-ribose deacylase 1	oard1	rna-XM_034381316.1
rna-XM_034381812.1	OAR domain	VSX2	rna-XM_034380171.1
rna-XM_034389193.1	Olfactomedin-like domains	OLFML2B	rna-XM_034381334.1
rna-XM_034398126.1	Organic solute transporter	-	rna-XM_034381794.1
rna-XM_034393581.1	Organic solute transporter Ostalpha	TMEM184B	rna-XM_034381218.1
rna-XM_034400375.1	P5-type ATPase cation transporter	ATP13A2	rna-XM_034381317.1
rna-XM_034400405.1	P5-type ATPase cation transporter	ATP13A2	rna-XM_034380755.1
rna-XM_034400397.1	P5-type ATPase cation transporter	ATP13A2	rna-XM_034380947.1
rna-XM_034400383.1	P5-type ATPase cation transporter	ATP13A2	rna-XM_034380336.1
rna-XM_034400389.1	P5-type ATPase cation transporter	ATP13A2	rna-XM_034380334.1
rna-XM_034379196.1	PA domain	PRADC1	rna-XM_034381649.1
rna-XM_034389190.1	Paired Box domain	PAX5	rna-XM_034374796.1
rna-XM_034394326.1	Paired Box domain	ey	rna-XM_034379681.1
rna-XM_034394327.1	Paired Box domain	ey	rna-XM_034379680.1
rna-XM_034394329.1	Paired Box domain	ey	rna-XM_034379896.1
rna-XM_034378194.1	PAN domain	-	rna-XM_034379818.1
rna-XM_034378195.1	PAN domain	-	rna-XM_034379707.1
rna-XM_034385424.1	PDZ domain-containing protein	GIPC3	rna-XM_034381509.1
rna-XM_034375653.1	Peptidase family M13	Nep5	rna-XM_034381510.1
rna-XM_034387528.1	peptidase inhibitor activity	-	rna-XM_034381511.1
rna-XM_034387527.1	peptidase inhibitor activity	-	rna-XM_034380712.1
rna-XM_034383302.1	Perilipin family	-	rna-XM_034381884.1
rna-XM_034383303.1	Perilipin family	-	rna-XM_034381942.1
rna-XM_034383305.1	Perilipin family	-	rna-XM_034381944.1
rna-XM_034383304.1	Perilipin family	-	rna-XM_034381943.1
rna-XM_034383308.1	Perilipin family	-	rna-XM_034381091.1
rna-XM_034375634.1	Peroxisome biogenesis factor 1, N-terminal	PEX1	rna-XM_034379981.1
rna-XM_034378047.1	PET assembly of cytochrome c oxidase, mitochondrial	PET117	rna-XM_034380974.1
rna-XM_034397414.1	PH domain associated with Beige/BEACH	NBEAL1	rna-XM_034380975.1
rna-XM_034375392.1	Phosphatidylinositol 3- and 4-kinase	PI4K2B	rna-XM_034381652.1
rna-XM_034375394.1	Phosphatidylinositol 3- and 4-kinase	PI4K2B	rna-XM_034381733.1
rna-XM_034396092.1	Phosphatidylinositol binding	SNX29	rna-XM_034381732.1
rna-XM_034375420.1	Phosphatidylinositol transfer protein	PITPNB	rna-XM_034380750.1
rna-XM_034378763.1	Phosphoglycerate mutase family	PGAM2	rna-XM_034380748.1
rna-XM_034378762.1	Phosphoglycerate mutase family	PGAM2	rna-XM_034380749.1
rna-XM_034375405.1	Phospholipase A2	-	rna-XM_034381779.1
rna-XM_034375406.1	Phospholipase A2	-	rna-XM_034381320.1
rna-XM_034378710.1	Phosphotransferase activity, alcohol group as acceptor	PI4K2B	rna-XM_034381319.1
rna-XM_034395278.1	Phosphotyrosine interaction domain (PTB/PID)	APBB2	rna-XM_034381394.1
rna-XM_034395276.1	Phosphotyrosine interaction domain (PTB/PID)	APBB2	rna-XM_034379812.1
rna-XM_034395275.1	Phosphotyrosine interaction domain (PTB/PID)	APBB2	rna-XM_034379813.1
rna-XM_034395277.1	Phosphotyrosine interaction domain (PTB/PID)	APBB2	rna-XM_034381722.1
rna-XM_034395279.1	Phosphotyrosine interaction domain (PTB/PID)	APBB2	rna-XM_034381721.1
rna-XM_034375538.1	Phosphotyrosine-binding domain	TNS3	rna-XM_034381638.1
rna-XM_034377811.1	Piezo-type mechanosensitive ion channel component	-	rna-XM_034381640.1
rna-XM_034377812.1	Piezo-type mechanosensitive ion channel component	-	rna-XM_034381752.1
rna-XM_034377813.1	Piezo-type mechanosensitive ion channel component	-	rna-XM_034380089.1
rna-XM_034377814.1	Piezo-type mechanosensitive ion channel component	-	rna-XM_034380091.1
rna-XM_034377815.1	Piezo-type mechanosensitive ion channel component	-	rna-XM_034379980.1
rna-XM_034377816.1	Piezo-type mechanosensitive ion channel component	-	rna-XM_034379790.1
rna-XM_034377818.1	Piezo-type mechanosensitive ion channel component	-	rna-XM_034379792.1
rna-XM_034386211.1	Plant transposon protein	-	rna-XM_034379793.1
rna-XM_034383256.1	Plays a role in the sugar gustatory response	Gr1	rna-XM_034379794.1
rna-XM_034387414.1	Plexin cytoplasmic RasGAP domain	plexB	rna-XM_034379795.1
rna-XM_034387416.1	Plexin cytoplasmic RasGAP domain	plexB	rna-XM_034379796.1
rna-XM_034387413.1	Plexin cytoplasmic RasGAP domain	plexB	rna-XM_034379797.1
rna-XM_034399578.1	Poly(ADP-ribose) polymerase catalytic domain	-	rna-XM_034379798.1
rna-XM_034399407.1	Poly(ADP-ribose) polymerase catalytic domain	-	rna-XM_034380062.1
rna-XM_034392227.1	polyA-specific ribonuclease	PARN	rna-XM_034380063.1
rna-XM_034392230.1	polyA-specific ribonuclease	PARN
rna-XM_034392229.1	polyA-specific ribonuclease	PARN
rna-XM_034392228.1	polyA-specific ribonuclease	PARN
rna-XM_034384338.1	Polysaccharide biosynthesis protein	Hsd3b6
rna-XM_034375409.1	positive regulation of autophagosome assembly	KIAA1324L
rna-XM_034389009.1	positive regulation of basement membrane assembly involved in embryonic body morphogenesis	PHLDB1
rna-XM_034378146.1	positive regulation of invadopodium disassembly	NAV2
rna-XM_034395071.1	Possible membrane-associated motif in LPS-induced tumor necrosis factor alpha factor (LITAF), also known as PIG7, and other animal proteins.	-
rna-XM_034381429.1	Potassium chloride symporter activity. It is involved in the biological process described with ion transport	-
rna-XM_034381426.1	Potassium chloride symporter activity. It is involved in the biological process described with ion transport	-
rna-XM_034381428.1	Potassium chloride symporter activity. It is involved in the biological process described with ion transport	-
rna-XM_034381422.1	Potassium chloride symporter activity. It is involved in the biological process described with ion transport	-
rna-XM_034381420.1	Potassium chloride symporter activity. It is involved in the biological process described with ion transport	-
rna-XM_034381423.1	Potassium chloride symporter activity. It is involved in the biological process described with ion transport	-
rna-XM_034394301.1	Progestin and adipoQ receptor family member	PAQR3
rna-XM_034394302.1	Progestin and adipoQ receptor family member	PAQR3
rna-XM_034394304.1	Progestin and adipoQ receptor family member	PAQR3
rna-XM_034394303.1	Progestin and adipoQ receptor family member	PAQR3
rna-XM_034375060.1	prohibitin homologues	FLOT2
rna-XM_034395449.1	proteasome-mediated ubiquitin-dependent protein catabolic process	SPOP
rna-XM_034395440.1	proteasome-mediated ubiquitin-dependent protein catabolic process	SPOP
rna-XM_034395378.1	proteasome-mediated ubiquitin-dependent protein catabolic process	SPOP
rna-XM_034395412.1	proteasome-mediated ubiquitin-dependent protein catabolic process	SPOP
rna-XM_034395402.1	proteasome-mediated ubiquitin-dependent protein catabolic process	SPOP
rna-XM_034395431.1	proteasome-mediated ubiquitin-dependent protein catabolic process	SPOP
rna-XM_034395394.1	proteasome-mediated ubiquitin-dependent protein catabolic process	SPOP
rna-XM_034395421.1	proteasome-mediated ubiquitin-dependent protein catabolic process	SPOP
rna-XM_034395385.1	proteasome-mediated ubiquitin-dependent protein catabolic process	SPOP
rna-XM_034393557.1	proteasome-mediated ubiquitin-dependent protein catabolic process	SPOP
rna-XM_034379190.1	protein dimerization activity	BTRC
rna-XM_034379191.1	protein dimerization activity	BTRC
rna-XM_034392240.1	protein dimerization activity	BHLHA15
rna-XM_034384263.1	Protein kinase C conserved region 2 (CalB)	SYT9
rna-XM_034388115.1	Protein kinase C conserved region 2 (CalB)	-
rna-XM_034388114.1	Protein kinase C conserved region 2 (CalB)	-
rna-XM_034388112.1	Protein kinase C conserved region 2 (CalB)	-
rna-XM_034388113.1	Protein kinase C conserved region 2 (CalB)	-
rna-XM_034392435.1	Protein kinase C conserved region 2 (CalB)	SYT7
rna-XM_034374684.1	Protein kinase domain	CAMK1
rna-XM_034374637.1	Protein kinase domain	TRIB2
rna-XM_034398808.1	Protein of unknown function (DUF1676)	Osi17
rna-XM_034374653.1	Protein of unknown function (DUF3421)	uzip
rna-XM_034374654.1	Protein of unknown function (DUF3421)	uzip
rna-XM_034374655.1	Protein of unknown function (DUF3421)	uzip
rna-XM_034393547.1	protein phosphatase 1 regulatory	PPP1R9A
rna-XM_034393545.1	protein phosphatase 1 regulatory	PPP1R9A
rna-XM_034393546.1	protein phosphatase 1 regulatory	PPP1R9A
rna-XM_034397740.1	protein polyubiquitination	UBE2G1
rna-XM_034384349.1	protein serine threonine kinase activity. It is involved in the biological process described with protein phosphorylation	STK39
rna-XM_034377983.1	protein serine threonine kinase activity. It is involved in the biological process described with protein phosphorylation	SIK3
rna-XM_034377984.1	protein serine threonine kinase activity. It is involved in the biological process described with protein phosphorylation	SIK3
rna-XM_034377985.1	protein serine threonine kinase activity. It is involved in the biological process described with protein phosphorylation	SIK3
rna-XM_034383698.1	protein serine threonine kinase activity. It is involved in the biological process described with protein phosphorylation	NUAK1
rna-XM_034392906.1	protein serine threonine kinase activity. It is involved in the biological process described with protein phosphorylation	MAP2K3
rna-XM_034392908.1	protein serine threonine kinase activity. It is involved in the biological process described with protein phosphorylation	MAP2K3
rna-XM_034392907.1	protein serine threonine kinase activity. It is involved in the biological process described with protein phosphorylation	MAP2K3
rna-XM_034395317.1	Protein transporter activity. It is involved in the biological process described with protein import into nucleus	KPNA2
rna-XM_034395318.1	Protein transporter activity. It is involved in the biological process described with protein import into nucleus	KPNA2
rna-XM_034376659.1	Protein tyrosine kinase	-
rna-XM_034376704.1	Protein tyrosine kinase	MAP3K13
rna-XM_034376702.1	Protein tyrosine kinase	MAP3K13
rna-XM_034376706.1	Protein tyrosine kinase	MAP3K13
rna-XM_034387434.1	Protein tyrosine kinase	AATK
rna-XM_034387435.1	Protein tyrosine kinase	AATK
rna-XM_034387436.1	Protein tyrosine kinase	AATK
rna-XM_034387437.1	Protein tyrosine kinase	AATK
rna-XM_034392273.1	Protein tyrosine kinase	BRSK1
rna-XM_034392953.1	Protein tyrosine kinase	RPS6KA2
rna-XM_034392954.1	Protein tyrosine kinase	RPS6KA2
rna-XM_034392952.1	Protein tyrosine kinase	RPS6KA2
rna-XM_034392956.1	Protein tyrosine kinase	RPS6KA2
rna-XM_034392957.1	Protein tyrosine kinase	RPS6KA2
rna-XM_034395021.1	Protein tyrosine kinase	-
rna-XM_034384639.1	Protein tyrosine phosphatase, catalytic domain	-
rna-XM_034375575.1	Rab GTPase activator activity	RAB3GAP1
rna-XM_034374906.1	Rab GTPase activator activity. It is involved in the biological process described with regulation of Rab GTPase activity	TBC1D20
rna-XM_034387418.1	Rab subfamily of small GTPases	RAB37
rna-XM_034376113.1	Ras family	-
rna-XM_034399579.1	Ras family	-
rna-XM_034384933.1	Ras subfamily of RAS small GTPases	-
rna-XM_034382897.1	receptor activity. It is involved in the biological process described with G-protein coupled receptor signaling pathway	Htr4
rna-XM_034389657.1	receptor activity. It is involved in the biological process described with multicellular organismal development	SEMA5A
rna-XM_034378369.1	Receptor binding. It is involved in the biological process described with regulation of cell migration	LAMA2
rna-XM_034389980.1	Recruits TFIIH to the initiation complex and stimulates the RNA polymerase II C-terminal domain kinase and DNA-dependent ATPase activities of TFIIH. Both TFIIH and TFIIE are required for promoter clearance by RNA polymerase	GTF2E2
rna-XM_034395031.1	regulation of photoreceptor cell axon guidance	-
rna-XM_034391594.1	regulation of response to stimulus	-
rna-XM_034374768.1	Repeated motif present between transmembrane helices in cystinosin, yeast ERS1p, mannose-P-dolichol utilization defect 1, and other hypothetical proteins.	MPDU1
rna-XM_034384290.1	Repulsive guidance molecule (RGM) C-terminus	RGMB
rna-XM_034389010.1	Reversion-inducing cysteine-rich protein with Kazal	RECK
rna-XM_034375654.1	Rho (Ras homology) subfamily of Ras-like small GTPases	RHOA
rna-XM_034382068.1	Rho (Ras homology) subfamily of Ras-like small GTPases	RhoL
rna-XM_034379951.1	Rho guanyl-nucleotide exchange factor activity. It is involved in the biological process described with regulation of Rho protein signal transduction	-
rna-XM_034374936.1	Rho guanyl-nucleotide exchange factor activity. It is involved in the biological process described with regulation of Rho protein signal transduction	PLEKHG1
rna-XM_034374940.1	Rho guanyl-nucleotide exchange factor activity. It is involved in the biological process described with regulation of Rho protein signal transduction	PLEKHG1
rna-XM_034374937.1	Rho guanyl-nucleotide exchange factor activity. It is involved in the biological process described with regulation of Rho protein signal transduction	PLEKHG1
rna-XM_034374939.1	Rho guanyl-nucleotide exchange factor activity. It is involved in the biological process described with regulation of Rho protein signal transduction	PLEKHG1
rna-XM_034374938.1	Rho guanyl-nucleotide exchange factor activity. It is involved in the biological process described with regulation of Rho protein signal transduction	PLEKHG1
rna-XM_034378152.1	Rho guanyl-nucleotide exchange factor activity. It is involved in the biological process described with regulation of Rho protein signal transduction	PsGEF
rna-XM_034381471.1	Rho guanyl-nucleotide exchange factor activity. It is involved in the biological process described with regulation of Rho protein signal transduction	PLEKHG5
rna-XM_034381470.1	Rho guanyl-nucleotide exchange factor activity. It is involved in the biological process described with regulation of Rho protein signal transduction	PLEKHG5
rna-XM_034381469.1	Rho guanyl-nucleotide exchange factor activity. It is involved in the biological process described with regulation of Rho protein signal transduction	PLEKHG5
rna-XM_034381472.1	Rho guanyl-nucleotide exchange factor activity. It is involved in the biological process described with regulation of Rho protein signal transduction	PLEKHG5
rna-XM_034393722.1	ribonuclease P	RPP14
rna-XM_034378147.1	Rieske [2Fe-2S] domain	nvd
rna-XM_034378148.1	Rieske [2Fe-2S] domain	nvd
rna-XM_034396419.1	RNA pol II promoter Fmp27 protein domain	KIAA0100
rna-XM_034396420.1	RNA pol II promoter Fmp27 protein domain	KIAA0100
rna-XM_034385361.1	RNA recognition motif	MSI1
rna-XM_034385363.1	RNA recognition motif	MSI1
rna-XM_034385364.1	RNA recognition motif	MSI1
rna-XM_034385365.1	RNA recognition motif	MSI1
rna-XM_034385366.1	RNA recognition motif	MSI1
rna-XM_034385362.1	RNA recognition motif	MSI1
rna-XM_034383890.1	RNA recognition motif	RBFOX2
rna-XM_034383895.1	RNA recognition motif	RBFOX2
rna-XM_034383896.1	RNA recognition motif	RBFOX2
rna-XM_034383900.1	RNA recognition motif	RBFOX2
rna-XM_034383901.1	RNA recognition motif	RBFOX2
rna-XM_034383866.1	RNA recognition motif	RBFOX2
rna-XM_034383868.1	RNA recognition motif	RBFOX2
rna-XM_034383870.1	RNA recognition motif	RBFOX2
rna-XM_034383880.1	RNA recognition motif	RBFOX2
rna-XM_034383884.1	RNA recognition motif	RBFOX2
rna-XM_034383885.1	RNA recognition motif	RBFOX2
rna-XM_034383888.1	RNA recognition motif	RBFOX2
rna-XM_034383892.1	RNA recognition motif	RBFOX2
rna-XM_034383865.1	RNA recognition motif	RBFOX2
rna-XM_034383867.1	RNA recognition motif	RBFOX2
rna-XM_034383869.1	RNA recognition motif	RBFOX2
rna-XM_034383871.1	RNA recognition motif	RBFOX2
rna-XM_034383873.1	RNA recognition motif	RBFOX2
rna-XM_034383874.1	RNA recognition motif	RBFOX2
rna-XM_034383876.1	RNA recognition motif	RBFOX2
rna-XM_034383877.1	RNA recognition motif	RBFOX2
rna-XM_034383879.1	RNA recognition motif	RBFOX2
rna-XM_034383881.1	RNA recognition motif	RBFOX2
rna-XM_034383882.1	RNA recognition motif	RBFOX2
rna-XM_034383891.1	RNA recognition motif	RBFOX2
rna-XM_034383889.1	RNA recognition motif	RBFOX2
rna-XM_034383897.1	RNA recognition motif	RBFOX2
rna-XM_034383875.1	RNA recognition motif	RBFOX2
rna-XM_034383886.1	RNA recognition motif	RBFOX2
rna-XM_034383887.1	RNA recognition motif	RBFOX2
rna-XM_034383893.1	RNA recognition motif	RBFOX2
rna-XM_034383898.1	RNA recognition motif	RBFOX2
rna-XM_034374287.1	RNA recognition motif. (a.k.a. RRM, RBD, or RNP domain)	PTBP2
rna-XM_034374288.1	RNA recognition motif. (a.k.a. RRM, RBD, or RNP domain)	PTBP2
rna-XM_034374289.1	RNA recognition motif. (a.k.a. RRM, RBD, or RNP domain)	PTBP2
rna-XM_034374290.1	RNA recognition motif. (a.k.a. RRM, RBD, or RNP domain)	PTBP2
rna-XM_034374291.1	RNA recognition motif. (a.k.a. RRM, RBD, or RNP domain)	PTBP2
rna-XM_034374292.1	RNA recognition motif. (a.k.a. RRM, RBD, or RNP domain)	PTBP2
rna-XM_034374294.1	RNA recognition motif. (a.k.a. RRM, RBD, or RNP domain)	PTBP2
rna-XM_034374295.1	RNA recognition motif. (a.k.a. RRM, RBD, or RNP domain)	PTBP2
rna-XM_034374296.1	RNA recognition motif. (a.k.a. RRM, RBD, or RNP domain)	PTBP2
rna-XM_034374298.1	RNA recognition motif. (a.k.a. RRM, RBD, or RNP domain)	PTBP2
rna-XM_034385152.1	Runt domain	Runx3
rna-XM_034384293.1	Runt domain	-
rna-XM_034389404.1	Ryanodine Receptor TM 4-6	RYR2
rna-XM_034378026.1	SAM / Pointed domain	-
rna-XM_034391953.1	SCP / Tpx-1 / Ag5 / PR-1 / Sc7 family of extracellular domains.	-
rna-XM_034391951.1	SCP / Tpx-1 / Ag5 / PR-1 / Sc7 family of extracellular domains.	-
rna-XM_034394041.1	Sequence-specific DNA binding	TSNAX
rna-XM_034388103.1	Sequence-specific DNA binding transcription factor activity. It is involved in the biological process described with regulation of	NFAT5
rna-XM_034378841.1	sequence-specific DNA binding. It is involved in the biological process described with regulation of transcription, DNA-templated	-
rna-XM_034379187.1	sequence-specific DNA binding. It is involved in the biological process described with regulation of transcription, DNA-templated	ATF6
rna-XM_034379188.1	sequence-specific DNA binding. It is involved in the biological process described with regulation of transcription, DNA-templated	ATF6
rna-XM_034379189.1	sequence-specific DNA binding. It is involved in the biological process described with regulation of transcription, DNA-templated	ATF6
rna-XM_034378218.1	Sequence-specific DNA binding. It is involved in the biological process described with regulation of transcription, DNA-templated	NKX6-1
rna-XM_034384301.1	sequence-specific DNA binding. It is involved in the biological process described with regulation of transcription, DNA-templated	FOXB1
rna-XM_034399636.1	sequence-specific DNA binding. It is involved in the biological process described with regulation of transcription, DNA-templated	LBX1
rna-XM_034382260.1	SERine Proteinase INhibitors	-
rna-XM_034383377.1	Serine/Threonine protein kinases, catalytic domain	CDK14
rna-XM_034383369.1	Serine/Threonine protein kinases, catalytic domain	CDK14
rna-XM_034391659.1	serine-type endopeptidase activity	-
rna-XM_034391655.1	serine-type endopeptidase activity	-
rna-XM_034391656.1	serine-type endopeptidase activity	-
rna-XM_034391660.1	serine-type endopeptidase activity	-
rna-XM_034391657.1	serine-type endopeptidase activity	-
rna-XM_034393441.1	serine-type endopeptidase activity. It is involved in the biological process described with proteolysis	-
rna-XM_034393442.1	serine-type endopeptidase activity. It is involved in the biological process described with proteolysis	-
rna-XM_034393443.1	serine-type endopeptidase activity. It is involved in the biological process described with proteolysis	-
rna-XM_034393444.1	serine-type endopeptidase activity. It is involved in the biological process described with proteolysis	-
rna-XM_034376141.1	serine-type endopeptidase activity. It is involved in the biological process described with proteolysis	-
rna-XM_034376142.1	serine-type endopeptidase activity. It is involved in the biological process described with proteolysis	-
rna-XM_034380491.1	serine-type endopeptidase activity. It is involved in the biological process described with proteolysis	CLIPB5
rna-XM_034388368.1	serine-type endopeptidase activity. It is involved in the biological process described with proteolysis	-
rna-XM_034390027.1	serine-type endopeptidase activity. It is involved in the biological process described with proteolysis	-
rna-XM_034390028.1	serine-type endopeptidase activity. It is involved in the biological process described with proteolysis	-
rna-XM_034390030.1	serine-type endopeptidase activity. It is involved in the biological process described with proteolysis	-
rna-XM_034395447.1	serine-type endopeptidase activity. It is involved in the biological process described with proteolysis	-
rna-XM_034392854.1	Serine-type peptidase activity. It is involved in the biological process described with proteolysis	PRCP
rna-XM_034375719.1	Serpentine type 7TM GPCR chemoreceptor Srsx	ador-1
rna-XM_034396579.1	SET (Su(var)3-9, Enhancer-of-zeste, Trithorax) domain	-
rna-XM_034386016.1	SH3/SH2 adaptor activity	GRB14
rna-XM_034380495.1	sialyltransferase activity	-
rna-XM_034383224.1	Sidestep protein	-
rna-XM_034391976.1	signal transducer activity. It is involved in the biological process described with intracellular signal transduction	RGS7
rna-XM_034391978.1	signal transducer activity. It is involved in the biological process described with intracellular signal transduction	RGS7
rna-XM_034391977.1	signal transducer activity. It is involved in the biological process described with intracellular signal transduction	RGS7
rna-XM_034379078.1	Signal transducer and activator of transcription	STAT5B
rna-XM_034379080.1	Signal transducer and activator of transcription	STAT5B
rna-XM_034379082.1	Signal transducer and activator of transcription	STAT5B
rna-XM_034379079.1	Signal transducer and activator of transcription	STAT5B
rna-XM_034379083.1	Signal transducer and activator of transcription	STAT5B
rna-XM_034381457.1	signaling receptor binding	-
rna-XM_034381727.1	SLIT-ROBO Rho	SRGAP1
rna-XM_034381728.1	SLIT-ROBO Rho	SRGAP1
rna-XM_034383921.1	Small conductance calcium-activated potassium channel	KCNN2
rna-XM_034391480.1	Small domain found in the jumonji family of transcription factors	-
rna-XM_034391481.1	Small domain found in the jumonji family of transcription factors	-
rna-XM_034375401.1	Small nuclear	SNRPB
rna-XM_034378151.1	sodium channel activity. It is involved in the biological process described with sodium ion transport	-
rna-XM_034398125.1	Sodium:solute symporter family	-
rna-XM_034398122.1	Sodium:solute symporter family	-
rna-XM_034376108.1	Sodium-phosphate symporter which plays a fundamental housekeeping role in phosphate transport	SLC20A2
rna-XM_034381425.1	Solute carrier family 12	-
rna-XM_034389062.1	Spaetzle	-
rna-XM_034378209.1	Spondin_N	SPON2
rna-XM_034378193.1	Spondin_N	SPON2
rna-XM_034384638.1	Spondin_N	SPON1
rna-XM_034375573.1	Src homology 2 domains	BCAR3
rna-XM_034377928.1	Src homology 3 domains	PPP1R13B
rna-XM_034377954.1	Src homology 3 domains	PPP1R13B
rna-XM_034377937.1	Src homology 3 domains	PPP1R13B
rna-XM_034377946.1	Src homology 3 domains	PPP1R13B
rna-XM_034389935.1	Src homology 3 domains	-
rna-XM_034394705.1	SRY (sex determining region Y)-box	SOX17
rna-XM_034393307.1	Structural component of the gap junctions	shakB
rna-XM_034392406.1	Structural component of the gap junctions	-
rna-XM_034386444.1	Subtilase family	PCSK1
rna-XM_034393554.1	subunit of the gamma-secretase complex, an endoprotease complex that catalyzes the intramembrane cleavage of integral membrane proteins such as Notch receptors	PSEN1
rna-XM_034398370.1	Sugar (and other) transporter	Picot
rna-XM_034398371.1	Sugar (and other) transporter	Picot
rna-XM_034378227.1	sugar transporter	-
rna-XM_034392203.1	Sulfate transmembrane transporter activity. It is involved in the biological process described with sulfate transport	-
rna-XM_034392202.1	Sulfate transmembrane transporter activity. It is involved in the biological process described with sulfate transport	-
rna-XM_034392205.1	Sulfate transmembrane transporter activity. It is involved in the biological process described with sulfate transport	-
rna-XM_034396058.1	Sulfotransferase activity	HS3ST5
rna-XM_034396059.1	Sulfotransferase activity	HS3ST5
rna-XM_034400473.1	Syntaxin binding. It is involved in the biological process described with neurotransmitter transport	CPLX1
rna-XM_034400464.1	Syntaxin binding. It is involved in the biological process described with neurotransmitter transport	CPLX1
rna-XM_034393922.1	Tachykinin receptor activity. It is involved in the biological process described with G-protein coupled receptor signaling pathway	TACR2
rna-XM_034393924.1	Tachykinin receptor activity. It is involved in the biological process described with G-protein coupled receptor signaling pathway	TACR2
rna-XM_034374638.1	TBP-class protein binding. It is involved in the biological process described with regulation of transcription, DNA-templated	GTF2B
rna-XM_034374639.1	TBP-class protein binding. It is involved in the biological process described with regulation of transcription, DNA-templated	GTF2B
rna-XM_034395374.1	Tektin family	TEKT2
rna-XM_034377853.1	Tetratricopeptide repeat protein 21B-like	TTC21B
rna-XM_034392895.1	THAP	-
rna-XM_034386507.1	The coatomer is a cytosolic protein complex that binds to dilysine motifs and reversibly associates with Golgi non- clathrin-coated vesicles, which further mediate biosynthetic protein transport from the ER, via the Golgi up to the trans Golgi network. Coatomer complex is required for budding from Golgi membranes, and is essential for the retrograde Golgi-to-ER transport of dilysine-tagged protei…	COPB1
rna-XM_034396564.1	This magnesium-dependent enzyme catalyzes the hydrolysis of ATP coupled with the transport of calcium	ATP2A2
rna-XM_034396565.1	This magnesium-dependent enzyme catalyzes the hydrolysis of ATP coupled with the transport of calcium	ATP2A2
rna-XM_034396568.1	This magnesium-dependent enzyme catalyzes the hydrolysis of ATP coupled with the transport of calcium	ATP2A2
rna-XM_034396566.1	This magnesium-dependent enzyme catalyzes the hydrolysis of ATP coupled with the transport of calcium	ATP2A2
rna-XM_034396569.1	This magnesium-dependent enzyme catalyzes the hydrolysis of ATP coupled with the transport of calcium	ATP2A2
rna-XM_034396570.1	This magnesium-dependent enzyme catalyzes the hydrolysis of ATP coupled with the transport of calcium	ATP2A2
rna-XM_034375260.1	Thrombospondin type 1 repeats	-
rna-XM_034396896.1	Thrombospondin type 1 repeats	-
rna-XM_034393267.1	Timeless protein	TIMELESS
rna-XM_034376917.1	TMC domain	TMC3
rna-XM_034387156.1	Transcription factor AP-2	TFAP2A
rna-XM_034388182.1	Transcription factor COE1 helix-loop-helix domain	EBF2
rna-XM_034388183.1	Transcription factor COE1 helix-loop-helix domain	EBF2
rna-XM_034388179.1	Transcription factor COE1 helix-loop-helix domain	EBF2
rna-XM_034388180.1	Transcription factor COE1 helix-loop-helix domain	EBF2
rna-XM_034388181.1	Transcription factor COE1 helix-loop-helix domain	EBF2
rna-XM_034399494.1	Transcriptional repressor TCF25	TCF25
rna-XM_034378773.1	Transferase activity, transferring acyl groups other than amino-acyl groups	-
rna-XM_034378772.1	Transferase activity, transferring acyl groups other than amino-acyl groups	-
rna-XM_034393552.1	transferase activity, transferring acyl groups. It is involved in the biological process described with metabolic process	LPCAT2
rna-XM_034393551.1	transferase activity, transferring acyl groups. It is involved in the biological process described with metabolic process	LPCAT2
rna-XM_034395700.1	Transferase activity, transferring hexosyl groups	ALG10
rna-XM_034388375.1	transferase activity, transferring phosphorus-containing groups	ETNK2
rna-XM_034388374.1	transferase activity, transferring phosphorus-containing groups	ETNK2
rna-XM_034389147.1	Transforming acidic coiled-coil-containing protein (TACC)	TACC3
rna-XM_034389148.1	Transforming acidic coiled-coil-containing protein (TACC)	TACC3
rna-XM_034389146.1	Transforming acidic coiled-coil-containing protein (TACC)	TACC3
rna-XM_034389149.1	Transforming acidic coiled-coil-containing protein (TACC)	TACC3
rna-XM_034389150.1	Transforming acidic coiled-coil-containing protein (TACC)	TACC3
rna-XM_034400268.1	Transition metal ion binding	APLP2
rna-XM_034400277.1	Transition metal ion binding	APLP2
rna-XM_034388492.1	Transmembrane 9 superfamily member	TM9SF3
rna-XM_034399905.1	Transmembrane amino acid transporter protein	-
rna-XM_034399908.1	Transmembrane amino acid transporter protein	-
rna-XM_034399909.1	Transmembrane amino acid transporter protein	-
rna-XM_034399907.1	Transmembrane amino acid transporter protein	-
rna-XM_034395628.1	Transmembrane signaling receptor activity. It is involved in the biological process described with cell surface receptor signaling pathway	-
rna-XM_034395627.1	Transmembrane signaling receptor activity. It is involved in the biological process described with cell surface receptor signaling pathway	-
rna-XM_034397070.1	transmembrane transport	-
rna-XM_034397835.1	Transmembrane transporter activity. It is involved in the biological process described with transmembrane transport	SLC22A14
rna-XM_034397504.1	Transmembrane transporter activity. It is involved in the biological process described with transmembrane transport	-
rna-XM_034397503.1	Transmembrane transporter activity. It is involved in the biological process described with transmembrane transport	-
rna-XM_034399898.1	Transmembrane transporter activity. It is involved in the biological process described with transmembrane transport	-
rna-XM_034388083.1	transporter activity. It is involved in the biological process described with	SLC15A1
rna-XM_034397393.1	Transporter activity. It is involved in the biological process described with transmembrane transport	SLC22A16
rna-XM_034401018.1	transporter activity. It is involved in the biological process described with transport	-
rna-XM_034375466.1	transporter activity. It is involved in the biological process described with transport	-
rna-XM_034375465.1	transporter activity. It is involved in the biological process described with transport	-
rna-XM_034375467.1	transporter activity. It is involved in the biological process described with transport	-
rna-XM_034383236.1	Transposase protein	-
rna-XM_034382006.1	Transposase protein	-
rna-XM_034398710.1	transposition, RNA-mediated	-
rna-XM_034374859.1	troponin C	-
rna-XM_034394121.1	TRP-interacting helix	-
rna-XM_034377856.1	Trypsin	-
rna-XM_034375650.1	Trypsin-like serine protease	CLIPD1
rna-XM_034390029.1	Trypsin-like serine protease	-
rna-XM_034394412.1	Trypsin-like serine protease	-
rna-XM_034392910.1	Tumor protein p63-regulated gene 1-like	TPRG1L
rna-XM_034392911.1	Tumor protein p63-regulated gene 1-like	TPRG1L
rna-XM_034374796.1	twin BRCT domain	MCPH1
rna-XM_034396157.1	UAA transporter family	SLC35B4
rna-XM_034378039.1	Ubiquitin specific peptidase 48	USP48
rna-XM_034378118.1	Ubiquitin specific peptidase 48	USP48
rna-XM_034388852.1	UDP-glucose/GDP-mannose dehydrogenase family, NAD binding domain	HADH
rna-XM_034388851.1	UDP-glucose/GDP-mannose dehydrogenase family, NAD binding domain	HADH
rna-XM_034393285.1	Uncharacterised MFS-type transporter YbfB	-
rna-XM_034395752.1	Uncharacterized conserved protein (DUF2054)	C12orf49
rna-XM_034378781.1	UTP glucose-1-phosphate uridylyltransferase activity. It is involved in the biological process described with UDP-glucose metabolic process	UGP2
rna-XM_034378780.1	UTP glucose-1-phosphate uridylyltransferase activity. It is involved in the biological process described with UDP-glucose metabolic process	UGP2
rna-XM_034392810.1	UTP glucose-1-phosphate uridylyltransferase activity. It is involved in the biological process described with UDP-glucose metabolic process	UGP2
rna-XM_034392811.1	UTP glucose-1-phosphate uridylyltransferase activity. It is involved in the biological process described with UDP-glucose metabolic process	UGP2
rna-XM_034387796.1	Utp14 protein	UTP14A
rna-XM_034395315.1	Utp25, U3 small nucleolar RNA-associated SSU processome protein 25	DIEXF
rna-XM_034394540.1	vacuolar protein sorting-associated protein 8 homolog	VPS8
rna-XM_034375569.1	Vault protein inter-alpha-trypsin domain	ITIH5
rna-XM_034399406.1	Vesicular integral-membrane protein	LMAN2
rna-XM_034381065.1	Voltage-gated potassium channel activity. It is involved in the biological process described with potassium ion transport	KCNAB2
rna-XM_034387164.1	WD repeat-containing protein 66	WDR66
rna-XM_034390642.1	WD40 repeats	WDR89
rna-XM_034394542.1	WD40 repeats	-
rna-XM_034390775.1	YhhN family	TMEM86A
rna-XM_034390774.1	YhhN family	TMEM86A
rna-XM_034395407.1	Zc3h12a-like Ribonuclease NYN domain	-
rna-XM_034395404.1	Zc3h12a-like Ribonuclease NYN domain	-
rna-XM_034395405.1	Zc3h12a-like Ribonuclease NYN domain	-
rna-XM_034395406.1	Zc3h12a-like Ribonuclease NYN domain	-
rna-XM_034384299.1	Zinc carboxypeptidase	-
rna-XM_034379251.1	zinc finger	-
rna-XM_034399541.1	zinc finger	KLF7
rna-XM_034399617.1	zinc finger	-
rna-XM_034399618.1	zinc finger	-
rna-XM_034394039.1	Zinc finger protein-like 1 homolog	ZFPL1
rna-XM_034394040.1	Zinc finger protein-like 1 homolog	ZFPL1
rna-XM_034387941.1	Zinc finger, C2H2 type	-
rna-XM_034387939.1	Zinc finger, C2H2 type	-
rna-XM_034387940.1	Zinc finger, C2H2 type	-
rna-XM_034387942.1	Zinc finger, C2H2 type	-
rna-XM_034387944.1	Zinc finger, C2H2 type	-
rna-XM_034377112.1	zinc ion binding	-
rna-XM_034378495.1	Zinc ion binding	TANC2
rna-XM_034380514.1	zinc ion binding	-
rna-XM_034380499.1	zinc ion binding	-
rna-XM_034380513.1	zinc ion binding	-
rna-XM_034380507.1	zinc ion binding	-
rna-XM_034380496.1	zinc ion binding	-
rna-XM_034380505.1	zinc ion binding	-
rna-XM_034380509.1	zinc ion binding	-
rna-XM_034380497.1	zinc ion binding	-
rna-XM_034380504.1	zinc ion binding	-
rna-XM_034380506.1	zinc ion binding	-
rna-XM_034380510.1	zinc ion binding	-
rna-XM_034380508.1	zinc ion binding	-
rna-XM_034380498.1	zinc ion binding	-
rna-XM_034380500.1	zinc ion binding	-
rna-XM_034380502.1	zinc ion binding	-
rna-XM_034380503.1	zinc ion binding	-
rna-XM_034380494.1	zinc ion binding	-
rna-XM_034380515.1	zinc ion binding	-
rna-XM_034380511.1	zinc ion binding	-
rna-XM_034380369.1	zinc ion binding	-
rna-XM_034380371.1	zinc ion binding	-
rna-XM_034380360.1	zinc ion binding	-
rna-XM_034380367.1	zinc ion binding	-
rna-XM_034380359.1	zinc ion binding	-
rna-XM_034386163.1	Zinc ion binding	nhl-1
rna-XM_034386162.1	Zinc ion binding	nhl-1
rna-XM_034386948.1	zinc ion binding	-
rna-XM_034386946.1	zinc ion binding	-
rna-XM_034386947.1	zinc ion binding	-
rna-XM_034386951.1	zinc ion binding	-
rna-XM_034386950.1	zinc ion binding	-
rna-XM_034386949.1	zinc ion binding	-
rna-XM_034386945.1	zinc ion binding	-
rna-XM_034388581.1	Zinc ion binding	TRIM24
rna-XM_034388583.1	Zinc ion binding	TRIM24
rna-XM_034388584.1	Zinc ion binding	TRIM24
rna-XM_034388585.1	Zinc ion binding	TRIM24
rna-XM_034389043.1	Zinc ion binding	RSF1
rna-XM_034395593.1	Zinc ion binding	TGFB1I1
rna-XM_034395594.1	Zinc ion binding	TGFB1I1
rna-XM_034395595.1	Zinc ion binding	TGFB1I1
rna-XM_034395602.1	Zinc ion binding	TGFB1I1
rna-XM_034395601.1	Zinc ion binding	TGFB1I1
rna-XM_034395603.1	Zinc ion binding	TGFB1I1
rna-XM_034397957.1	zinc ion binding	RNF182
rna-XM_034398516.1	Zinc ion binding	JADE2
rna-XM_034398519.1	Zinc ion binding	JADE2
rna-XM_034398518.1	Zinc ion binding	JADE2
rna-XM_034398517.1	Zinc ion binding	JADE2
rna-XM_034390361.1	zinc ion binding. It is involved in the biological process described with steroid hormone mediated signaling pathway	HNF4A
rna-XM_034390362.1	zinc ion binding. It is involved in the biological process described with steroid hormone mediated signaling pathway	HNF4A
rna-XM_034390366.1	zinc ion binding. It is involved in the biological process described with steroid hormone mediated signaling pathway	HNF4A
rna-XM_034390363.1	zinc ion binding. It is involved in the biological process described with steroid hormone mediated signaling pathway	HNF4A
rna-XM_034390367.1	zinc ion binding. It is involved in the biological process described with steroid hormone mediated signaling pathway	HNF4A
rna-XM_034390365.1	zinc ion binding. It is involved in the biological process described with steroid hormone mediated signaling pathway	HNF4A
rna-XM_034390368.1	zinc ion binding. It is involved in the biological process described with steroid hormone mediated signaling pathway	HNF4A
rna-XM_034378932.1	Zinc-binding domain present in Lin-11, Isl-1, Mec-3.	LMO1
rna-XM_034378930.1	Zinc-binding domain present in Lin-11, Isl-1, Mec-3.	LMO1
rna-XM_034378931.1	Zinc-binding domain present in Lin-11, Isl-1, Mec-3.	LMO1
rna-XM_034378933.1	Zinc-binding domain present in Lin-11, Isl-1, Mec-3.	LMO1
rna-XM_034378934.1	Zinc-binding domain present in Lin-11, Isl-1, Mec-3.	LMO1
rna-XM_034378935.1	Zinc-binding domain present in Lin-11, Isl-1, Mec-3.	LMO1
rna-XM_034378937.1	Zinc-binding domain present in Lin-11, Isl-1, Mec-3.	LMO1
rna-XM_034394570.1	Zinc-binding domain present in Lin-11, Isl-1, Mec-3.	LMO1
rna-XM_034395598.1	Zinc-binding domain present in Lin-11, Isl-1, Mec-3.	TGFB1I1
rna-XM_034395604.1	Zinc-binding domain present in Lin-11, Isl-1, Mec-3.	TGFB1I1
rna-XM_034395597.1	Zinc-binding domain present in Lin-11, Isl-1, Mec-3.	TGFB1I1
rna-XM_034395596.1	Zinc-binding domain present in Lin-11, Isl-1, Mec-3.	TGFB1I1
rna-XM_034395600.1	Zinc-binding domain present in Lin-11, Isl-1, Mec-3.	TGFB1I1
rna-XM_034393454.1	Zona pellucida (ZP) domain	dy

## Sheet: field_8pops_bio05
Gene	Function	Gene abbreviation	Gene
rna-XM_034401194.1	actin binding	SMTN	rna-XM_034379944.1
rna-XM_034401195.1	actin binding	SMTN	rna-XM_034380168.1
rna-XM_034401196.1	actin binding	SMTN	rna-XM_034380379.1
rna-XM_034401197.1	actin binding	SMTN	rna-XM_034380380.1
rna-XM_034385918.1	Belongs to the AB hydrolase superfamily. Lipase family	-	rna-XM_034381455.1
rna-XM_034382759.1	Belongs to the AB hydrolase superfamily. Lipase family	-	rna-XM_034380949.1
rna-XM_034382758.1	Belongs to the AB hydrolase superfamily. Lipase family	-	rna-XM_034381545.1
rna-XM_034382760.1	Belongs to the AB hydrolase superfamily. Lipase family	-	rna-XM_034380105.1
rna-XM_034384540.1	Belongs to the AB hydrolase superfamily. Lipase family	-	rna-XM_034380110.1
rna-XM_034393739.1	Belongs to the AB hydrolase superfamily. Lipase family	-	rna-XM_034381681.1
rna-XM_034381455.1	Belongs to the GMC oxidoreductase family	Gld	rna-XM_034381462.1
rna-XM_034375815.1	Cadherin repeats.	-	rna-XM_034379959.1
rna-XM_034387844.1	Cadherins are calcium-dependent cell adhesion proteins	hmr-1	rna-XM_034378979.1
rna-XM_034375552.1	Calcium ion binding	dp	rna-XM_034375582.1
rna-XM_034399098.1	Calcium ion binding	NCS1	rna-XM_034381602.1
rna-XM_034380105.1	Chitin binding Peritrophin-A domain	-	rna-XM_034381395.1
rna-XM_034374871.1	Chitin synthase	chs1	rna-XM_034381264.1
rna-XM_034374872.1	Chitin synthase	chs1	rna-XM_034381265.1
rna-XM_034374873.1	Chitin synthase	chs1	rna-XM_034381262.1
rna-XM_034374874.1	Chitin synthase	chs1	rna-XM_034381263.1
rna-XM_034374875.1	Chitin synthase	chs1	rna-XM_034381674.1
rna-XM_034384364.1	Chitin-binding domain type 2	-	rna-XM_034378723.1
rna-XM_034399059.1	copper ion binding. It is involved in the biological process described with oxidation-reduction process	LOXL4	rna-XM_034380130.1
rna-XM_034396599.1	Down syndrome cell adhesion	-	rna-XM_034380131.1
rna-XM_034396600.1	Down syndrome cell adhesion	-	rna-XM_034380102.1
rna-XM_034392374.1	Dynein assembly factor 1, axonemal homolog	DNAAF1	rna-XM_034380103.1
rna-XM_034386824.1	GMC oxidoreductase	-	rna-XM_034380104.1
rna-XM_034386833.1	GMC oxidoreductase	-	rna-XM_034380101.1
rna-XM_034378979.1	heme binding. It is involved in the biological process described with oxidation-reduction process	CYP307A1	rna-XM_034380725.1
rna-XM_034398248.1	heme binding. It is involved in the biological process described with oxidation-reduction process	Cyp6a9	rna-XM_034381951.1
rna-XM_034398246.1	heme binding. It is involved in the biological process described with oxidation-reduction process	Cyp6a9	rna-XM_034381953.1
rna-XM_034399172.1	heme binding. It is involved in the biological process described with response to oxidative stress	PXDN	rna-XM_034381952.1
rna-XM_034382955.1	Insect cuticle protein	-	rna-XM_034381950.1
rna-XM_034378090.1	Juvenile hormone binding protein domains in insects.	to	rna-XM_034381249.1
rna-XM_034385626.1	Lipase	PLA1A	rna-XM_034381883.1
rna-XM_034378723.1	Low-density lipoprotein receptor domain class A	-	rna-XM_034381167.1
rna-XM_034392373.1	Microtubule-associated protein	MAP2	rna-XM_034380916.1
rna-XM_034384205.1	oxidation-reduction process	-	rna-XM_034380919.1
rna-XM_034395438.1	oxidoreductase activity, acting on paired donors, with incorporation or reduction of molecular oxygen, 2-oxoglutarate as one donor, and incorporation of one atom each of oxygen into both donors. It is involved in the biological process described with oxidation-reduction process	-	rna-XM_034380918.1
rna-XM_034395439.1	Oxidoreductase activity, acting on paired donors, with incorporation or reduction of molecular oxygen, 2-oxoglutarate as one donor, and incorporation of one atom each of oxygen into both donors. It is involved in the biological process described with oxidation-reduction process	-	rna-XM_034380917.1
rna-XM_034377977.1	Oxidoreductase activity. It is involved in the biological process described with oxidation-reduction process	PAOX	rna-XM_034379816.1
rna-XM_034398455.1	Oxidoreductase activity. It is involved in the biological process described with oxidation-reduction process	DHDH	rna-XM_034380756.1
rna-XM_034383156.1	7 transmembrane receptor (rhodopsin family)	TSHR	rna-XM_034379817.1
rna-XM_034382371.1	7 transmembrane receptor (rhodopsin family)	HCRTR2	rna-XM_034380804.1
rna-XM_034383207.1	7 transmembrane receptor (rhodopsin family)	-	rna-XM_034381542.1
rna-XM_034398834.1	7 transmembrane receptor (rhodopsin family)	ADRA2B	rna-XM_034381543.1
rna-XM_034398835.1	7 transmembrane receptor (rhodopsin family)	ADRA2B	rna-XM_034380818.1
rna-XM_034398465.1	7 transmembrane receptor (rhodopsin family)	NPY1R	rna-XM_034380817.1
rna-XM_034396247.1	7 transmembrane receptor (Secretin family)	-	rna-XM_034380891.1
rna-XM_034381816.1	A Receptor for Ubiquitination Targets	-	rna-XM_034380902.1
rna-XM_034392705.1	AAA domain	ZNFX1	rna-XM_034381648.1
rna-XM_034387756.1	ABC-2 type transporter	-	rna-XM_034381236.1
rna-XM_034385602.1	Acetylcholine-activated cation-selective channel activity. It is involved in the biological process described with ion transport	nAChRa2	rna-XM_034380541.1
rna-XM_034390865.1	activity. It is involved in the biological process described with	PIGK	rna-XM_034379883.1
rna-XM_034375566.1	activity. It is involved in the biological process described with protein glycosylation	-	rna-XM_034379885.1
rna-XM_034387251.1	Acyl CoA binding protein	DBI	rna-XM_034379882.1
rna-XM_034381060.1	Acyl transferase domain	-	rna-XM_034379884.1
rna-XM_034394692.1	Acyl transferase domain	-	rna-XM_034379880.1
rna-XM_034378764.1	ADP-ribosylation factor family	-	rna-XM_034379886.1
rna-XM_034382275.1	amino acid transporter	-	rna-XM_034379878.1
rna-XM_034382277.1	amino acid transporter	-	rna-XM_034379879.1
rna-XM_034378371.1	Ammonium transporter	amt-3	rna-XM_034380385.1
rna-XM_034386322.1	Ankyrin repeat	ESPN	rna-XM_034379732.1
rna-XM_034377978.1	assists the folding of proteins upon ATP hydrolysis	cct7	rna-XM_034379731.1
rna-XM_034400404.1	ATP- binding	SPATA5	rna-XM_034379727.1
rna-XM_034385831.1	ATP binding. It is involved in the biological process described with nucleobase-containing compound metabolic process	TK2	rna-XM_034379722.1
rna-XM_034383164.1	ATP binding. It is involved in the biological process described with protein phosphorylation	EPHA5	rna-XM_034379723.1
rna-XM_034378149.1	ATPases associated with a variety of cellular activities	NAV2	rna-XM_034379724.1
rna-XM_034396818.1	Beat protein	-	rna-XM_034379725.1
rna-XM_034396828.1	Beat protein	-	rna-XM_034379726.1
rna-XM_034396838.1	Beat protein	-	rna-XM_034379728.1
rna-XM_034396847.1	Beat protein	-	rna-XM_034379729.1
rna-XM_034375421.1	Beat protein	-	rna-XM_034380049.1
rna-XM_034375563.1	Belongs to the adenylyl cyclase class-4 guanylyl cyclase family	ADCY3	rna-XM_034381219.1
rna-XM_034394954.1	Belongs to the adenylyl cyclase class-4 guanylyl cyclase family	GUCY1A2	rna-XM_034379811.1
rna-XM_034376359.1	Belongs to the amiloride-sensitive sodium channel (TC 1.A.6) family	-	rna-XM_034379809.1
rna-XM_034391230.1	Belongs to the cation transport ATPase (P-type) (TC 3.A.3) family. Type IV subfamily	ATP8A1	rna-XM_034379810.1
rna-XM_034391233.1	Belongs to the cation transport ATPase (P-type) (TC 3.A.3) family. Type IV subfamily	ATP8A1	rna-XM_034379808.1
rna-XM_034391234.1	Belongs to the cation transport ATPase (P-type) (TC 3.A.3) family. Type IV subfamily	ATP8A1	rna-XM_034381222.1
rna-XM_034391235.1	Belongs to the cation transport ATPase (P-type) (TC 3.A.3) family. Type IV subfamily	ATP8A1	rna-XM_034381224.1
rna-XM_034391228.1	Belongs to the cation transport ATPase (P-type) (TC 3.A.3) family. Type IV subfamily	ATP8A1	rna-XM_034381221.1
rna-XM_034391232.1	Belongs to the cation transport ATPase (P-type) (TC 3.A.3) family. Type IV subfamily	ATP8A1	rna-XM_034381225.1
rna-XM_034391229.1	Belongs to the cation transport ATPase (P-type) (TC 3.A.3) family. Type IV subfamily	ATP8A1	rna-XM_034381223.1
rna-XM_034391231.1	Belongs to the cation transport ATPase (P-type) (TC 3.A.3) family. Type IV subfamily	ATP8A1	rna-XM_034381233.1
rna-XM_034391237.1	Belongs to the cation transport ATPase (P-type) (TC 3.A.3) family. Type IV subfamily	ATP8A1	rna-XM_034381235.1
rna-XM_034392711.1	Belongs to the enoyl-CoA hydratase isomerase family	ECHDC2	rna-XM_034380189.1
rna-XM_034393289.1	Belongs to the glycosyl hydrolase 1 family	LCT	rna-XM_034379785.1
rna-XM_034401054.1	Belongs to the HAD-like hydrolase superfamily. EYA family	EYA1	rna-XM_034379784.1
rna-XM_034379549.1	Belongs to the ligand-gated ion channel (TC 1.A.9) family	GLRA3	rna-XM_034380151.1
rna-XM_034379550.1	Belongs to the ligand-gated ion channel (TC 1.A.9) family	GLRA3	rna-XM_034379912.1
rna-XM_034379551.1	Belongs to the ligand-gated ion channel (TC 1.A.9) family	GLRA3	rna-XM_034379958.1
rna-XM_034379552.1	Belongs to the ligand-gated ion channel (TC 1.A.9) family	GLRA3	rna-XM_034381156.1
rna-XM_034390916.1	Belongs to the ligand-gated ion channel (TC 1.A.9) family	GABRA4	rna-XM_034381157.1
rna-XM_034391764.1	Belongs to the ligand-gated ion channel (TC 1.A.9) family	pHCl	rna-XM_034379940.1
rna-XM_034391768.1	Belongs to the ligand-gated ion channel (TC 1.A.9) family	pHCl	rna-XM_034381086.1
rna-XM_034378915.1	Belongs to the major facilitator superfamily. Sugar transporter (TC 2.A.1.1) family	-	rna-XM_034381090.1
rna-XM_034378916.1	Belongs to the major facilitator superfamily. Sugar transporter (TC 2.A.1.1) family	-	rna-XM_034381088.1
rna-XM_034378919.1	Belongs to the major facilitator superfamily. Sugar transporter (TC 2.A.1.1) family	-	rna-XM_034381087.1
rna-XM_034398447.1	Belongs to the peptidase C2 family	CalpC	rna-XM_034381089.1
rna-XM_034398448.1	Belongs to the peptidase C2 family	CalpC	rna-XM_034381484.1
rna-XM_034377975.1	Belongs to the peptidase S1 family	-	rna-XM_034381485.1
rna-XM_034377976.1	Belongs to the peptidase S1 family	-	rna-XM_034381384.1
rna-XM_034393155.1	Belongs to the TRAFAC class myosin-kinesin ATPase superfamily. Kinesin family	KIF13B	rna-XM_034381383.1
rna-XM_034393156.1	Belongs to the TRAFAC class myosin-kinesin ATPase superfamily. Kinesin family	KIF13B	rna-XM_034381211.1
rna-XM_034393157.1	Belongs to the TRAFAC class myosin-kinesin ATPase superfamily. Kinesin family	KIF13B	rna-XM_034381329.1
rna-XM_034393159.1	Belongs to the TRAFAC class myosin-kinesin ATPase superfamily. Kinesin family	KIF13B	rna-XM_034381328.1
rna-XM_034381911.1	Belongs to the TRAFAC class myosin-kinesin ATPase superfamily. Myosin family	MYO18B	rna-XM_034381330.1
rna-XM_034384566.1	Belongs to the TRAFAC class myosin-kinesin ATPase superfamily. Myosin family	unc-54	rna-XM_034375421.1
rna-XM_034384567.1	Belongs to the TRAFAC class myosin-kinesin ATPase superfamily. Myosin family	unc-54	rna-XM_034381937.1
rna-XM_034384595.1	Belongs to the TRAFAC class myosin-kinesin ATPase superfamily. Myosin family	unc-54	rna-XM_034381936.1
rna-XM_034384574.1	Belongs to the TRAFAC class myosin-kinesin ATPase superfamily. Myosin family	unc-54	rna-XM_034381130.1
rna-XM_034384579.1	Belongs to the TRAFAC class myosin-kinesin ATPase superfamily. Myosin family	unc-54	rna-XM_034380786.1
rna-XM_034384581.1	Belongs to the TRAFAC class myosin-kinesin ATPase superfamily. Myosin family	unc-54	rna-XM_034380787.1
rna-XM_034384582.1	Belongs to the TRAFAC class myosin-kinesin ATPase superfamily. Myosin family	unc-54	rna-XM_034380785.1
rna-XM_034384583.1	Belongs to the TRAFAC class myosin-kinesin ATPase superfamily. Myosin family	unc-54	rna-XM_034381079.1
rna-XM_034384586.1	Belongs to the TRAFAC class myosin-kinesin ATPase superfamily. Myosin family	unc-54	rna-XM_034381066.1
rna-XM_034384589.1	Belongs to the TRAFAC class myosin-kinesin ATPase superfamily. Myosin family	unc-54	rna-XM_034380844.1
rna-XM_034384593.1	Belongs to the TRAFAC class myosin-kinesin ATPase superfamily. Myosin family	unc-54	rna-XM_034380842.1
rna-XM_034390903.1	Belongs to the transient receptor (TC 1.A.4) family	TRPC1	rna-XM_034380841.1
rna-XM_034390863.1	Beta-1,4-mannosyltransferase	bre-3	rna-XM_034380843.1
rna-XM_034390864.1	Beta-1,4-mannosyltransferase	bre-3	rna-XM_034380950.1
rna-XM_034395776.1	Bile acid	-	rna-XM_034379715.1
rna-XM_034395775.1	Bile acid	-	rna-XM_034381535.1
rna-XM_034390168.1	binding. It is involved in the biological process described with regulation of transcription, DNA-templated	ISL1	rna-XM_034381536.1
rna-XM_034390170.1	binding. It is involved in the biological process described with regulation of transcription, DNA-templated	ISL1	rna-XM_034381537.1
rna-XM_034387826.1	breast cancer carboxy-terminal domain	BRCA1	rna-XM_034381346.1
rna-XM_034387829.1	breast cancer carboxy-terminal domain	BRCA1	rna-XM_034381348.1
rna-XM_034387823.1	breast cancer carboxy-terminal domain	BRCA1	rna-XM_034379788.1
rna-XM_034387827.1	breast cancer carboxy-terminal domain	BRCA1	rna-XM_034380199.1
rna-XM_034387828.1	breast cancer carboxy-terminal domain	BRCA1	rna-XM_034375537.1
rna-XM_034387824.1	breast cancer carboxy-terminal domain	BRCA1	rna-XM_034381726.1
rna-XM_034387825.1	breast cancer carboxy-terminal domain	BRCA1	rna-XM_034381725.1
rna-XM_034400215.1	Broad-Complex, Tramtrack and Bric a brac	-	rna-XM_034381162.1
rna-XM_034378131.1	Broad-Complex, Tramtrack and Bric a brac	-	rna-XM_034379876.1
rna-XM_034378133.1	Broad-Complex, Tramtrack and Bric a brac	-	rna-XM_034381523.1
rna-XM_034392674.1	bZIP transcription factor	ATF3	rna-XM_034381524.1
rna-XM_034401108.1	Calcium ion binding. It is involved in the biological process described with homophilic cell adhesion via plasma membrane adhesion molecules	DCHS2	rna-XM_034381706.1
rna-XM_034385978.1	Calmodulin-binding transcription activator	CAMTA2	rna-XM_034381707.1
rna-XM_034385979.1	Calmodulin-binding transcription activator	CAMTA2	rna-XM_034381259.1
rna-XM_034385980.1	Calmodulin-binding transcription activator	CAMTA2	rna-XM_034381260.1
rna-XM_034383151.1	Carboxylesterase family	Ces3	rna-XM_034381719.1
rna-XM_034391139.1	Carboxylesterase family	CES5A	rna-XM_034381718.1
rna-XM_034396035.1	Carboxylesterase family	Ces3	rna-XM_034381070.1
rna-XM_034396194.1	Carboxylesterase family	Est-6	rna-XM_034379803.1
rna-XM_034389240.1	Carboxylic ester hydrolase activity	-	rna-XM_034379804.1
rna-XM_034384929.1	Carboxylic ester hydrolase activity	-	rna-XM_034381775.1
rna-XM_034384931.1	catalytic domain of ctd-like phosphatases	TIMM50	rna-XM_034381911.1
rna-XM_034384930.1	catalytic domain of ctd-like phosphatases	TIMM50	rna-XM_034381912.1
rna-XM_034392769.1	Catalyzes the reduction of fatty acyl-CoA to fatty alcohols	-	rna-XM_034381915.1
rna-XM_034390607.1	Catalyzes the reversible phosphorolysis of thymidine. The produced molecules are then utilized as carbon and energy sources or in the rescue of pyrimidine bases for nucleotide synthesis	TYMP	rna-XM_034381914.1
rna-XM_034390608.1	Catalyzes the reversible phosphorolysis of thymidine. The produced molecules are then utilized as carbon and energy sources or in the rescue of pyrimidine bases for nucleotide synthesis	TYMP	rna-XM_034401028.1
rna-XM_034395066.1	cathepsin	CTSS	rna-XM_034381963.1
rna-XM_034394293.1	CD80-like C2-set immunoglobulin domain	-	rna-XM_034380700.1
rna-XM_034391484.1	cellular macromolecule catabolic process	-	rna-XM_034380188.1
rna-XM_034385498.1	channel activity. It is involved in the biological process described with ion transport	CHRNA7	rna-XM_034381795.1
rna-XM_034385500.1	channel activity. It is involved in the biological process described with ion transport	CHRNA7	rna-XM_034381460.1
rna-XM_034385502.1	channel activity. It is involved in the biological process described with ion transport	CHRNA7	rna-XM_034381459.1
rna-XM_034385503.1	channel activity. It is involved in the biological process described with ion transport	CHRNA7	rna-XM_034381881.1
rna-XM_034385499.1	channel activity. It is involved in the biological process described with ion transport	CHRNA7	rna-XM_034381882.1
rna-XM_034385501.1	channel activity. It is involved in the biological process described with ion transport	CHRNA7	rna-XM_034379712.1
rna-XM_034393038.1	Coagulation factor 5/8 C-terminal domain, discoidin domain	CNTNAP1	rna-XM_034381662.1
rna-XM_034375505.1	Converts alpha-aldose to the beta-anomer	-	rna-XM_034381793.1
rna-XM_034395727.1	Copper type II ascorbate-dependent monooxygenase, N-terminal domain	MOXD1	rna-XM_034380751.1
rna-XM_034391298.1	Crustacean CHH/MIH/GIH neurohormone family	ITP	rna-XM_034379897.1
rna-XM_034400535.1	C-type lectin (CTL) or carbohydrate-recognition domain (CRD)	BCAN	rna-XM_034379898.1
rna-XM_034400538.1	C-type lectin (CTL) or carbohydrate-recognition domain (CRD)	BCAN	rna-XM_034379899.1
rna-XM_034400537.1	C-type lectin (CTL) or carbohydrate-recognition domain (CRD)	BCAN	rna-XM_034379900.1
rna-XM_034400536.1	C-type lectin (CTL) or carbohydrate-recognition domain (CRD)	BCAN	rna-XM_034379901.1
rna-XM_034400534.1	C-type lectin (CTL) or carbohydrate-recognition domain (CRD)	BCAN	rna-XM_034379902.1
rna-XM_034385734.1	Cubilin (intrinsic factor-cobalamin receptor)	CUBN	rna-XM_034379904.1
rna-XM_034390171.1	Cyclin_C	CCNB2	rna-XM_034379972.1
rna-XM_034390172.1	Cyclin_C	CCNB2	rna-XM_034381643.1
rna-XM_034391595.1	Cytochrome b5	CYB5A	rna-XM_034379709.1
rna-XM_034376121.1	cytochrome P450	CYP3A4	rna-XM_034379710.1
rna-XM_034384731.1	cytochrome p450	-	rna-XM_034397795.1
rna-XM_034394652.1	DB module	-	rna-XM_034381916.1
rna-XM_034399020.1	Defective proboscis extension response	-	rna-XM_034381917.1
rna-XM_034399012.1	Defective proboscis extension response	-	rna-XM_034381918.1
rna-XM_034399005.1	Defective proboscis extension response	-	rna-XM_034381919.1
rna-XM_034385038.1	Defective proboscis extension response	-	rna-XM_034381920.1
rna-XM_034385037.1	Defective proboscis extension response	-	rna-XM_034381921.1
rna-XM_034385035.1	Defective proboscis extension response	-	rna-XM_034380331.1
rna-XM_034385036.1	Defective proboscis extension response	-	rna-XM_034380332.1
rna-XM_034384023.1	Defective proboscis extension response	-	rna-XM_034380333.1
rna-XM_034384022.1	Defective proboscis extension response	-	rna-XM_034381405.1
rna-XM_034384024.1	Defective proboscis extension response	-	rna-XM_034374877.1
rna-XM_034384025.1	Defective proboscis extension response	-	rna-XM_034374879.1
rna-XM_034384026.1	Defective proboscis extension response	-	rna-XM_034374881.1
rna-XM_034384027.1	Defective proboscis extension response	-	rna-XM_034374878.1
rna-XM_034390743.1	Defective proboscis extension response	-	rna-XM_034374876.1
rna-XM_034390744.1	Defective proboscis extension response	-	rna-XM_034374882.1
rna-XM_034390308.1	Defective proboscis extension response	-	rna-XM_034381751.1
rna-XM_034388501.1	Deoxynucleoside kinase	TK2	rna-XM_034381605.1
rna-XM_034389876.1	Deoxynucleoside kinase	TK2	rna-XM_034375549.1
rna-XM_034400408.1	DHHC palmitoyltransferase	-	rna-XM_034381257.1
rna-XM_034392879.1	Dimerisation domain of Ca+-activated chloride-channel, anoctamin	ANO1	rna-XM_034381254.1
rna-XM_034379877.1	DNA binding	NCOR2	rna-XM_034381255.1
rna-XM_034392821.1	DNA binding	-	rna-XM_034381110.1
rna-XM_034392822.1	DNA binding	-	rna-XM_034381113.1
rna-XM_034392823.1	DNA binding	-	rna-XM_034381111.1
rna-XM_034392824.1	DNA binding	-	rna-XM_034381112.1
rna-XM_034392825.1	DNA binding	-	rna-XM_034380140.1
rna-XM_034392826.1	DNA binding	-	rna-XM_034381724.1
rna-XM_034391165.1	DNA- binding	MYBL1	rna-XM_034381655.1
rna-XM_034391164.1	DNA- binding	MYBL1	rna-XM_034381521.1
rna-XM_034391166.1	DNA- binding	MYBL1	rna-XM_034381519.1
rna-XM_034391167.1	DNA- binding	MYBL1	rna-XM_034381520.1
rna-XM_034387291.1	DNA damage response, detection of DNA damage	-	rna-XM_034380839.1
rna-XM_034387289.1	DNA damage response, detection of DNA damage	-	rna-XM_034380893.1
rna-XM_034387290.1	DNA damage response, detection of DNA damage	-	rna-XM_034381967.1
rna-XM_034387288.1	DNA repair protein endonuclease SAE2/CtIP C-terminus	-	rna-XM_034381246.1
rna-XM_034377857.1	DNA/RNA non-specific endonuclease	ENDOG	rna-XM_034379733.1
rna-XM_034392710.1	DNA-binding transcription factor activity, RNA polymerase II-specific	-	rna-XM_034381810.1
rna-XM_034392709.1	DNA-binding transcription factor activity, RNA polymerase II-specific	-	rna-XM_034381811.1
rna-XM_034379140.1	Domain first found in C1r, C1s, uEGF, and bone morphogenetic protein.	-	rna-XM_034381946.1
rna-XM_034401188.1	Domain of unknown function (DUF1693)	FAM46A	rna-XM_034381945.1
rna-XM_034378290.1	Domain of unknown function (DUF1989)	-	rna-XM_034381514.1
rna-XM_034378289.1	Domain of unknown function (DUF1989)	-	rna-XM_034381515.1
rna-XM_034392706.1	Domain of unknown function (DUF4457)	KIAA0556	rna-XM_034381513.1
rna-XM_034392707.1	Domain of unknown function (DUF4457)	KIAA0556	rna-XM_034381512.1
rna-XM_034381815.1	Domain of unknown function (DUF4539)	-	rna-XM_034379893.1
rna-XM_034381814.1	Domain of unknown function (DUF4539)	-	rna-XM_034381475.1
rna-XM_034399263.1	Domain of unknown function (DUF4728)	-	rna-XM_034381476.1
rna-XM_034398441.1	Domain present in phytochromes and cGMP-specific phosphodiesterases.	-	rna-XM_034381477.1
rna-XM_034384289.1	Domain present in PSD-95, Dlg, and ZO-1/2.	IL16	rna-XM_034381723.1
rna-XM_034385092.1	Domain present in PSD-95, Dlg, and ZO-1/2.	PDZD2	rna-XM_034380260.1
rna-XM_034397285.1	EF hand	-	rna-XM_034380261.1
rna-XM_034397288.1	EF hand	-	rna-XM_034380262.1
rna-XM_034397289.1	EF hand	-	rna-XM_034380864.1
rna-XM_034397284.1	EF hand	-	rna-XM_034380732.1
rna-XM_034397283.1	EF hand	-	rna-XM_034380731.1
rna-XM_034397286.1	EF hand	-	rna-XM_034380733.1
rna-XM_034397281.1	EF hand	-	rna-XM_034379918.1
rna-XM_034397282.1	EF hand	-	rna-XM_034379921.1
rna-XM_034389099.1	EF-hand domain	tnc-2	rna-XM_034379920.1
rna-XM_034389092.1	EF-hand domain	tnc-2	rna-XM_034379919.1
rna-XM_034386107.1	EF-hand domain	-	rna-XM_034379917.1
rna-XM_034386108.1	EF-hand domain	-	rna-XM_034381135.1
rna-XM_034386110.1	EF-hand domain	-	rna-XM_034381133.1
rna-XM_034386115.1	EF-hand domain	-	rna-XM_034381134.1
rna-XM_034386109.1	EF-hand domain	-	rna-XM_034381136.1
rna-XM_034386111.1	EF-hand domain	-	rna-XM_034381137.1
rna-XM_034386112.1	EF-hand domain	-	rna-XM_034381138.1
rna-XM_034386113.1	EF-hand domain	-	rna-XM_034379973.1
rna-XM_034386114.1	EF-hand domain	-	rna-XM_034381180.1
rna-XM_034398993.1	EF-hand domain pair	EFHD1	rna-XM_034381181.1
rna-XM_034378406.1	EF-hand domain pair	NUCB2	rna-XM_034381595.1
rna-XM_034377965.1	EF-hand domain pair	KCNIP4	rna-XM_034381667.1
rna-XM_034377966.1	EF-hand domain pair	KCNIP4	rna-XM_034380824.1
rna-XM_034377963.1	EF-hand domain pair	KCNIP4	rna-XM_034380455.1
rna-XM_034377964.1	EF-hand domain pair	KCNIP4	rna-XM_034380454.1
rna-XM_034392830.1	EGF domain, unclasssified subfamily	drpr	rna-XM_034380456.1
rna-XM_034385015.1	electron carrier activity. It is involved in the biological process described with cell redox homeostasis	GRXCR1	rna-XM_034380452.1
rna-XM_034390209.1	endopeptidase inhibitor activity	Tep6	rna-XM_034381968.1
rna-XM_034390210.1	endopeptidase inhibitor activity	Tep6	rna-XM_034380898.1
rna-XM_034392849.1	Eukaryotic-type carbonic anhydrase	CA14	rna-XM_034381336.1
rna-XM_034379195.1	exodeoxyribonuclease III activity	RAD1	rna-XM_034381335.1
rna-XM_034388875.1	Fibroblast growth factor	-	rna-XM_034379877.1
rna-XM_034375022.1	Fibronectin type 3 domain	SDK2	rna-XM_034379708.1
rna-XM_034375021.1	Fibronectin type 3 domain	SDK2	rna-XM_034379891.1
rna-XM_034375023.1	Fibronectin type 3 domain	SDK2	rna-XM_034379892.1
rna-XM_034389132.1	Fibronectin type 3 domain	-	rna-XM_034380134.1
rna-XM_034394948.1	Fibronectin type 3 domain	PTPRD	rna-XM_034381341.1
rna-XM_034395038.1	Fibronectin type 3 domain	ROBO1	rna-XM_034381343.1
rna-XM_034399162.1	Fibronectin type 3 domain	-	rna-XM_034380728.1
rna-XM_034395544.1	Flavodoxin	POR	rna-XM_034380727.1
rna-XM_034374744.1	Four repeated domains in the Fasciclin I family of proteins, present in many other contexts.	-	rna-XM_034380726.1
rna-XM_034391897.1	Four repeated domains in the Fasciclin I family of proteins, present in many other contexts.	Fas1	rna-XM_034381351.1
rna-XM_034391898.1	Four repeated domains in the Fasciclin I family of proteins, present in many other contexts.	Fas1	rna-XM_034380909.1
rna-XM_034384276.1	Frizzled	SFRP5	rna-XM_034380910.1
rna-XM_034384256.1	GDNF/GAS1 domain	-	rna-XM_034380912.1
rna-XM_034394771.1	GHH signature containing HNH/Endo VII superfamily nuclease toxin	TENM2	rna-XM_034380911.1
rna-XM_034394772.1	GHH signature containing HNH/Endo VII superfamily nuclease toxin	TENM2	rna-XM_034381350.1
rna-XM_034379823.1	glucuronosyltransferase activity	UGT1A1	rna-XM_034380711.1
rna-XM_034379824.1	glucuronosyltransferase activity	UGT1A1	rna-XM_034380709.1
rna-XM_034381013.1	glucuronosyltransferase activity	UGT1A1	rna-XM_034380276.1
rna-XM_034399398.1	Glycosyltransferase 25 family	CERCAM	rna-XM_034380277.1
rna-XM_034384606.1	GNS1/SUR4 family	ELOVL4	rna-XM_034381216.1
rna-XM_034391544.1	Golgi casein kinase, C-terminal, Fam20	FAM20A	rna-XM_034381393.1
rna-XM_034385576.1	GRIP domain	-	rna-XM_034380075.1
rna-XM_034377854.1	GTP binding	GTPBP2	rna-XM_034380078.1
rna-XM_034377855.1	GTP binding	GTPBP2	rna-XM_034379819.1
rna-XM_034379317.1	GTP binding. It is involved in the biological process described with protein transport	RAB11A	rna-XM_034381522.1
rna-XM_034379319.1	GTP binding. It is involved in the biological process described with protein transport	RAB11A	rna-XM_034380837.1
rna-XM_034379318.1	GTP binding. It is involved in the biological process described with protein transport	RAB11A	rna-XM_034380836.1
rna-XM_034399080.1	GTP binding. It is involved in the biological process described with small GTPase mediated signal transduction	RHOBTB1	rna-XM_034380835.1
rna-XM_034399081.1	GTP binding. It is involved in the biological process described with small GTPase mediated signal transduction	RHOBTB1	rna-XM_034379929.1
rna-XM_034399079.1	GTP binding. It is involved in the biological process described with small GTPase mediated signal transduction	RHOBTB1	rna-XM_034380823.1
rna-XM_034399084.1	GTP binding. It is involved in the biological process described with small GTPase mediated signal transduction	RHOBTB1	rna-XM_034381631.1
rna-XM_034399082.1	GTP binding. It is involved in the biological process described with small GTPase mediated signal transduction	RHOBTB1	rna-XM_034375185.1
rna-XM_034399085.1	GTP binding. It is involved in the biological process described with small GTPase mediated signal transduction	RHOBTB1	rna-XM_034375326.1
rna-XM_034375195.1	GTP cyclohydrolase I activity. It is involved in the biological process described with tetrahydrofolate biosynthetic process	-	rna-XM_034381807.1
rna-XM_034399201.1	GTP1/OBG	GTPBP10	rna-XM_034381808.1
rna-XM_034401242.1	GTPase activator activity. It is involved in the biological process described with regulation of small GTPase mediated signal transduction	RAP1GAP	rna-XM_034381806.1
rna-XM_034401240.1	GTPase activator activity. It is involved in the biological process described with regulation of small GTPase mediated signal transduction	RAP1GAP	rna-XM_034380796.1
rna-XM_034401241.1	GTPase activator activity. It is involved in the biological process described with regulation of small GTPase mediated signal transduction	RAP1GAP	rna-XM_034380793.1
rna-XM_034401239.1	GTPase activator activity. It is involved in the biological process described with regulation of small GTPase mediated signal transduction	RAP1GAP	rna-XM_034380795.1
rna-XM_034391699.1	GTPase-activator protein for Rho-like GTPases	ARHGAP32	rna-XM_034380797.1
rna-XM_034391700.1	GTPase-activator protein for Rho-like GTPases	ARHGAP32	rna-XM_034380897.1
rna-XM_034388926.1	guanine nucleotide-releasing factor	RASGRF1	rna-XM_034381473.1
rna-XM_034391142.1	gustatory receptor	Gr43a	rna-XM_034381474.1
rna-XM_034391141.1	gustatory receptor	Gr43a	rna-XM_034380064.1
rna-XM_034378150.1	gustatory receptor which mediates acceptance or avoidance behavior, depending on its substrates	Gr63a	rna-XM_034380070.1
rna-XM_034381550.1	gustatory receptor which mediates acceptance or avoidance behavior, depending on its substrates	Gr28b	rna-XM_034380065.1
rna-XM_034396683.1	hAT family C-terminal dimerisation region	-	rna-XM_034380072.1
rna-XM_034379868.1	Helix-turn-helix of DDE superfamily endonuclease	-	rna-XM_034380073.1
rna-XM_034401176.1	high mobility group	SOX17	rna-XM_034380069.1
rna-XM_034389202.1	histone demethylase activity (H3-K9 specific)	-	rna-XM_034380067.1
rna-XM_034390169.1	Homeobox KN domain	ISL1	rna-XM_034380071.1
rna-XM_034392757.1	homeobox protein	EN2	rna-XM_034380068.1
rna-XM_034385906.1	Homeodomain	-	rna-XM_034380713.1
rna-XM_034395573.1	Hyaluronan / mRNA binding family	SERBP1	rna-XM_034380706.1
rna-XM_034395570.1	Hyaluronan / mRNA binding family	SERBP1	rna-XM_034380705.1
rna-XM_034395572.1	Hyaluronan / mRNA binding family	SERBP1	rna-XM_034380707.1
rna-XM_034395571.1	Hyaluronan / mRNA binding family	SERBP1	rna-XM_034381119.1
rna-XM_034399639.1	Immunoglobulin	-	rna-XM_034381115.1
rna-XM_034399649.1	Immunoglobulin	-	rna-XM_034381117.1
rna-XM_034376493.1	Immunoglobulin	-	rna-XM_034381120.1
rna-XM_034394849.1	Immunoglobulin	-	rna-XM_034381121.1
rna-XM_034396595.1	Immunoglobulin	-	rna-XM_034381122.1
rna-XM_034378753.1	Immunoglobulin domain	-	rna-XM_034381116.1
rna-XM_034381324.1	Immunoglobulin I-set domain	-	rna-XM_034374922.1
rna-XM_034381325.1	Immunoglobulin I-set domain	-	rna-XM_034374921.1
rna-XM_034381326.1	Immunoglobulin I-set domain	-	rna-XM_034381391.1
rna-XM_034381327.1	Immunoglobulin I-set domain	-	rna-XM_034381392.1
rna-XM_034378045.1	Immunoglobulin like	PRTG	rna-XM_034380200.1
rna-XM_034394430.1	Immunoglobulin like	-	rna-XM_034381349.1
rna-XM_034396601.1	Immunoglobulin like	-	rna-XM_034381105.1
rna-XM_034390524.1	inhibition of cysteine-type endopeptidase activity involved in apoptotic process	-	rna-XM_034380811.1
rna-XM_034390868.1	Insect pheromone-binding family, A10/OS-D	-	rna-XM_034381128.1
rna-XM_034400357.1	Involved in the early part of the secretory pathway	TMEM167A	rna-XM_034380376.1
rna-XM_034391553.1	Inward rectifier potassium channel activity. It is involved in the biological process described with potassium ion transport	irk-2	rna-XM_034380377.1
rna-XM_034376550.1	ionotropic glutamate receptor activity	GRIA2	rna-XM_034381666.1
rna-XM_034376552.1	ionotropic glutamate receptor activity	GRIA2	rna-XM_034380382.1
rna-XM_034378368.1	Ionotropic glutamate receptor-invertebrate	-	rna-XM_034379815.1
rna-XM_034392712.1	It is involved in the biological process described with	MMD	rna-XM_034379675.1
rna-XM_034392713.1	It is involved in the biological process described with	MMD	rna-XM_034379671.1
rna-XM_034392379.1	It is involved in the biological process described with carbohydrate metabolic process	Cht7	rna-XM_034379674.1
rna-XM_034377893.1	It is involved in the biological process described with mRNA splicing, via spliceosome	PRPF3	rna-XM_034379672.1
rna-XM_034378914.1	It is involved in the biological process described with nucleotide-excision repair	ERCC2	rna-XM_034379673.1
rna-XM_034374569.1	It is involved in the biological process described with protein phosphorylation	MAP3K4	rna-XM_034374576.1
rna-XM_034374570.1	It is involved in the biological process described with protein phosphorylation	MAP3K4	rna-XM_034380169.1
rna-XM_034399200.1	It is involved in the biological process described with protein phosphorylation	-	rna-XM_034380895.1
rna-XM_034399198.1	It is involved in the biological process described with protein phosphorylation	-	rna-XM_034380896.1
rna-XM_034399199.1	It is involved in the biological process described with protein phosphorylation	-	rna-XM_034380894.1
rna-XM_034378470.1	It is involved in the biological process described with proteolysis	-	rna-XM_034381145.1
rna-XM_034380771.1	It is involved in the biological process described with proton-transporting ATP synthase complex assembly	ATPAF2	rna-XM_034381147.1
rna-XM_034375521.1	It is involved in the biological process described with pseudouridine synthesis	RPUSD2	rna-XM_034381636.1
rna-XM_034375523.1	It is involved in the biological process described with pseudouridine synthesis	RPUSD2	rna-XM_034381720.1
rna-XM_034379316.1	It is involved in the biological process described with ribosome biogenesis	NOC4L	rna-XM_034381714.1
rna-XM_034374066.1	It is involved in the biological process described with signal transduction	MLLT4	rna-XM_034381712.1
rna-XM_034374909.1	It is involved in the biological process described with signal transduction	MLLT4	rna-XM_034380729.1
rna-XM_034375742.1	It is involved in the biological process described with signal transduction	MLLT4	rna-XM_034379789.1
rna-XM_034378276.1	It is involved in the biological process described with signal transduction	MLLT4	rna-XM_034380031.1
rna-XM_034394443.1	It is involved in the biological process described with signal transduction	MLLT4	rna-XM_034380752.1
rna-XM_034400402.1	It is involved in the biological process described with signal transduction	MLLT4	rna-XM_034380183.1
rna-XM_034378208.1	It is involved in the biological process described with signal transduction	UNC5C	rna-XM_034381628.1
rna-XM_034396869.1	It is involved in the biological process described with transmembrane transport	SLC17A6	rna-XM_034381670.1
rna-XM_034396879.1	It is involved in the biological process described with transmembrane transport	SLC17A6	rna-XM_034380170.1
rna-XM_034399752.1	It is involved in the biological process described with transmembrane transport	-	rna-XM_034381664.1
rna-XM_034399753.1	It is involved in the biological process described with transmembrane transport	-	rna-XM_034381213.1
rna-XM_034399751.1	It is involved in the biological process described with transmembrane transport	-	rna-XM_034380327.1
rna-XM_034399305.1	It is involved in the biological process described with transmembrane transport	-	rna-XM_034381129.1
rna-XM_034399307.1	It is involved in the biological process described with transmembrane transport	-	rna-XM_034380737.1
rna-XM_034399306.1	It is involved in the biological process described with transmembrane transport	-	rna-XM_034381368.1
rna-XM_034375048.1	JAB1/Mov34/MPN/PAD-1 ubiquitin protease	MPND	rna-XM_034381370.1
rna-XM_034375045.1	JAB1/Mov34/MPN/PAD-1 ubiquitin protease	MPND	rna-XM_034381369.1
rna-XM_034375042.1	JAB1/Mov34/MPN/PAD-1 ubiquitin protease	MPND	rna-XM_034381661.1
rna-XM_034375043.1	JAB1/Mov34/MPN/PAD-1 ubiquitin protease	MPND	rna-XM_034374758.1
rna-XM_034375047.1	JAB1/Mov34/MPN/PAD-1 ubiquitin protease	MPND	rna-XM_034374759.1
rna-XM_034375044.1	JAB1/Mov34/MPN/PAD-1 ubiquitin protease	MPND	rna-XM_034374761.1
rna-XM_034375046.1	JAB1/Mov34/MPN/PAD-1 ubiquitin protease	MPND	rna-XM_034374755.1
rna-XM_034375049.1	JAB1/Mov34/MPN/PAD-1 ubiquitin protease	MPND	rna-XM_034374756.1
rna-XM_034392828.1	Laminin-type epidermal growth factor-like domai	drpr	rna-XM_034374760.1
rna-XM_034392829.1	Laminin-type epidermal growth factor-like domai	drpr	rna-XM_034374757.1
rna-XM_034391435.1	Leucine rich repeat	lron-7	rna-XM_034374762.1
rna-XM_034391961.1	Leucine Rich Repeat	GPRNNB1	rna-XM_034381665.1
rna-XM_034387079.1	Leucine rich repeats (6 copies)	-	rna-XM_034375671.1
rna-XM_034392866.1	Leucine-rich repeats, typical (most populated) subfamily	-	rna-XM_034381689.1
rna-XM_034378589.1	Ligand binding domain of hormone receptors	Hr4	rna-XM_034381690.1
rna-XM_034385125.1	Ligand for members of the frizzled family of seven transmembrane receptors	WNT16	rna-XM_034381694.1
rna-XM_034385828.1	Ligand-gated ion channel	-	rna-XM_034381695.1
rna-XM_034378121.1	Lipopolysaccharide kinase (Kdo/WaaP) family	RPS6KA5	rna-XM_034381691.1
rna-XM_034396242.1	lipoprotein receptor-related protein 10	LRP10	rna-XM_034381692.1
rna-XM_034379553.1	LSM domain	LSM1	rna-XM_034381693.1
rna-XM_034379554.1	LSM domain	LSM1	rna-XM_034379703.1
rna-XM_034385879.1	maturation of 5S rRNA	-	rna-XM_034379702.1
rna-XM_034394639.1	Membrane dipeptidase (Peptidase family M19)	-	rna-XM_034381158.1
rna-XM_034384302.1	Metal ion binding	PRDM8	rna-XM_034381161.1
rna-XM_034374474.1	Metal ion binding	RUFY1	rna-XM_034381160.1
rna-XM_034374475.1	Metal ion binding	RUFY1	rna-XM_034381205.1
rna-XM_034382455.1	Metal ion binding	ZNF395	rna-XM_034381081.1
rna-XM_034392016.1	Metal ion binding	BCL11A	rna-XM_034381080.1
rna-XM_034392018.1	Metal ion binding	BCL11A	rna-XM_034381082.1
rna-XM_034392015.1	Metal ion binding	BCL11A	rna-XM_034380019.1
rna-XM_034392017.1	Metal ion binding	BCL11A	rna-XM_034380016.1
rna-XM_034392020.1	Metal ion binding	BCL11A	rna-XM_034380015.1
rna-XM_034392014.1	Metal ion binding	BCL11A	rna-XM_034380017.1
rna-XM_034394439.1	Metal ion binding	-	rna-XM_034380021.1
rna-XM_034394437.1	Metal ion binding	-	rna-XM_034381314.1
rna-XM_034392034.1	metal ion binding. It is involved in the biological process described with protein ubiquitination	HERC2	rna-XM_034381315.1
rna-XM_034394846.1	Metal ion transmembrane transporter activity. It is involved in the biological process described with metal ion transport	SLC39A11	rna-XM_034381312.1
rna-XM_034391238.1	metallocarboxypeptidase activity. It is involved in the biological process described with proteolysis	AGBL2	rna-XM_034381324.1
rna-XM_034381322.1	Mo25-like	CAB39L	rna-XM_034381325.1
rna-XM_034384559.1	Myosin N-terminal SH3-like domain	unc-54	rna-XM_034381326.1
rna-XM_034384562.1	Myosin N-terminal SH3-like domain	unc-54	rna-XM_034381327.1
rna-XM_034384563.1	Myosin N-terminal SH3-like domain	unc-54	rna-XM_034381525.1
rna-XM_034384564.1	Myosin N-terminal SH3-like domain	unc-54	rna-XM_034380840.1
rna-XM_034384565.1	Myosin N-terminal SH3-like domain	unc-54	rna-XM_034381641.1
rna-XM_034384568.1	Myosin N-terminal SH3-like domain	unc-54	rna-XM_034381938.1
rna-XM_034384571.1	Myosin N-terminal SH3-like domain	unc-54	rna-XM_034379960.1
rna-XM_034384572.1	Myosin N-terminal SH3-like domain	unc-54	rna-XM_034381798.1
rna-XM_034384575.1	Myosin N-terminal SH3-like domain	unc-54	rna-XM_034381630.1
rna-XM_034384570.1	Myosin N-terminal SH3-like domain	unc-54	rna-XM_034380922.1
rna-XM_034384573.1	Myosin N-terminal SH3-like domain	unc-54	rna-XM_034380921.1
rna-XM_034384576.1	Myosin N-terminal SH3-like domain	unc-54	rna-XM_034381774.1
rna-XM_034384577.1	Myosin N-terminal SH3-like domain	unc-54	rna-XM_034381773.1
rna-XM_034384578.1	Myosin N-terminal SH3-like domain	unc-54	rna-XM_034379682.1
rna-XM_034384584.1	Myosin N-terminal SH3-like domain	unc-54	rna-XM_034380765.1
rna-XM_034384585.1	Myosin N-terminal SH3-like domain	unc-54	rna-XM_034381771.1
rna-XM_034384587.1	Myosin N-terminal SH3-like domain	unc-54	rna-XM_034381766.1
rna-XM_034384588.1	Myosin N-terminal SH3-like domain	unc-54	rna-XM_034381768.1
rna-XM_034384590.1	Myosin N-terminal SH3-like domain	unc-54	rna-XM_034381769.1
rna-XM_034384591.1	Myosin N-terminal SH3-like domain	unc-54	rna-XM_034381770.1
rna-XM_034384592.1	Myosin N-terminal SH3-like domain	unc-54	rna-XM_034380772.1
rna-XM_034384594.1	Myosin N-terminal SH3-like domain	unc-54	rna-XM_034380109.1
rna-XM_034384560.1	Myosin N-terminal SH3-like domain	unc-54	rna-XM_034380107.1
rna-XM_034384561.1	Myosin N-terminal SH3-like domain	unc-54	rna-XM_034379701.1
rna-XM_034378046.1	NADH dehydrogenase ubiquinone	NDUFB8	rna-XM_034381458.1
rna-XM_034378766.1	Ndr family	-	rna-XM_034381456.1
rna-XM_034378765.1	Ndr family	-	rna-XM_034380833.1
rna-XM_034378767.1	Ndr family	-	rna-XM_034380834.1
rna-XM_034393586.1	Neuropeptide Y receptor activity. It is involved in the biological process described with G-protein coupled receptor signaling pathway	NPFFR2	rna-XM_034379689.1
rna-XM_034391761.1	Neurotransmitter-gated ion-channel ligand binding domain	pHCl	rna-XM_034379690.1
rna-XM_034391763.1	Neurotransmitter-gated ion-channel ligand binding domain	pHCl	rna-XM_034380757.1
rna-XM_034391765.1	Neurotransmitter-gated ion-channel ligand binding domain	pHCl	rna-XM_034381634.1
rna-XM_034391766.1	Neurotransmitter-gated ion-channel ligand binding domain	pHCl	rna-XM_034381526.1
rna-XM_034384219.1	Neurotransmitter-gated ion-channel transmembrane region	nAChRb1	rna-XM_034381124.1
rna-XM_034391762.1	Neurotransmitter-gated ion-channel transmembrane region	pHCl	rna-XM_034381125.1
rna-XM_034391767.1	Neurotransmitter-gated ion-channel transmembrane region	pHCl	rna-XM_034381126.1
rna-XM_034385300.1	NMDA receptor-regulated protein 1	NAA15	rna-XM_034381478.1
rna-XM_034389785.1	Nuclear nucleic acid-binding protein C1D-like	-	rna-XM_034381479.1
rna-XM_034375470.1	nucleic acid binding	RBPMS2	rna-XM_034381481.1
rna-XM_034375468.1	nucleic acid binding	RBPMS2	rna-XM_034381688.1
rna-XM_034375471.1	nucleic acid binding	RBPMS2	rna-XM_034379941.1
rna-XM_034375472.1	nucleic acid binding	RBPMS2	rna-XM_034379943.1
rna-XM_034398443.1	nucleic acid binding	-	rna-XM_034379942.1
rna-XM_034398445.1	nucleic acid binding	-	rna-XM_034375521.1
rna-XM_034398446.1	nucleic acid binding	-	rna-XM_034375523.1
rna-XM_034380172.1	Nucleoredoxin	NXN	rna-XM_034381217.1
rna-XM_034390203.1	Otopetrin	OTOP3	rna-XM_034381671.1
rna-XM_034390205.1	Otopetrin	OTOP3	rna-XM_034380055.1
rna-XM_034390206.1	Otopetrin	OTOP3	rna-XM_034380059.1
rna-XM_034390207.1	Otopetrin	OTOP3	rna-XM_034380056.1
rna-XM_034390204.1	Otopetrin	OTOP3	rna-XM_034380058.1
rna-XM_034384091.1	Palmitoyl-protein thioesterase	PPT1	rna-XM_034374575.1
rna-XM_034389220.1	Parallel beta-helix repeats	-	rna-XM_034374574.1
rna-XM_034389212.1	Parallel beta-helix repeats	-	rna-XM_034381252.1
rna-XM_034389229.1	Parallel beta-helix repeats	-	rna-XM_034380544.1
rna-XM_034394197.1	PH domain associated with Beige/BEACH	LYST	rna-XM_034381885.1
rna-XM_034394189.1	PH domain associated with Beige/BEACH	LYST	rna-XM_034381163.1
rna-XM_034394204.1	PH domain associated with Beige/BEACH	LYST	rna-XM_034381532.1
rna-XM_034390858.1	phosphatidylinositol phospholipase C activity. It is involved in the biological process described with intracellular signal transduction	PLCG2	rna-XM_034381533.1
rna-XM_034390859.1	phosphatidylinositol phospholipase C activity. It is involved in the biological process described with intracellular signal transduction	PLCG2	rna-XM_034381534.1
rna-XM_034390862.1	phosphatidylinositol phospholipase C activity. It is involved in the biological process described with intracellular signal transduction	PLCG2	rna-XM_034381527.1
rna-XM_034390857.1	phosphatidylinositol phospholipase C activity. It is involved in the biological process described with intracellular signal transduction	PLCG2	rna-XM_034381528.1
rna-XM_034390861.1	phosphatidylinositol phospholipase C activity. It is involved in the biological process described with intracellular signal transduction	PLCG2	rna-XM_034381529.1
rna-XM_034390860.1	phosphatidylinositol phospholipase C activity. It is involved in the biological process described with intracellular signal transduction	PLCG2	rna-XM_034379947.1
rna-XM_034375405.1	Phospholipase A2	-	rna-XM_034381669.1
rna-XM_034375406.1	Phospholipase A2	-	rna-XM_034380724.1
rna-XM_034378710.1	Phosphotransferase activity, alcohol group as acceptor	PI4K2B	rna-XM_034380723.1
rna-XM_034377811.1	Piezo-type mechanosensitive ion channel component	-	rna-XM_034380721.1
rna-XM_034377812.1	Piezo-type mechanosensitive ion channel component	-	rna-XM_034380719.1
rna-XM_034377813.1	Piezo-type mechanosensitive ion channel component	-	rna-XM_034380720.1
rna-XM_034377814.1	Piezo-type mechanosensitive ion channel component	-	rna-XM_034381210.1
rna-XM_034377815.1	Piezo-type mechanosensitive ion channel component	-	rna-XM_034381209.1
rna-XM_034377816.1	Piezo-type mechanosensitive ion channel component	-	rna-XM_034380758.1
rna-XM_034377818.1	Piezo-type mechanosensitive ion channel component	-	rna-XM_034380761.1
rna-XM_034392498.1	Pleckstrin homology domain	ARHGAP21	rna-XM_034380759.1
rna-XM_034387414.1	Plexin cytoplasmic RasGAP domain	plexB	rna-XM_034380760.1
rna-XM_034387416.1	Plexin cytoplasmic RasGAP domain	plexB	rna-XM_034380763.1
rna-XM_034387413.1	Plexin cytoplasmic RasGAP domain	plexB	rna-XM_034375197.1
rna-XM_034394417.1	polysaccharide binding. It is involved in the biological process described with	TINAGL1	rna-XM_034379916.1
rna-XM_034391170.1	Potential Monad-binding region of RPAP3	RPAP3	rna-XM_034379914.1
rna-XM_034391172.1	Potential Monad-binding region of RPAP3	RPAP3	rna-XM_034379915.1
rna-XM_034391173.1	Potential Monad-binding region of RPAP3	RPAP3	rna-XM_034381063.1
rna-XM_034391171.1	Potential Monad-binding region of RPAP3	RPAP3	rna-XM_034381064.1
rna-XM_034391169.1	Potential Monad-binding region of RPAP3	RPAP3	rna-XM_034378589.1
rna-XM_034375592.1	Produces nitric oxide (NO)	NOS1	rna-XM_034380123.1
rna-XM_034387390.1	Prominin	PROM1	rna-XM_034381432.1
rna-XM_034387391.1	Prominin	PROM1	rna-XM_034381433.1
rna-XM_034384255.1	protein binding, bridging	INSC	rna-XM_034381434.1
rna-XM_034392091.1	protein dimerization activity	TFAP4	rna-XM_034381703.1
rna-XM_034392102.1	protein dimerization activity	TFAP4	rna-XM_034381166.1
rna-XM_034379190.1	protein dimerization activity	BTRC	rna-XM_034379961.1
rna-XM_034379191.1	protein dimerization activity	BTRC	rna-XM_034379963.1
rna-XM_034390849.1	protein dimerization activity	ASCL1	rna-XM_034379895.1
rna-XM_034386541.1	Protein kinase domain	STK17B	rna-XM_034381676.1
rna-XM_034399718.1	Protein phosphatase inhibitor activity. It is involved in the biological process described with regulation of signal transduction	PPP1R2	rna-XM_034381538.1
rna-XM_034399720.1	Protein phosphatase inhibitor activity. It is involved in the biological process described with regulation of signal transduction	PPP1R2	rna-XM_034380329.1
rna-XM_034398459.1	protein serine threonine kinase activity. It is involved in the biological process described with	STK32C	rna-XM_034380971.1
rna-XM_034395057.1	protein serine threonine kinase activity. It is involved in the biological process described with mitotic nuclear division	LATS1	rna-XM_034380920.1
rna-XM_034383698.1	protein serine threonine kinase activity. It is involved in the biological process described with protein phosphorylation	NUAK1	rna-XM_034381151.1
rna-XM_034387434.1	Protein tyrosine kinase	AATK	rna-XM_034381150.1
rna-XM_034387435.1	Protein tyrosine kinase	AATK	rna-XM_034381673.1
rna-XM_034387436.1	Protein tyrosine kinase	AATK	rna-XM_034381677.1
rna-XM_034387437.1	Protein tyrosine kinase	AATK	rna-XM_034379744.1
rna-XM_034392953.1	Protein tyrosine kinase	RPS6KA2	rna-XM_034381544.1
rna-XM_034392954.1	Protein tyrosine kinase	RPS6KA2	rna-XM_034381805.1
rna-XM_034392952.1	Protein tyrosine kinase	RPS6KA2	rna-XM_034381804.1
rna-XM_034392956.1	Protein tyrosine kinase	RPS6KA2	rna-XM_034381647.1
rna-XM_034392957.1	Protein tyrosine kinase	RPS6KA2	rna-XM_034381069.1
rna-XM_034382960.1	Protein tyrosine phosphatase activity. It is involved in the biological process described with protein dephosphorylation	-	rna-XM_034380050.1
rna-XM_034399203.1	PurA ssDNA and RNA-binding protein	PURA	rna-XM_034381780.1
rna-XM_034399205.1	PurA ssDNA and RNA-binding protein	PURA	rna-XM_034381778.1
rna-XM_034399202.1	PurA ssDNA and RNA-binding protein	PURA	rna-XM_034380827.1
rna-XM_034399204.1	PurA ssDNA and RNA-binding protein	PURA	rna-XM_034381683.1
rna-XM_034399213.1	PurA ssDNA and RNA-binding protein	PURA	rna-XM_034381461.1
rna-XM_034399212.1	PurA ssDNA and RNA-binding protein	PURA	rna-XM_034380259.1
rna-XM_034399211.1	PurA ssDNA and RNA-binding protein	PURA	rna-XM_034381323.1
rna-XM_034399208.1	PurA ssDNA and RNA-binding protein	PURA	rna-XM_034381734.1
rna-XM_034399210.1	PurA ssDNA and RNA-binding protein	PURA	rna-XM_034381913.1
rna-XM_034399207.1	PurA ssDNA and RNA-binding protein	PURA	rna-XM_034381606.1
rna-XM_034399206.1	PurA ssDNA and RNA-binding protein	PURA	rna-XM_034381073.1
rna-XM_034399214.1	PurA ssDNA and RNA-binding protein	PURA	rna-XM_034381071.1
rna-XM_034393040.1	putative band 4.1 homologues' binding motif	CNTNAP1	rna-XM_034381074.1
rna-XM_034392507.1	Putative transmembrane protein	TMEM39A	rna-XM_034380033.1
rna-XM_034392506.1	Putative transmembrane protein	TMEM39A	rna-XM_034380084.1
rna-XM_034395976.1	Rab GTPase binding. It is involved in the biological process described with endocytic recycling	MICALL1	rna-XM_034381508.1
rna-XM_034395980.1	Rab GTPase binding. It is involved in the biological process described with endocytic recycling	MICALL1	rna-XM_034380970.1
rna-XM_034378369.1	Receptor binding. It is involved in the biological process described with regulation of cell migration	LAMA2	rna-XM_034380969.1
rna-XM_034389783.1	Receptor expression-enhancing protein	REEP5	rna-XM_034381955.1
rna-XM_034389784.1	Receptor expression-enhancing protein	REEP5	rna-XM_034381958.1
rna-XM_034389779.1	regulation of mRNA processing	PTCD2	rna-XM_034381961.1
rna-XM_034389780.1	regulation of mRNA processing	PTCD2	rna-XM_034381956.1
rna-XM_034395031.1	regulation of photoreceptor cell axon guidance	-	rna-XM_034381957.1
rna-XM_034398241.1	Regulator of G protein signalling domain	GRK6	rna-XM_034381960.1
rna-XM_034398243.1	Regulator of G protein signalling domain	GRK6	rna-XM_034381959.1
rna-XM_034398242.1	Regulator of G protein signalling domain	GRK6	rna-XM_034381107.1
rna-XM_034380769.1	Required for protein import into peroxisomes	PEX12	rna-XM_034381109.1
rna-XM_034396693.1	Reverse transcriptase (RNA-dependent DNA polymerase)	-	rna-XM_034381962.1
rna-XM_034401165.1	Rho effector or protein kinase C-related kinase homology region 1 homologues	RHPN2	rna-XM_034381238.1
rna-XM_034401164.1	Rho effector or protein kinase C-related kinase homology region 1 homologues	RHPN2	rna-XM_034381239.1
rna-XM_034378152.1	Rho guanyl-nucleotide exchange factor activity. It is involved in the biological process described with regulation of Rho protein signal transduction	PsGEF	rna-XM_034381240.1
rna-XM_034394768.1	RHS Repeat	TENM2	rna-XM_034381241.1
rna-XM_034394769.1	RHS Repeat	TENM2	rna-XM_034381791.1
rna-XM_034394770.1	RHS Repeat	TENM2	rna-XM_034381215.1
rna-XM_034384254.1	Ribonuclease H protein	-	rna-XM_034381331.1
rna-XM_034400413.1	Ribosomal protein L44	RPL36A	rna-XM_034380908.1
rna-XM_034400414.1	Ribosomal protein L44	RPL36A	rna-XM_034380384.1
rna-XM_034378147.1	Rieske [2Fe-2S] domain	nvd	rna-XM_034379911.1
rna-XM_034378148.1	Rieske [2Fe-2S] domain	nvd	rna-XM_034379910.1
rna-XM_034377354.1	RNA binding	PUM2	rna-XM_034379909.1
rna-XM_034377356.1	RNA binding	PUM2	rna-XM_034379908.1
rna-XM_034377349.1	RNA binding	PUM2	rna-XM_034381735.1
rna-XM_034377355.1	RNA binding	PUM2	rna-XM_034381141.1
rna-XM_034377353.1	RNA binding	PUM2	rna-XM_034381139.1
rna-XM_034377348.1	RNA binding	PUM2	rna-XM_034381140.1
rna-XM_034377350.1	RNA binding	PUM2	rna-XM_034381142.1
rna-XM_034377351.1	RNA binding	PUM2	rna-XM_034381144.1
rna-XM_034377352.1	RNA binding	PUM2	rna-XM_034381143.1
rna-XM_034374287.1	RNA recognition motif. (a.k.a. RRM, RBD, or RNP domain)	PTBP2	rna-XM_034379975.1
rna-XM_034374288.1	RNA recognition motif. (a.k.a. RRM, RBD, or RNP domain)	PTBP2	rna-XM_034380172.1
rna-XM_034374289.1	RNA recognition motif. (a.k.a. RRM, RBD, or RNP domain)	PTBP2	rna-XM_034381659.1
rna-XM_034374290.1	RNA recognition motif. (a.k.a. RRM, RBD, or RNP domain)	PTBP2	rna-XM_034381386.1
rna-XM_034374291.1	RNA recognition motif. (a.k.a. RRM, RBD, or RNP domain)	PTBP2	rna-XM_034381387.1
rna-XM_034374292.1	RNA recognition motif. (a.k.a. RRM, RBD, or RNP domain)	PTBP2	rna-XM_034381388.1
rna-XM_034374294.1	RNA recognition motif. (a.k.a. RRM, RBD, or RNP domain)	PTBP2	rna-XM_034381389.1
rna-XM_034374295.1	RNA recognition motif. (a.k.a. RRM, RBD, or RNP domain)	PTBP2	rna-XM_034381385.1
rna-XM_034374296.1	RNA recognition motif. (a.k.a. RRM, RBD, or RNP domain)	PTBP2	rna-XM_034381949.1
rna-XM_034374298.1	RNA recognition motif. (a.k.a. RRM, RBD, or RNP domain)	PTBP2	rna-XM_034379945.1
rna-XM_034396604.1	Roundabout	ROBO1	rna-XM_034379946.1
rna-XM_034374472.1	RUN	RUFY1	rna-XM_034381468.1
rna-XM_034375194.1	Saccharopine dehydrogenase NADP binding domain	SCCPDH	rna-XM_034380914.1
rna-XM_034387734.1	Sad1 / UNC-like C-terminal	SUN1	rna-XM_034381208.1
rna-XM_034378026.1	SAM / Pointed domain	-	rna-XM_034381207.1
rna-XM_034384373.1	Sema domain	smp-2	rna-XM_034381206.1
rna-XM_034378525.1	sequence-specific DNA binding	Ubx	rna-XM_034381699.1
rna-XM_034378526.1	sequence-specific DNA binding	Ubx	rna-XM_034381698.1
rna-XM_034375590.1	Sequence-specific DNA binding transcription factor activity. It is involved in the biological process described with regulation of transcription, DNA-templated	H15	rna-XM_034381696.1
rna-XM_034401065.1	sequence-specific DNA binding. It is involved in the biological process described with regulation of transcription, DNA-templated	DLX1	rna-XM_034381697.1
rna-XM_034401066.1	sequence-specific DNA binding. It is involved in the biological process described with regulation of transcription, DNA-templated	DLX1	rna-XM_034381700.1
rna-XM_034378841.1	sequence-specific DNA binding. It is involved in the biological process described with regulation of transcription, DNA-templated	-	rna-XM_034381701.1
rna-XM_034379187.1	sequence-specific DNA binding. It is involved in the biological process described with regulation of transcription, DNA-templated	ATF6	rna-XM_034375538.1
rna-XM_034379188.1	sequence-specific DNA binding. It is involved in the biological process described with regulation of transcription, DNA-templated	ATF6	rna-XM_034381242.1
rna-XM_034379189.1	sequence-specific DNA binding. It is involved in the biological process described with regulation of transcription, DNA-templated	ATF6	rna-XM_034381244.1
rna-XM_034378218.1	Sequence-specific DNA binding. It is involved in the biological process described with regulation of transcription, DNA-templated	NKX6-1	rna-XM_034380390.1
rna-XM_034391659.1	serine-type endopeptidase activity	-	rna-XM_034381390.1
rna-XM_034391655.1	serine-type endopeptidase activity	-	rna-XM_034375536.1
rna-XM_034391656.1	serine-type endopeptidase activity	-	rna-XM_034381424.1
rna-XM_034391660.1	serine-type endopeptidase activity	-	rna-XM_034381429.1
rna-XM_034391657.1	serine-type endopeptidase activity	-	rna-XM_034381426.1
rna-XM_034400655.1	serine-type endopeptidase activity. It is involved in the biological process described with proteolysis	-	rna-XM_034381428.1
rna-XM_034400654.1	serine-type endopeptidase activity. It is involved in the biological process described with proteolysis	-	rna-XM_034381422.1
rna-XM_034392448.1	Serpentine type 7TM GPCR chemoreceptor Srx	gar-1	rna-XM_034381420.1
rna-XM_034399277.1	Serpentine type 7TM GPCR chemoreceptor Srx	HTR7	rna-XM_034381423.1
rna-XM_034396396.1	SET (Su(var)3-9, Enhancer-of-zeste, Trithorax) domain	-	rna-XM_034380191.1
rna-XM_034396391.1	SET (Su(var)3-9, Enhancer-of-zeste, Trithorax) domain	-	rna-XM_034381540.1
rna-XM_034396394.1	SET (Su(var)3-9, Enhancer-of-zeste, Trithorax) domain	-	rna-XM_034381541.1
rna-XM_034396398.1	SET (Su(var)3-9, Enhancer-of-zeste, Trithorax) domain	-	rna-XM_034381948.1
rna-XM_034396393.1	SET (Su(var)3-9, Enhancer-of-zeste, Trithorax) domain	-	rna-XM_034381361.1
rna-XM_034396392.1	SET (Su(var)3-9, Enhancer-of-zeste, Trithorax) domain	-	rna-XM_034381362.1
rna-XM_034396395.1	SET (Su(var)3-9, Enhancer-of-zeste, Trithorax) domain	-	rna-XM_034381359.1
rna-XM_034396397.1	SET (Su(var)3-9, Enhancer-of-zeste, Trithorax) domain	-	rna-XM_034395402.1
rna-XM_034399196.1	SET and MYND	-	rna-XM_034395431.1
rna-XM_034399194.1	SET and MYND	-	rna-XM_034395394.1
rna-XM_034386480.1	SH3/SH2 adaptor activity	SHF	rna-XM_034395421.1
rna-XM_034396258.1	Si ch1073-385f13.3	-	rna-XM_034395385.1
rna-XM_034396263.1	Si ch1073-385f13.3	-	rna-XM_034381905.1
rna-XM_034396254.1	Si ch1073-385f13.3	-	rna-XM_034381365.1
rna-XM_034396256.1	Si ch1073-385f13.3	-	rna-XM_034381366.1
rna-XM_034396264.1	Si ch1073-385f13.3	-	rna-XM_034381363.1
rna-XM_034396259.1	Si ch1073-385f13.3	-	rna-XM_034381364.1
rna-XM_034396262.1	Si ch1073-385f13.3	-	rna-XM_034381367.1
rna-XM_034396257.1	Si ch1073-385f13.3	-	rna-XM_034389856.1
rna-XM_034396261.1	Si ch1073-385f13.3	-	rna-XM_034374684.1
rna-XM_034396260.1	Si ch1073-385f13.3	-	rna-XM_034381687.1
rna-XM_034378151.1	sodium channel activity. It is involved in the biological process described with sodium ion transport	-	rna-XM_034380012.1
rna-XM_034398540.1	sodium channel activity. It is involved in the biological process described with sodium ion transport	-	rna-XM_034380011.1
rna-XM_034400406.1	Sodium:neurotransmitter symporter family	SLC6A19	rna-XM_034379923.1
rna-XM_034400407.1	Sodium:neurotransmitter symporter family	SLC6A19	rna-XM_034379924.1
rna-XM_034378209.1	Spondin_N	SPON2	rna-XM_034379922.1
rna-XM_034386548.1	Src homology 2 domains	-	rna-XM_034379925.1
rna-XM_034377928.1	Src homology 3 domains	PPP1R13B	rna-XM_034380074.1
rna-XM_034377954.1	Src homology 3 domains	PPP1R13B	rna-XM_034381792.1
rna-XM_034377937.1	Src homology 3 domains	PPP1R13B	rna-XM_034381787.1
rna-XM_034377946.1	Src homology 3 domains	PPP1R13B	rna-XM_034381777.1
rna-XM_034391183.1	Structural constituent of nuclear pore	NUP62	rna-XM_034375575.1
rna-XM_034398442.1	Structural maintenance of chromosomes protein	SMC4	rna-XM_034380913.1
rna-XM_034401201.1	Sugar (and other) transporter	-	rna-XM_034381292.1
rna-XM_034392204.1	Sulfate transmembrane transporter activity. It is involved in the biological process described with sulfate transport	-	rna-XM_034381531.1
rna-XM_034392203.1	Sulfate transmembrane transporter activity. It is involved in the biological process described with sulfate transport	-	rna-XM_034381338.1
rna-XM_034392202.1	Sulfate transmembrane transporter activity. It is involved in the biological process described with sulfate transport	-	rna-XM_034381339.1
rna-XM_034392205.1	Sulfate transmembrane transporter activity. It is involved in the biological process described with sulfate transport	-	rna-XM_034381340.1
rna-XM_034390856.1	Tetratricopeptide repeat	TTC37	rna-XM_034380687.1
rna-XM_034377853.1	Tetratricopeptide repeat protein 21B-like	TTC21B	rna-XM_034380767.1
rna-XM_034392966.1	Thiamin pyrophosphokinase, vitamin B1 binding domain	TPK1	rna-XM_034381947.1
rna-XM_034392965.1	Thiamin pyrophosphokinase, vitamin B1 binding domain	TPK1	rna-XM_034381114.1
rna-XM_034375260.1	Thrombospondin type 1 repeats	-	rna-XM_034380087.1
rna-XM_034384399.1	thrombospondin type-1 domain-containing protein 4	THSD4	rna-XM_034380086.1
rna-XM_034374141.1	Transcription factor	-	rna-XM_034380085.1
rna-XM_034379440.1	Transmembrane Fragile-X-F protein	TMEM185A	rna-XM_034381654.1
rna-XM_034395127.1	Transmembrane transporter activity. It is involved in the biological process described with transmembrane transport	-	rna-XM_034379979.1
rna-XM_034395128.1	Transmembrane transporter activity. It is involved in the biological process described with transmembrane transport	-	rna-XM_034381430.1
rna-XM_034395126.1	Transmembrane transporter activity. It is involved in the biological process described with transmembrane transport	-	rna-XM_034380436.1
rna-XM_034390092.1	transport	NDC1	rna-XM_034374940.1
rna-XM_034388083.1	transporter activity. It is involved in the biological process described with	SLC15A1	rna-XM_034374937.1
rna-XM_034394601.1	Transporter activity. It is involved in the biological process described with transmembrane transport	SLC22A16	rna-XM_034374939.1
rna-XM_034398452.1	Triose-phosphate Transporter family	SLC35C2	rna-XM_034374938.1
rna-XM_034398451.1	Triose-phosphate Transporter family	SLC35C2	rna-XM_034381471.1
rna-XM_034377856.1	Trypsin	-	rna-XM_034381470.1
rna-XM_034381177.1	Trypsin-like serine protease	PRSS44	rna-XM_034381469.1
rna-XM_034380768.1	Tyrosine kinase, catalytic domain	-	rna-XM_034381472.1
rna-XM_034378039.1	Ubiquitin specific peptidase 48	USP48	rna-XM_034381710.1
rna-XM_034378118.1	Ubiquitin specific peptidase 48	USP48	rna-XM_034380542.1
rna-XM_034374140.1	ubiquitin-protein transferase activity	AREL1	rna-XM_034380195.1
rna-XM_034395929.1	Ubiquitin-protein transferase activity. It is involved in the biological process described with protein ubiquitination	PRPF19	rna-XM_034380193.1
rna-XM_034375128.1	UDP-galactosyltransferase activity	-	rna-XM_034380194.1
rna-XM_034392659.1	Uncharacterized protein conserved in bacteria (DUF2236)	-	rna-XM_034380192.1
rna-XM_034392658.1	Uncharacterized protein conserved in bacteria (DUF2236)	-	rna-XM_034380825.1
rna-XM_034378781.1	UTP glucose-1-phosphate uridylyltransferase activity. It is involved in the biological process described with UDP-glucose metabolic process	UGP2	rna-XM_034380030.1
rna-XM_034378780.1	UTP glucose-1-phosphate uridylyltransferase activity. It is involved in the biological process described with UDP-glucose metabolic process	UGP2	rna-XM_034380029.1
rna-XM_034390902.1	Wax ester synthase-like Acyl-CoA acyltransferase domain	-	rna-XM_034381922.1
rna-XM_034387164.1	WD repeat-containing protein 66	WDR66	rna-XM_034381923.1
rna-XM_034375589.1	zinc finger	ZNF462	rna-XM_034381926.1
rna-XM_034379439.1	zinc finger	JAZF1	rna-XM_034381927.1
rna-XM_034374470.1	Zinc ion binding	ZMIZ1	rna-XM_034381928.1
rna-XM_034378495.1	Zinc ion binding	TANC2	rna-XM_034381929.1
rna-XM_034380369.1	zinc ion binding	-	rna-XM_034381934.1
rna-XM_034380371.1	zinc ion binding	-	rna-XM_034381924.1
rna-XM_034380360.1	zinc ion binding	-	rna-XM_034381933.1
rna-XM_034380367.1	zinc ion binding	-	rna-XM_034381930.1
rna-XM_034380359.1	zinc ion binding	-	rna-XM_034381932.1
rna-XM_034395614.1	zinc ion binding	RNF182	rna-XM_034379717.1
rna-XM_034395774.1	zinc ion binding. It is involved in the biological process described with intracellular signal transduction	PLEKHM3	rna-XM_034379716.1
rna-XM_034395773.1	zinc ion binding. It is involved in the biological process described with intracellular signal transduction	PLEKHM3	rna-XM_034381152.1
rna-XM_034378005.1	zinc ion binding. It is involved in the biological process described with proteolysis	-	rna-XM_034381155.1
rna-XM_034399854.1	zinc ion binding. It is involved in the biological process described with steroid hormone mediated signaling pathway	NR5A2	rna-XM_034381154.1
rna-XM_034399853.1	zinc ion binding. It is involved in the biological process described with steroid hormone mediated signaling pathway	NR5A2	rna-XM_034381153.1
rna-XM_034381823.1	ZIP Zinc transporter	SLC39A13	rna-XM_034379706.1
rna-XM_034386767.1	Zona pellucida (ZP) domain	-	rna-XM_034379704.1
rna-XM_034386768.1	Zona pellucida (ZP) domain	-	rna-XM_034379705.1
			rna-XM_034381093.1
			rna-XM_034380119.1
			rna-XM_034381078.1
			rna-XM_034381247.1
			rna-XM_034381400.1
			rna-XM_034381419.1
			rna-XM_034381245.1
			rna-XM_034375590.1
			rna-XM_034380196.1
			rna-XM_034380197.1
			rna-XM_034381308.1
			rna-XM_034381309.1
			rna-XM_034381310.1
			rna-XM_034381311.1
			rna-XM_034380269.1
			rna-XM_034380268.1
			rna-XM_034380273.1
			rna-XM_034380267.1
			rna-XM_034380270.1
			rna-XM_034380274.1
			rna-XM_034380275.1
			rna-XM_034381660.1
			rna-XM_034381454.1
			rna-XM_034381248.1
			rna-XM_034379800.1
			rna-XM_034379799.1
			rna-XM_034386016.1
			rna-XM_034381715.1
			rna-XM_034381716.1
			rna-XM_034381717.1
			rna-XM_034381148.1
			rna-XM_034381149.1
			rna-XM_034381753.1
			rna-XM_034380439.1
			rna-XM_034380679.1
			rna-XM_034381425.1
			rna-XM_034380798.1
			rna-XM_034379978.1
			rna-XM_034379977.1
			rna-XM_034379736.1
			rna-XM_034379737.1
			rna-XM_034379738.1
			rna-XM_034379740.1
			rna-XM_034379741.1
			rna-XM_034379742.1
			rna-XM_034379743.1
			rna-XM_034381709.1
			rna-XM_034381940.1
			rna-XM_034381941.1
			rna-XM_034379820.1
			rna-XM_034379932.1
			rna-XM_034380808.1
			rna-XM_034381106.1
			rna-XM_034381686.1
			rna-XM_034381656.1
			rna-XM_034381127.1
			rna-XM_034380378.1
			rna-XM_034391644.1
			rna-XM_034390944.1
			rna-XM_034380079.1
			rna-XM_034380080.1
			rna-XM_034380081.1
			rna-XM_034380083.1
			rna-XM_034380082.1
			rna-XM_034393093.1
			rna-XM_034379806.1
			rna-XM_034380734.1
			rna-XM_034379933.1
			rna-XM_034381680.1
			rna-XM_034381786.1
			rna-XM_034381316.1
			rna-XM_034380171.1
			rna-XM_034381334.1
			rna-XM_034381794.1
			rna-XM_034381218.1
			rna-XM_034381317.1
			rna-XM_034380755.1
			rna-XM_034380947.1
			rna-XM_034380336.1
			rna-XM_034380334.1
			rna-XM_034381649.1
			rna-XM_034374796.1
			rna-XM_034379681.1
			rna-XM_034379680.1
			rna-XM_034379896.1
			rna-XM_034379818.1
			rna-XM_034379707.1
			rna-XM_034381509.1
			rna-XM_034381510.1
			rna-XM_034381511.1
			rna-XM_034380712.1
			rna-XM_034381884.1
			rna-XM_034381942.1
			rna-XM_034381944.1
			rna-XM_034381943.1
			rna-XM_034381091.1
			rna-XM_034379981.1
			rna-XM_034380974.1
			rna-XM_034380975.1
			rna-XM_034381652.1
			rna-XM_034381733.1
			rna-XM_034381732.1
			rna-XM_034380750.1
			rna-XM_034380748.1
			rna-XM_034380749.1
			rna-XM_034381779.1
			rna-XM_034381320.1
			rna-XM_034381319.1
			rna-XM_034381394.1
			rna-XM_034379812.1
			rna-XM_034379813.1
			rna-XM_034381722.1
			rna-XM_034381721.1
			rna-XM_034381638.1
			rna-XM_034381640.1
			rna-XM_034381752.1
			rna-XM_034380089.1
			rna-XM_034380091.1
			rna-XM_034379980.1
			rna-XM_034379790.1
			rna-XM_034379792.1
			rna-XM_034379793.1
			rna-XM_034379794.1
			rna-XM_034379795.1
			rna-XM_034379796.1
			rna-XM_034379797.1
			rna-XM_034379798.1
			rna-XM_034380062.1
			rna-XM_034380063.1

## Sheet: greenhouse_4pops_bio05
Gene	Function	Gene abbreviation
rna-XM_034380973.1	actin binding	-
rna-XM_034379944.1	Acts as a GTPase-activating protein (GAP) for tubulin in concert with tubulin-specific chaperone C, but does not enhance tubulin heterodimerization	RP2
rna-XM_034381455.1	Belongs to the GMC oxidoreductase family	Gld
rna-XM_034380949.1	Belongs to the small heat shock protein (HSP20) family	CRYAB
rna-XM_034381545.1	Binds to actin and affects the structure of the cytoskeleton. At high concentrations, profilin prevents the polymerization of actin, whereas it enhances it at low concentrations	-
rna-XM_034386158.1	Calcium ion binding. It is involved in the biological process described with homophilic cell adhesion via plasma membrane adhesion molecules	FAT4
rna-XM_034380110.1	dnaJ homolog subfamily C member	DNAJC7
rna-XM_034381681.1	Down syndrome cell adhesion	-
rna-XM_034381462.1	Dynein light chain type 1	DLC-D
rna-XM_034379959.1	Flavin containing amine oxidoreductase	-
rna-XM_034381602.1	Insect cuticle protein	-
rna-XM_034381395.1	iron ion binding. It is involved in the biological process described with oxidation-reduction process	MIOX
rna-XM_034381264.1	It is involved in the biological process described with outer dynein arm assembly	CCDC63
rna-XM_034381265.1	It is involved in the biological process described with outer dynein arm assembly	CCDC63
rna-XM_034381262.1	It is involved in the biological process described with outer dynein arm assembly	CCDC63
rna-XM_034381263.1	It is involved in the biological process described with outer dynein arm assembly	CCDC63
rna-XM_034380102.1	Microtubule binding	KIF2A
rna-XM_034380103.1	Microtubule binding	KIF2A
rna-XM_034380104.1	Microtubule binding	KIF2A
rna-XM_034380101.1	Microtubule binding	KIF2A
rna-XM_034380725.1	microtubule motor activity	KIF14
rna-XM_034381951.1	NADH:ubiquinone oxidoreductase, NDUFB6/B17 subunit	-
rna-XM_034381953.1	NADH:ubiquinone oxidoreductase, NDUFB6/B17 subunit	-
rna-XM_034381952.1	NADH:ubiquinone oxidoreductase, NDUFB6/B17 subunit	-
rna-XM_034381950.1	NADH:ubiquinone oxidoreductase, NDUFB6/B17 subunit	-
rna-XM_034381249.1	negative regulation of programmed cell death	-
rna-XM_034381883.1	oxidoreductase activity, acting on the aldehyde or oxo group of donors, NAD or NADP as acceptor. It is involved in the biological process described with oxidation-reduction process	-
rna-XM_034381167.1	Oxidoreductase activity. It is involved in the biological process described with metabolic process	-
rna-XM_034380916.1	Oxidoreductase activity. It is involved in the biological process described with oxidation-reduction process	-
rna-XM_034380919.1	Oxidoreductase activity. It is involved in the biological process described with oxidation-reduction process	-
rna-XM_034380918.1	Oxidoreductase activity. It is involved in the biological process described with oxidation-reduction process	-
rna-XM_034380917.1	Oxidoreductase activity. It is involved in the biological process described with oxidation-reduction process	-
rna-XM_034379816.1	Oxidoreductase activity. It is involved in the biological process described with oxidation-reduction process	PYROXD1
rna-XM_034380756.1	structural constituent of cytoskeleton	-
rna-XM_034380804.1	unfolded protein binding. It is involved in the biological process described with protein folding	DNAJB5
rna-XM_034380168.1	BAG family molecular chaperone regulator	BAG2
rna-XM_034381542.1	14-3-3 homologues	YWHAE
rna-XM_034381543.1	14-3-3 homologues	YWHAE
rna-XM_034380818.1	5' nucleotidase family	NT5DC3
rna-XM_034380817.1	5' nucleotidase family	NT5DC3
rna-XM_034380891.1	5NUC-like	-
rna-XM_034380902.1	7 transmembrane receptor (rhodopsin family)	-
rna-XM_034381648.1	7 transmembrane receptor (Secretin family)	-
rna-XM_034381236.1	A Receptor for Ubiquitination Targets	LRRC29
rna-XM_034380541.1	ABC transporter transmembrane region	ABCC4
rna-XM_034379883.1	ABC-2 family transporter protein	ABCA5
rna-XM_034379885.1	ABC-2 family transporter protein	ABCA5
rna-XM_034379882.1	ABC-2 family transporter protein	ABCA5
rna-XM_034379884.1	ABC-2 family transporter protein	ABCA5
rna-XM_034379880.1	ABC-2 family transporter protein	ABCA5
rna-XM_034379886.1	ABC-2 family transporter protein	ABCA5
rna-XM_034379878.1	ABC-2 family transporter protein	ABCA5
rna-XM_034379879.1	ABC-2 family transporter protein	ABCA5
rna-XM_034380385.1	Acetyltransferase (GNAT) domain	CSRP2BP
rna-XM_034379732.1	activity. It is involved in the biological process described with signal transduction	NCOA2
rna-XM_034379731.1	activity. It is involved in the biological process described with signal transduction	NCOA2
rna-XM_034379727.1	activity. It is involved in the biological process described with signal transduction	NCOA2
rna-XM_034379722.1	activity. It is involved in the biological process described with signal transduction	NCOA2
rna-XM_034379723.1	activity. It is involved in the biological process described with signal transduction	NCOA2
rna-XM_034379724.1	activity. It is involved in the biological process described with signal transduction	NCOA2
rna-XM_034379725.1	activity. It is involved in the biological process described with signal transduction	NCOA2
rna-XM_034379726.1	activity. It is involved in the biological process described with signal transduction	NCOA2
rna-XM_034379728.1	activity. It is involved in the biological process described with signal transduction	NCOA2
rna-XM_034379729.1	activity. It is involved in the biological process described with signal transduction	NCOA2
rna-XM_034380049.1	adenylate kinase activity. It is involved in the biological process described with ATP metabolic process	AK1
rna-XM_034381219.1	Alcohol dehydrogenase GroES-like domain	VAT1L
rna-XM_034379811.1	ALMS motif	-
rna-XM_034379809.1	ALMS motif	-
rna-XM_034379810.1	ALMS motif	-
rna-XM_034379808.1	ALMS motif	-
rna-XM_034381539.1	Alpha/beta hydrolase family	-
rna-XM_034381222.1	Alpha/beta hydrolase family	ABHD5
rna-XM_034381224.1	Alpha/beta hydrolase family	ABHD5
rna-XM_034381221.1	Alpha/beta hydrolase family	ABHD5
rna-XM_034381225.1	Alpha/beta hydrolase family	ABHD5
rna-XM_034381223.1	Alpha/beta hydrolase family	ABHD5
rna-XM_034381233.1	ALS2, alsin Rho guanine nucleotide exchange factor	ALS2
rna-XM_034381235.1	ALS2, alsin Rho guanine nucleotide exchange factor	ALS2
rna-XM_034380189.1	AMP-binding enzyme C-terminal domain	-
rna-XM_034379785.1	Anillin N-terminus	ANLN
rna-XM_034379784.1	Anillin N-terminus	ANLN
rna-XM_034380151.1	Animal haem peroxidase	HPX6
rna-XM_034379912.1	Ankyrin repeat and FYVE domain-containing protein	ANKFY1
rna-XM_034379958.1	ankyrin repeats	-
rna-XM_034381156.1	Aspartic-type endopeptidase activity	SPPL3
rna-XM_034381157.1	Aspartic-type endopeptidase activity	SPPL3
rna-XM_034379940.1	assists the folding of proteins upon ATP hydrolysis	CCT6A
rna-XM_034381086.1	ATP binding. It is involved in the biological process described with protein phosphorylation	TAOK1
rna-XM_034381090.1	ATP binding. It is involved in the biological process described with protein phosphorylation	TAOK1
rna-XM_034381088.1	ATP binding. It is involved in the biological process described with protein phosphorylation	TAOK1
rna-XM_034381087.1	ATP binding. It is involved in the biological process described with protein phosphorylation	TAOK1
rna-XM_034381089.1	ATP binding. It is involved in the biological process described with protein phosphorylation	TAOK1
rna-XM_034381484.1	ATP binding. It is involved in the biological process described with protein phosphorylation	Src42A
rna-XM_034381485.1	ATP binding. It is involved in the biological process described with protein phosphorylation	Src42A
rna-XM_034381384.1	ATP binding. It is involved in the biological process described with protein phosphorylation	tor
rna-XM_034381383.1	ATP binding. It is involved in the biological process described with protein phosphorylation	tor
rna-XM_034381211.1	ATP-dependent Clp protease proteolytic subunit	CLPP
rna-XM_034381329.1	B domain of TMEM189, localisation domain	TMEM189
rna-XM_034381328.1	B domain of TMEM189, localisation domain	TMEM189
rna-XM_034381330.1	B domain of TMEM189, localisation domain	TMEM189
rna-XM_034381937.1	Belongs to the AAA ATPase family	VCP
rna-XM_034381936.1	Belongs to the AAA ATPase family	VCP
rna-XM_034380379.1	Belongs to the AB hydrolase superfamily. Lipase family	-
rna-XM_034380380.1	Belongs to the AB hydrolase superfamily. Lipase family	-
rna-XM_034381130.1	Belongs to the BolA IbaG family	BOLA3
rna-XM_034380786.1	Belongs to the carnitine choline acetyltransferase family	CRAT
rna-XM_034380787.1	Belongs to the carnitine choline acetyltransferase family	CRAT
rna-XM_034380785.1	Belongs to the carnitine choline acetyltransferase family	CRAT
rna-XM_034381079.1	Belongs to the class I-like SAM-binding methyltransferase superfamily. Protein arginine N- methyltransferase family	-
rna-XM_034381066.1	Belongs to the class I-like SAM-binding methyltransferase superfamily. rRNA adenine N(6)-methyltransferase family	DIMT1
rna-XM_034380844.1	Belongs to the cyclin family	CCNE1
rna-XM_034380842.1	Belongs to the cyclin family	CCNE1
rna-XM_034380841.1	Belongs to the cyclin family	CCNE1
rna-XM_034380843.1	Belongs to the cyclin family	CCNE1
rna-XM_034380950.1	Belongs to the DEAD box helicase family	DDX52
rna-XM_034379715.1	Belongs to the DEAD box helicase family	DDX51
rna-XM_034381535.1	Belongs to the DEAD box helicase family	EIF4A2
rna-XM_034381536.1	Belongs to the DEAD box helicase family	EIF4A2
rna-XM_034381537.1	Belongs to the DEAD box helicase family	EIF4A2
rna-XM_034379788.1	Belongs to the glutathione peroxidase family	GPX4
rna-XM_034380199.1	Belongs to the histone deacetylase family. HD Type 1 subfamily	HDAC3
rna-XM_034380904.1	Belongs to the inositol phosphokinase (IPK) family	ITPKA
rna-XM_034375537.1	Belongs to the metallo-dependent hydrolases superfamily. Peptidase M19 family	-
rna-XM_034381726.1	Belongs to the mitochondrial carrier (TC 2.A.29) family	SLC25A30
rna-XM_034381725.1	Belongs to the mitochondrial carrier (TC 2.A.29) family	SLC25A30
rna-XM_034381162.1	Belongs to the mitochondrial carrier (TC 2.A.29) family	SLC25A1
rna-XM_034379876.1	Belongs to the MsrB Met sulfoxide reductase family	msrB
rna-XM_034381523.1	Belongs to the OSBP family	OSBP
rna-XM_034381524.1	Belongs to the OSBP family	OSBP
rna-XM_034381706.1	Belongs to the peptidase C19 family	USP32
rna-XM_034381707.1	Belongs to the peptidase C19 family	USP32
rna-XM_034381259.1	Belongs to the peptidase M1 family	LTA4H
rna-XM_034381260.1	Belongs to the peptidase M1 family	LTA4H
rna-XM_034381719.1	Belongs to the peptidase S1 family	-
rna-XM_034381718.1	Belongs to the peptidase S1 family	-
rna-XM_034381070.1	Belongs to the peptidase S1 family	-
rna-XM_034379803.1	Belongs to the protein-tyrosine phosphatase family. Non-receptor class dual specificity subfamily	DUSP3
rna-XM_034379804.1	Belongs to the protein-tyrosine phosphatase family. Non-receptor class dual specificity subfamily	DUSP3
rna-XM_034381775.1	Belongs to the protein-tyrosine phosphatase family. Non-receptor class myotubularin subfamily	MTMR4
rna-XM_034382988.1	Belongs to the sodium solute symporter (SSF) (TC 2.A.21) family	-
rna-XM_034381911.1	Belongs to the TRAFAC class myosin-kinesin ATPase superfamily. Myosin family	MYO18B
rna-XM_034381912.1	Belongs to the TRAFAC class myosin-kinesin ATPase superfamily. Myosin family	MYO18B
rna-XM_034381915.1	Belongs to the TRAFAC class myosin-kinesin ATPase superfamily. Myosin family	MYO18B
rna-XM_034381914.1	Belongs to the TRAFAC class myosin-kinesin ATPase superfamily. Myosin family	MYO18B
rna-XM_034401028.1	Belongs to the two pore domain potassium channel (TC 1.A.1.8) family	KCNK18
rna-XM_034381963.1	Belongs to the two pore domain potassium channel (TC 1.A.1.8) family	-
rna-XM_034380700.1	Belongs to the two pore domain potassium channel (TC 1.A.1.8) family	-
rna-XM_034380188.1	Belongs to the two pore domain potassium channel (TC 1.A.1.8) family	KCNK18
rna-XM_034381795.1	Belongs to the ubiquitin-conjugating enzyme family	UBE2J2
rna-XM_034381460.1	Belongs to the ubiquitin-conjugating enzyme family	morgue
rna-XM_034381459.1	Belongs to the ubiquitin-conjugating enzyme family	morgue
rna-XM_034381881.1	Belongs to the WD repeat coronin family	CORO1C
rna-XM_034381882.1	Belongs to the WD repeat coronin family	CORO1C
rna-XM_034379712.1	BEN	-
rna-XM_034381662.1	beta-acetyl hexosaminidase like	HEXB
rna-XM_034381793.1	binding. It is involved in the biological process described with protein phosphorylation	PXK
rna-XM_034380751.1	binding. It is involved in the biological process described with protein phosphorylation	LIMK1
rna-XM_034379897.1	breast cancer carboxy-terminal domain	PAXIP1
rna-XM_034379898.1	breast cancer carboxy-terminal domain	PAXIP1
rna-XM_034379899.1	breast cancer carboxy-terminal domain	PAXIP1
rna-XM_034379900.1	breast cancer carboxy-terminal domain	PAXIP1
rna-XM_034379901.1	breast cancer carboxy-terminal domain	PAXIP1
rna-XM_034379902.1	breast cancer carboxy-terminal domain	PAXIP1
rna-XM_034379904.1	breast cancer carboxy-terminal domain	PAXIP1
rna-XM_034379972.1	Broad-Complex, Tramtrack and Bric a brac	-
rna-XM_034381643.1	BTB/POZ domain	-
rna-XM_034379709.1	BTB/POZ domain	-
rna-XM_034379710.1	BTB/POZ domain	-
rna-XM_034397795.1	C2H2-type zinc finger	MECOM
rna-XM_034381916.1	Calcium channel	CACNA2D4
rna-XM_034381917.1	Calcium channel	CACNA2D4
rna-XM_034381918.1	Calcium channel	CACNA2D4
rna-XM_034381919.1	Calcium channel	CACNA2D4
rna-XM_034381920.1	Calcium channel	CACNA2D4
rna-XM_034381921.1	Calcium channel	CACNA2D4
rna-XM_034380331.1	Calcium channel	CACNA2D4
rna-XM_034380332.1	Calcium channel	CACNA2D4
rna-XM_034380333.1	Calcium channel	CACNA2D4
rna-XM_034381405.1	Calpain large subunit, domain III	-
rna-XM_034381751.1	cAMP-dependent protein kinase regulator activity. It is involved in the biological process described with regulation of protein phosphorylation	PRKAR2B
rna-XM_034381605.1	carbohydrate binding	-
rna-XM_034381257.1	Carboxylesterase family	CES5A
rna-XM_034381254.1	Carboxylesterase family	CES5A
rna-XM_034381255.1	Carboxylesterase family	CES5A
rna-XM_034381110.1	carboxy-lyase activity. It is involved in the biological process described with cellular amino acid metabolic process	DDC
rna-XM_034381113.1	carboxy-lyase activity. It is involved in the biological process described with cellular amino acid metabolic process	DDC
rna-XM_034381111.1	carboxy-lyase activity. It is involved in the biological process described with cellular amino acid metabolic process	DDC
rna-XM_034381112.1	carboxy-lyase activity. It is involved in the biological process described with cellular amino acid metabolic process	DDC
rna-XM_034380140.1	Catalytic activity	PPAP2A
rna-XM_034381724.1	Catalytic activity	PPAP2A
rna-XM_034381655.1	Catalytic activity	PHLPP2
rna-XM_034381521.1	catalytic activity. It is involved in the biological process described with metabolic process	PIGG
rna-XM_034381519.1	catalytic activity. It is involved in the biological process described with metabolic process	PIGG
rna-XM_034381520.1	catalytic activity. It is involved in the biological process described with metabolic process	PIGG
rna-XM_034380839.1	catalytic activity. It is involved in the biological process described with metabolic process	-
rna-XM_034380893.1	Catalytic subunit of the SLX1-SLX4 structure-specific endonuclease that resolves DNA secondary structures generated during DNA repair and recombination. Has endonuclease activity towards branched DNA substrates, introducing single-strand cuts in duplex DNA close to junctions with ss-DNA. Has a preference for 5'-flap structures, and promotes symmetrical cleavage of static and migrating Holliday ju…	SLX1A
rna-XM_034381967.1	Catalyzes the hydroxylation of 2-polyprenyl-3-methyl-6- methoxy-1,4-benzoquinol (DMQH2) during ubiquinone biosynthesis. Has also a structural role in the COQ enzyme complex, stabilizing other COQ polypeptides. Involved in lifespan determination in a ubiquinone-independent manner	COQ7
rna-XM_034381246.1	Catalyzes the reversible phosphorylation of S-methyl-5'- thioadenosine (MTA) to adenine and 5-methylthioribose-1-phosphate. Involved in the breakdown of MTA, a major by-product of polyamine biosynthesis. Responsible for the first step in the methionine salvage pathway after MTA has been generated from S- adenosylmethionine. Has broad substrate specificity with 6- aminopurine nucleosides as prefer…	MTAP
rna-XM_034379733.1	Cation transporter/ATPase, N-terminus	ATP1A1
rna-XM_034379692.1	CBL proto-oncogene N-terminus, EF hand-like domain	CBLB
rna-XM_034381810.1	CDP-alcohol phosphatidyltransferase	CDIPT
rna-XM_034381811.1	CDP-alcohol phosphatidyltransferase	CDIPT
rna-XM_034381708.1	Centromere protein J	CENPJ
rna-XM_034381946.1	centrosome cycle	spd-2
rna-XM_034381945.1	centrosome cycle	spd-2
rna-XM_034380105.1	Chitin binding Peritrophin-A domain	-
rna-XM_034381514.1	Choline/ethanolamine kinase	-
rna-XM_034381515.1	Choline/ethanolamine kinase	-
rna-XM_034381513.1	Choline/ethanolamine kinase	-
rna-XM_034381512.1	Choline/ethanolamine kinase	-
rna-XM_034379893.1	Ciliary basal body-associated, B9 protein	MKS1
rna-XM_034381475.1	Coiled-coil and C2 domain-containing protein 1-like	CC2D1A
rna-XM_034381476.1	Coiled-coil and C2 domain-containing protein 1-like	CC2D1A
rna-XM_034381477.1	Coiled-coil and C2 domain-containing protein 1-like	CC2D1A
rna-XM_034381723.1	Common central domain of tyrosinase	PPO3
rna-XM_034380260.1	component of the eukaryotic translation initiation factor 3 (eIF-3) complex, which is involved in protein synthesis of a specialized repertoire of mRNAs and, together with other initiation factors, stimulates binding of mRNA and methionyl-tRNAi to the 40S ribosome. The eIF-3 complex specifically targets and initiates translation of a subset of mRNAs involved in cell proliferation	EIF3C
rna-XM_034380261.1	component of the eukaryotic translation initiation factor 3 (eIF-3) complex, which is involved in protein synthesis of a specialized repertoire of mRNAs and, together with other initiation factors, stimulates binding of mRNA and methionyl-tRNAi to the 40S ribosome. The eIF-3 complex specifically targets and initiates translation of a subset of mRNAs involved in cell proliferation	EIF3C
rna-XM_034380262.1	component of the eukaryotic translation initiation factor 3 (eIF-3) complex, which is involved in protein synthesis of a specialized repertoire of mRNAs and, together with other initiation factors, stimulates binding of mRNA and methionyl-tRNAi to the 40S ribosome. The eIF-3 complex specifically targets and initiates translation of a subset of mRNAs involved in cell proliferation	EIF3C
rna-XM_034380864.1	Component of the Mediator complex, a coactivator involved in regulated gene transcription of nearly all RNA polymerase II-dependent genes. Mediator functions as a bridge to convey information from gene-specific regulatory proteins to the basal RNA polymerase II transcription machinery. Mediator is recruited to promoters by direct interactions with regulatory proteins and serves as a scaffold for …	CCNC
rna-XM_034380732.1	Conserved hypothetical ATP binding protein	GPN1
rna-XM_034380731.1	Conserved hypothetical ATP binding protein	GPN1
rna-XM_034380733.1	Conserved hypothetical ATP binding protein	GPN1
rna-XM_034379918.1	Converts proline to delta-1-pyrroline-5-carboxylate	PRODH
rna-XM_034379921.1	Converts proline to delta-1-pyrroline-5-carboxylate	PRODH
rna-XM_034379920.1	Converts proline to delta-1-pyrroline-5-carboxylate	PRODH
rna-XM_034379919.1	Converts proline to delta-1-pyrroline-5-carboxylate	PRODH
rna-XM_034379917.1	Converts proline to delta-1-pyrroline-5-carboxylate	PRODH
rna-XM_034381622.1	CRAL/TRIO domain	-
rna-XM_034381135.1	C-terminal domain on Strawberry notch homologue	sno
rna-XM_034381133.1	C-terminal domain on Strawberry notch homologue	sno
rna-XM_034381134.1	C-terminal domain on Strawberry notch homologue	sno
rna-XM_034381136.1	C-terminal domain on Strawberry notch homologue	sno
rna-XM_034381137.1	C-terminal domain on Strawberry notch homologue	sno
rna-XM_034381138.1	C-terminal domain on Strawberry notch homologue	sno
rna-XM_034379973.1	C-type lectin (CTL) or carbohydrate-recognition domain (CRD)	CTLGA3
rna-XM_034381180.1	C-type lectin (CTL) or carbohydrate-recognition domain (CRD)	CTLGA1
rna-XM_034381181.1	C-type lectin (CTL) or carbohydrate-recognition domain (CRD)	CTLGA1
rna-XM_034381595.1	CUT	CUX2
rna-XM_034381667.1	Cyclic nucleotide-monophosphate binding domain	-
rna-XM_034380824.1	Cyclin-dependent protein serine threonine kinase regulator activity. It is involved in the biological process described with regulation of cell	CABLES1
rna-XM_034380455.1	Cysteine-type peptidase activity. It is involved in the biological process described with proteolysis	SENP1
rna-XM_034380454.1	Cysteine-type peptidase activity. It is involved in the biological process described with proteolysis	SENP1
rna-XM_034380456.1	Cysteine-type peptidase activity. It is involved in the biological process described with proteolysis	SENP1
rna-XM_034380452.1	Cysteine-type peptidase activity. It is involved in the biological process described with proteolysis	SENP1
rna-XM_034381968.1	Cytochrome c oxidase subunit Va	COX5A
rna-XM_034380927.1	Cytochrome P450	-
rna-XM_034380928.1	Cytochrome P450	-
rna-XM_034380930.1	Cytochrome P450	-
rna-XM_034380931.1	Cytochrome P450	-
rna-XM_034380898.1	Cytochrome P450	CYP15A1
rna-XM_034381336.1	dehydrogenase	-
rna-XM_034381335.1	dehydrogenase	-
rna-XM_034379877.1	DNA binding	NCOR2
rna-XM_034379708.1	DNA binding	BDP1
rna-XM_034379891.1	DNA binding. It is involved in the biological process described with regulation of transcription, DNA-templated	GON4L
rna-XM_034379892.1	DNA binding. It is involved in the biological process described with regulation of transcription, DNA-templated	GON4L
rna-XM_034380134.1	DNA binding. It is involved in the biological process described with regulation of transcription, DNA-templated	Eyg
rna-XM_034381341.1	DNA binding. It is involved in the biological process described with regulation of transcription, DNA-templated	TGIF1
rna-XM_034381343.1	DNA binding. It is involved in the biological process described with regulation of transcription, DNA-templated	TGIF1
rna-XM_034380728.1	DNA helicase activity. It is involved in the biological process described with DNA replication initiation	MCM4
rna-XM_034380727.1	DNA helicase activity. It is involved in the biological process described with DNA replication initiation	MCM4
rna-XM_034380726.1	DNA helicase activity. It is involved in the biological process described with DNA replication initiation	MCM4
rna-XM_034381351.1	DNA-binding transcription factor activity	PDPR
rna-XM_034381350.1	Domain of unknown function (DUF1986)	Tpsg1
rna-XM_034380711.1	Domain of unknown function (DUF3342)	KIAA1841
rna-XM_034380709.1	Domain of unknown function (DUF3342)	KIAA1841
rna-XM_034380276.1	Domain of unknown function (DUF3398)	DOCK9
rna-XM_034380277.1	Domain of unknown function (DUF3398)	DOCK9
rna-XM_034381216.1	Domain of unknown function (DUF3452)	RBL1
rna-XM_034381393.1	Domain of unknown function (DUF384)	HGH1
rna-XM_034380075.1	Domain of unknown function (DUF4481)	-
rna-XM_034380078.1	Domain of unknown function (DUF4481)	-
rna-XM_034379819.1	Domain of unknown function (DUF4505)	C8orf82
rna-XM_034381522.1	Domain of unknown function (DUF4773)	-
rna-XM_034380837.1	Domain of unknown function (DUF4793)	-
rna-XM_034380836.1	Domain of unknown function (DUF4793)	-
rna-XM_034380835.1	Domain of unknown function (DUF4793)	-
rna-XM_034379929.1	Domain of unknown function (DUF4807)	F58A4.6
rna-XM_034380823.1	domain present in cyclins, TFIIB and Retinoblastoma	CABLES1
rna-XM_034381631.1	Domain present in PSD-95, Dlg, and ZO-1/2.	-
rna-XM_034381903.1	Domain present in PSD-95, Dlg, and ZO-1/2.	-
rna-XM_034381807.1	EamA-like transporter family	SLC35G1
rna-XM_034381808.1	EamA-like transporter family	SLC35G1
rna-XM_034381806.1	EamA-like transporter family	SLC35G1
rna-XM_034380796.1	EamA-like transporter family	SLC35F5
rna-XM_034380793.1	EamA-like transporter family	SLC35F5
rna-XM_034380795.1	EamA-like transporter family	SLC35F5
rna-XM_034380797.1	EamA-like transporter family	SLC35F5
rna-XM_034380897.1	EF-hand domain pair	CBP
rna-XM_034381473.1	EMSY, BRCA2 interacting transcriptional repressor	C11orf30
rna-XM_034381474.1	EMSY, BRCA2 interacting transcriptional repressor	C11orf30
rna-XM_034380064.1	endoplasmic reticulum organization	VMP1
rna-XM_034380070.1	endoplasmic reticulum organization	VMP1
rna-XM_034380065.1	endoplasmic reticulum organization	VMP1
rna-XM_034380072.1	endoplasmic reticulum organization	VMP1
rna-XM_034380073.1	endoplasmic reticulum organization	VMP1
rna-XM_034380069.1	endoplasmic reticulum organization	VMP1
rna-XM_034380067.1	endoplasmic reticulum organization	VMP1
rna-XM_034380071.1	endoplasmic reticulum organization	VMP1
rna-XM_034380068.1	endoplasmic reticulum organization	VMP1
rna-XM_034380713.1	endosome to lysosome transport via multivesicular body sorting pathway	-
rna-XM_034380706.1	Endothelin-converting enzyme	Nep2
rna-XM_034380705.1	Endothelin-converting enzyme	Nep2
rna-XM_034380707.1	Endothelin-converting enzyme	Nep2
rna-XM_034381119.1	Enhancer of mRNA-decapping protein	EDC4
rna-XM_034381115.1	Enhancer of mRNA-decapping protein	EDC4
rna-XM_034381117.1	Enhancer of mRNA-decapping protein	EDC4
rna-XM_034381120.1	Enhancer of mRNA-decapping protein	EDC4
rna-XM_034381121.1	Enhancer of mRNA-decapping protein	EDC4
rna-XM_034381122.1	Enhancer of mRNA-decapping protein	EDC4
rna-XM_034381116.1	Enhancer of mRNA-decapping protein	EDC4
rna-XM_034381391.1	Epidermal growth factor-like domain.	-
rna-XM_034381392.1	Epidermal growth factor-like domain.	-
rna-XM_034380200.1	epithelial cell morphogenesis involved in placental branching	GRHL2
rna-XM_034381349.1	ETC complex I subunit conserved region	NDUFS4
rna-XM_034381105.1	FAS-associated factor	FAF1
rna-XM_034380811.1	F-box LRR-repeat protein	FBXL14
rna-XM_034381128.1	Fcf1	UTP23
rna-XM_034380376.1	Ferric reductase like transmembrane component	NOX5
rna-XM_034380377.1	Ferric reductase like transmembrane component	NOX5
rna-XM_034381666.1	Fibronectin type 3 domain	-
rna-XM_034380382.1	Fibronectin type 3 domain	-
rna-XM_034379815.1	Forms chloride channels	-
rna-XM_034379675.1	Fructose-bisphosphate aldolase activity. It is involved in the biological process described with glycolytic process	-
rna-XM_034379671.1	Fructose-bisphosphate aldolase activity. It is involved in the biological process described with glycolytic process	-
rna-XM_034379674.1	Fructose-bisphosphate aldolase activity. It is involved in the biological process described with glycolytic process	-
rna-XM_034379672.1	Fructose-bisphosphate aldolase activity. It is involved in the biological process described with glycolytic process	-
rna-XM_034379673.1	Fructose-bisphosphate aldolase activity. It is involved in the biological process described with glycolytic process	-
rna-XM_034380169.1	Functions within a multiprotein E3 ubiquitin ligase complex, catalyzing the covalent attachment of ubiquitin moieties onto substrate proteins	PARK2
rna-XM_034380895.1	Gamma-glutamylcyclotransferase activity. It is involved in the biological process described with glutathione biosynthetic process	GGCT
rna-XM_034380896.1	Gamma-glutamylcyclotransferase activity. It is involved in the biological process described with glutathione biosynthetic process	GGCT
rna-XM_034380894.1	Gamma-glutamylcyclotransferase activity. It is involved in the biological process described with glutathione biosynthetic process	GGCT
rna-XM_034381145.1	gamma-Secretase-activating protein C-term	GSAP
rna-XM_034381147.1	gamma-Secretase-activating protein C-term	GSAP
rna-XM_034381636.1	GDNF/GAS1 domain	GAS1
rna-XM_034381720.1	GHH signature containing HNH/Endo VII superfamily nuclease toxin	TENM2
rna-XM_034381714.1	GHH signature containing HNH/Endo VII superfamily nuclease toxin	TENM2
rna-XM_034381712.1	GHH signature containing HNH/Endo VII superfamily nuclease toxin	TENM2
rna-XM_034380729.1	Glucose dehydrogenase FAD, quinone -like	-
rna-XM_034379789.1	Glutathione peroxidase	GPX4
rna-XM_034380031.1	Glutathione S-transferase, C-terminal domain	EEF1E1
rna-XM_034380752.1	Glycosyl hydrolase family 9	-
rna-XM_034380183.1	G-protein coupled GABA receptor activity. It is involved in the biological process described with G-protein coupled receptor signaling pathway	-
rna-XM_034381628.1	G-protein coupled GABA receptor activity. It is involved in the biological process described with G-protein coupled receptor signaling pathway	-
rna-XM_034381670.1	G-protein coupled GABA receptor activity. It is involved in the biological process described with G-protein coupled receptor signaling pathway	-
rna-XM_034380170.1	growth plate cartilage chondrocyte development	POC1A
rna-XM_034381664.1	Growth-Arrest-Specific Protein 2 Domain	GAS2L1
rna-XM_034381213.1	GTP binding. It is involved in the biological process described with protein transport	RAB2A
rna-XM_034380327.1	GTP binding. It is involved in the biological process described with protein transport	RAB23
rna-XM_034381129.1	GTP binding. It is involved in the biological process described with protein transport	RAB14
rna-XM_034380737.1	GTP binding. It is involved in the biological process described with protein transport	rab-35
rna-XM_034381368.1	GTP binding. It is involved in the biological process described with protein transport	RAB5A
rna-XM_034381370.1	GTP binding. It is involved in the biological process described with protein transport	RAB5A
rna-XM_034381369.1	GTP binding. It is involved in the biological process described with protein transport	RAB5A
rna-XM_034381661.1	guanylate cyclase activity. It is involved in the biological process described with intracellular signal transduction	-
rna-XM_034381665.1	gustatory receptor which mediates acceptance or avoidance behavior, depending on its substrates	Gr28a
rna-XM_034381689.1	helix loop helix domain	MNT
rna-XM_034381690.1	helix loop helix domain	MNT
rna-XM_034381694.1	helix loop helix domain	MNT
rna-XM_034381695.1	helix loop helix domain	MNT
rna-XM_034381691.1	helix loop helix domain	MNT
rna-XM_034381692.1	helix loop helix domain	MNT
rna-XM_034381693.1	helix loop helix domain	MNT
rna-XM_034381158.1	Histone-lysine N-methyltransferase	SETD8
rna-XM_034381161.1	Histone-lysine N-methyltransferase	SETD8
rna-XM_034381160.1	Histone-lysine N-methyltransferase	SETD8
rna-XM_034381205.1	Histone-lysine N-methyltransferase, H3 lysine-79 specific	DOT1L
rna-XM_034381081.1	Homeodomain	LHX1
rna-XM_034381080.1	Homeodomain	LHX1
rna-XM_034381082.1	Homeodomain	LHX1
rna-XM_034380020.1	Immunoglobulin C-2 Type	CHL1
rna-XM_034380018.1	Immunoglobulin C-2 Type	CHL1
rna-XM_034380019.1	Immunoglobulin C-2 Type	CHL1
rna-XM_034380016.1	Immunoglobulin C-2 Type	CHL1
rna-XM_034380015.1	Immunoglobulin C-2 Type	CHL1
rna-XM_034380017.1	Immunoglobulin C-2 Type	CHL1
rna-XM_034380021.1	Immunoglobulin C-2 Type	CHL1
rna-XM_034381314.1	Immunoglobulin I-set domain	-
rna-XM_034381315.1	Immunoglobulin I-set domain	-
rna-XM_034381312.1	Immunoglobulin I-set domain	-
rna-XM_034381324.1	Immunoglobulin I-set domain	-
rna-XM_034381325.1	Immunoglobulin I-set domain	-
rna-XM_034381326.1	Immunoglobulin I-set domain	-
rna-XM_034381327.1	Immunoglobulin I-set domain	-
rna-XM_034381525.1	Involved in the initiation of DNA replication. Also participates in checkpoint controls that ensure DNA replication is completed before mitosis is initiated	CDC6
rna-XM_034380840.1	Involved in transport from the ER to the Golgi apparatus as well as in intra-Golgi transport. It belongs to a super-family of proteins called t-SNAREs or soluble NSF (N-ethylmaleimide- sensitive factor) attachment protein receptor	GOSR1
rna-XM_034381641.1	Ion channel	KCNQ1
rna-XM_034381938.1	Ion transport protein	TPCN1
rna-XM_034379960.1	Iron/zinc purple acid phosphatase-like protein C	-
rna-XM_034381798.1	It is involved in the biological process described with	-
rna-XM_034381630.1	It is involved in the biological process described with	adt-1
rna-XM_034380922.1	It is involved in the biological process described with	ATP1B1
rna-XM_034380921.1	It is involved in the biological process described with	ATP1B1
rna-XM_034381774.1	It is involved in the biological process described with	nrv2
rna-XM_034381773.1	It is involved in the biological process described with	nrv2
rna-XM_034379682.1	It is involved in the biological process described with	NXF1
rna-XM_034380765.1	It is involved in the biological process described with cilium assembly	TMEM67
rna-XM_034381772.1	It is involved in the biological process described with developmental process	DAB2
rna-XM_034381771.1	It is involved in the biological process described with developmental process	DAB2
rna-XM_034381766.1	It is involved in the biological process described with developmental process	DAB2
rna-XM_034381768.1	It is involved in the biological process described with developmental process	DAB2
rna-XM_034381769.1	It is involved in the biological process described with developmental process	DAB2
rna-XM_034381770.1	It is involved in the biological process described with developmental process	DAB2
rna-XM_034380173.1	It is involved in the biological process described with DNA damage checkpoint	RAD9B
rna-XM_034380772.1	It is involved in the biological process described with DNA repair	FANCD2
rna-XM_034380109.1	It is involved in the biological process described with double-strand break repair via homologous recombination	SMC6
rna-XM_034380107.1	It is involved in the biological process described with double-strand break repair via homologous recombination	SMC6
rna-XM_034379701.1	It is involved in the biological process described with Golgi to plasma membrane transport	EXOC2
rna-XM_034381458.1	It is involved in the biological process described with GPI anchor biosynthetic process	PIGU
rna-XM_034381456.1	It is involved in the biological process described with GPI anchor biosynthetic process	PIGU
rna-XM_034380833.1	It is involved in the biological process described with intracellular protein transport	DOC2B
rna-XM_034380834.1	It is involved in the biological process described with intracellular protein transport	DOC2B
rna-XM_034379689.1	It is involved in the biological process described with intracellular signal transduction	-
rna-XM_034379690.1	It is involved in the biological process described with intracellular signal transduction	-
rna-XM_034380757.1	It is involved in the biological process described with mRNA cleavage	POP4
rna-XM_034381634.1	It is involved in the biological process described with peptide metabolic process	-
rna-XM_034381526.1	It is involved in the biological process described with protein phosphorylation	IRAK1
rna-XM_034381124.1	It is involved in the biological process described with protein phosphorylation	CSNK2A2
rna-XM_034381125.1	It is involved in the biological process described with protein phosphorylation	CSNK2A2
rna-XM_034381126.1	It is involved in the biological process described with protein phosphorylation	CSNK2A2
rna-XM_034381478.1	It is involved in the biological process described with protein phosphorylation	CDK1
rna-XM_034381479.1	It is involved in the biological process described with protein phosphorylation	CDK1
rna-XM_034381481.1	It is involved in the biological process described with protein phosphorylation	CDK1
rna-XM_034381688.1	It is involved in the biological process described with protein targeting to Golgi	TRIP11
rna-XM_034379941.1	It is involved in the biological process described with proteolysis	RHBDL2
rna-XM_034379943.1	It is involved in the biological process described with proteolysis	RHBDL2
rna-XM_034379942.1	It is involved in the biological process described with proteolysis	RHBDL2
rna-XM_034381217.1	It is involved in the biological process described with regulation of	RBL1
rna-XM_034381789.1	It is involved in the biological process described with regulation of lipid kinase activity	VAC14
rna-XM_034381788.1	It is involved in the biological process described with regulation of lipid kinase activity	VAC14
rna-XM_034381671.1	It is involved in the biological process described with signal transduction	ARHGAP6
rna-XM_034380055.1	It is involved in the biological process described with snRNA processing	INTS10
rna-XM_034380059.1	It is involved in the biological process described with snRNA processing	INTS10
rna-XM_034380056.1	It is involved in the biological process described with snRNA processing	INTS10
rna-XM_034380058.1	It is involved in the biological process described with snRNA processing	INTS10
rna-XM_034381252.1	It is involved in the biological process described with transmembrane transport	-
rna-XM_034380544.1	It is involved in the biological process described with transport	TMED2
rna-XM_034381885.1	It is involved in the biological process described with ubiquitin-dependent protein catabolic process	SKP1
rna-XM_034381163.1	It is involved in the biological process described with vesicle-mediated transport	TSNARE1
rna-XM_034381532.1	JNK_SAPK-associated protein-1	RILPL1
rna-XM_034381533.1	JNK_SAPK-associated protein-1	RILPL1
rna-XM_034381534.1	JNK_SAPK-associated protein-1	RILPL1
rna-XM_034381527.1	JNK_SAPK-associated protein-1	RILPL1
rna-XM_034381528.1	JNK_SAPK-associated protein-1	RILPL1
rna-XM_034381529.1	JNK_SAPK-associated protein-1	RILPL1
rna-XM_034379947.1	KDEL motif-containing protein	KDELC1
rna-XM_034381669.1	Kinase-like	TSSK4
rna-XM_034380724.1	Kinesin-associated	KIF14
rna-XM_034380723.1	Kinesin-associated	KIF14
rna-XM_034380721.1	Kinesin-associated	KIF14
rna-XM_034380719.1	Kinesin-associated	KIF14
rna-XM_034380720.1	Kinesin-associated	KIF14
rna-XM_034381210.1	Kinetochore complex Sim4 subunit Fta1	-
rna-XM_034381209.1	Kinetochore complex Sim4 subunit Fta1	-
rna-XM_034380758.1	Lactoylglutathione lyase	GLO1
rna-XM_034380761.1	Lactoylglutathione lyase	GLO1
rna-XM_034380759.1	Lactoylglutathione lyase	GLO1
rna-XM_034380760.1	Lactoylglutathione lyase	GLO1
rna-XM_034380763.1	Lactoylglutathione lyase	GLO1
rna-XM_034379916.1	Leucine-zipper-like transcriptional regulator	lztr1
rna-XM_034379914.1	Leucine-zipper-like transcriptional regulator	lztr1
rna-XM_034379915.1	Leucine-zipper-like transcriptional regulator	lztr1
rna-XM_034381063.1	LicD family	FKTN
rna-XM_034381064.1	LicD family	FKTN
rna-XM_034380123.1	Ligand for members of the frizzled family of seven transmembrane receptors	WNT5B
rna-XM_034381432.1	Limb expression 1	LIX1L
rna-XM_034381433.1	Limb expression 1	LIX1L
rna-XM_034381434.1	Limb expression 1	LIX1L
rna-XM_034381674.1	lipid binding	TEX2
rna-XM_034381703.1	Lipid transporter activity. It is involved in the biological process described with lipid transport	-
rna-XM_034381166.1	Lipocalin / cytosolic fatty-acid binding protein family	-
rna-XM_034379961.1	Lipocalin / cytosolic fatty-acid binding protein family	FABP5
rna-XM_034379963.1	Lipocalin / cytosolic fatty-acid binding protein family	FABP5
rna-XM_034379895.1	Lipoma HMGIC fusion partner-like	LHFPL5
rna-XM_034380130.1	Low-density lipoprotein receptor domain class A	LRP12
rna-XM_034380131.1	Low-density lipoprotein receptor domain class A	LRP12
rna-XM_034381676.1	Ly6/PLAUR domain-containing protein 6, Lypd6	-
rna-XM_034381538.1	Lytic polysaccharide mono-oxygenase, cellulose-degrading	-
rna-XM_034380329.1	Major Facilitator Superfamily	-
rna-XM_034380971.1	Major royal jelly protein	Y-b
rna-XM_034380920.1	Malate/L-lactate dehydrogenase	-
rna-XM_034381151.1	manganese ion binding	PEPD
rna-XM_034381150.1	manganese ion binding	PEPD
rna-XM_034381673.1	MAP kinase activity. It is involved in the biological process described with protein phosphorylation	MAPK15
rna-XM_034381677.1	Mediates the voltage-dependent sodium ion permeability of excitable membranes	-
rna-XM_034379744.1	Mediator of CRAC channel activity	-
rna-XM_034381544.1	Mediator of RNA polymerase II transcription subunit	MED11
rna-XM_034381805.1	Metal ion binding	NUFIP1
rna-XM_034381804.1	Metal ion binding	NUFIP1
rna-XM_034381647.1	Metal ion binding	ZNF423
rna-XM_034381069.1	Metal ion binding	KLF11
rna-XM_034380050.1	Metal ion binding. It is involved in the biological process described with metal ion transport	ATOX1
rna-XM_034381780.1	metal ion binding. It is involved in the biological process described with transcription, DNA-templated	PPP1R10
rna-XM_034381778.1	metal ion binding. It is involved in the biological process described with transcription, DNA-templated	PPP1R10
rna-XM_034380827.1	metallocarboxypeptidase activity. It is involved in the biological process described with proteolysis	CPD
rna-XM_034381683.1	Metallo-peptidase family M12B Reprolysin-like	-
rna-XM_034381711.1	methyltransferase activity. It is involved in the biological process described with tRNA processing	FBL
rna-XM_034381461.1	Methyltransferase required for the conversion of 2- polyprenyl-6-methoxy-1,4-benzoquinol (DDMQH2) to 2-polyprenyl-3- methyl-6-methoxy-1,4-benzoquinol (DMQH2)	COQ5
rna-XM_034380259.1	Mib_herc2	MIB1
rna-XM_034380386.1	mitochondrial respiratory chain complex I assembly	-
rna-XM_034381323.1	Mo25-like	CAB39L
rna-XM_034381322.1	Mo25-like	CAB39L
rna-XM_034386209.1	Monocarboxylate transporter	-
rna-XM_034381734.1	mRNA cleavage and polyadenylation factor CLP1 P-loop	NOL9
rna-XM_034381913.1	Myosin tail	MYO18B
rna-XM_034381606.1	Myosin. Large ATPases.	MYO3A
rna-XM_034381073.1	N-acetylmuramoyl-L-alanine amidase activity. It is involved in the biological process described with peptidoglycan catabolic process	PGRPLB
rna-XM_034381071.1	N-acetylmuramoyl-L-alanine amidase activity. It is involved in the biological process described with peptidoglycan catabolic process	PGRPLB
rna-XM_034381074.1	N-acetylmuramoyl-L-alanine amidase activity. It is involved in the biological process described with peptidoglycan catabolic process	PGRPLB
rna-XM_034380033.1	NADH dehydrogenase [ubiquinone] flavoprotein 3, mitochondrial	-
rna-XM_034380084.1	NADH dehydrogenase ubiquinone	NDUFS8
rna-XM_034381508.1	NEUZ	NEURL4
rna-XM_034380970.1	NIPSNAP	NIPSNAP1
rna-XM_034380969.1	NIPSNAP	NIPSNAP1
rna-XM_034381955.1	NLS-binding and DNA-binding and dimerisation domains of Nrf1	NRF1
rna-XM_034381958.1	NLS-binding and DNA-binding and dimerisation domains of Nrf1	NRF1
rna-XM_034381961.1	NLS-binding and DNA-binding and dimerisation domains of Nrf1	NRF1
rna-XM_034381956.1	NLS-binding and DNA-binding and dimerisation domains of Nrf1	NRF1
rna-XM_034381957.1	NLS-binding and DNA-binding and dimerisation domains of Nrf1	NRF1
rna-XM_034381960.1	NLS-binding and DNA-binding and dimerisation domains of Nrf1	NRF1
rna-XM_034381959.1	NLS-binding and DNA-binding and dimerisation domains of Nrf1	NRF1
rna-XM_034381107.1	Non-catalytic subunit of the NatB complex which catalyzes acetylation of the N-terminal methionine residues of proteins beginning with Met-Asp or Met-Glu (By similarity). Has 2 roles in the larval immune response required both for the phagocytic degradation of internalized bacteria and for the induction of Defensin in the fat body. Within the phagocytic blood cells, has a role in detection of inf…	NAA25
rna-XM_034381109.1	Non-catalytic subunit of the NatB complex which catalyzes acetylation of the N-terminal methionine residues of proteins beginning with Met-Asp or Met-Glu (By similarity). Has 2 roles in the larval immune response required both for the phagocytic degradation of internalized bacteria and for the induction of Defensin in the fat body. Within the phagocytic blood cells, has a role in detection of inf…	NAA25
rna-XM_034381962.1	Nrf1 activator activation site binding domain	NRF1
rna-XM_034381238.1	NUC153 domain	NOL10
rna-XM_034381239.1	NUC153 domain	NOL10
rna-XM_034381240.1	NUC153 domain	NOL10
rna-XM_034381241.1	NUC153 domain	NOL10
rna-XM_034381791.1	Nuclear pore complex protein Nup88-like	NUP88
rna-XM_034381215.1	Nuclear pore membrane glycoprotein	-
rna-XM_034381331.1	Nuclear RNA-splicing-associated protein	ARL6IP4
rna-XM_034379894.1	nucleic acid binding	RBM17
rna-XM_034380908.1	nucleic acid binding	NOL8
rna-XM_034380384.1	nucleic acid binding	SART3
rna-XM_034379911.1	nucleic acid binding	SETD1B
rna-XM_034379910.1	nucleic acid binding	SETD1B
rna-XM_034379909.1	nucleic acid binding	SETD1B
rna-XM_034379908.1	nucleic acid binding	SETD1B
rna-XM_034381735.1	nucleic acid binding	RBM15B
rna-XM_034381141.1	Nucleocytoplasmic shuttling protein for mRNA cap-binding EIF4E	Eif4enif1
rna-XM_034381139.1	Nucleocytoplasmic shuttling protein for mRNA cap-binding EIF4E	Eif4enif1
rna-XM_034381140.1	Nucleocytoplasmic shuttling protein for mRNA cap-binding EIF4E	Eif4enif1
rna-XM_034381142.1	Nucleocytoplasmic shuttling protein for mRNA cap-binding EIF4E	Eif4enif1
rna-XM_034381144.1	Nucleocytoplasmic shuttling protein for mRNA cap-binding EIF4E	Eif4enif1
rna-XM_034381143.1	Nucleocytoplasmic shuttling protein for mRNA cap-binding EIF4E	Eif4enif1
rna-XM_034379975.1	Nucleolar protein	NOL10
rna-XM_034380172.1	Nucleoredoxin	NXN
rna-XM_034381659.1	OAR domain	SHOX2
rna-XM_034381386.1	Peptidase C1-like family	BLMH
rna-XM_034381387.1	Peptidase C1-like family	BLMH
rna-XM_034381388.1	Peptidase C1-like family	BLMH
rna-XM_034381389.1	Peptidase C1-like family	BLMH
rna-XM_034381385.1	Peptidyl-prolyl cis-trans isomerase activity. It is involved in the biological process described with protein folding	CWC27
rna-XM_034381949.1	PFAM peptidase S1 and S6, chymotrypsin Hap	-
rna-XM_034379945.1	PHD domain of transcriptional enhancer, Asx	ASXL2
rna-XM_034379946.1	PHD domain of transcriptional enhancer, Asx	ASXL2
rna-XM_034381468.1	PHD-zinc-finger like domain	BRPF1
rna-XM_034380914.1	Phosphatidylinositol binding	SNX2
rna-XM_034381208.1	Phosphoprotein phosphatase activity	CTDP1
rna-XM_034381207.1	Phosphoprotein phosphatase activity	CTDP1
rna-XM_034381206.1	Phosphoprotein phosphatase activity	CTDP1
rna-XM_034381699.1	phosphorylase kinase activity. It is involved in the biological process described with protein phosphorylation	PHKG1
rna-XM_034381698.1	phosphorylase kinase activity. It is involved in the biological process described with protein phosphorylation	PHKG1
rna-XM_034381696.1	phosphorylase kinase activity. It is involved in the biological process described with protein phosphorylation	PHKG1
rna-XM_034381697.1	phosphorylase kinase activity. It is involved in the biological process described with protein phosphorylation	PHKG1
rna-XM_034381700.1	phosphorylase kinase activity. It is involved in the biological process described with protein phosphorylation	PHKG1
rna-XM_034381701.1	phosphorylase kinase activity. It is involved in the biological process described with protein phosphorylation	PHKG1
rna-XM_034381242.1	Plays a central role in 2-thiolation of mcm(5)S(2)U at tRNA wobble positions of tRNA(Lys), tRNA(Glu) and tRNA(Gln). May act by forming a heterodimer with NCS6 CTU1 that ligates sulfur from thiocarboxylated URM1 onto the uridine of tRNAs at wobble position	CTU2
rna-XM_034381244.1	Plays a central role in 2-thiolation of mcm(5)S(2)U at tRNA wobble positions of tRNA(Lys), tRNA(Glu) and tRNA(Gln). May act by forming a heterodimer with NCS6 CTU1 that ligates sulfur from thiocarboxylated URM1 onto the uridine of tRNAs at wobble position	CTU2
rna-XM_034380390.1	Pleckstrin homology domain.	-
rna-XM_034381390.1	positive regulation of non-motile cilium assembly	WRAP73
rna-XM_034381424.1	Potassium chloride symporter activity. It is involved in the biological process described with ion transport	-
rna-XM_034381429.1	Potassium chloride symporter activity. It is involved in the biological process described with ion transport	-
rna-XM_034381426.1	Potassium chloride symporter activity. It is involved in the biological process described with ion transport	-
rna-XM_034381428.1	Potassium chloride symporter activity. It is involved in the biological process described with ion transport	-
rna-XM_034381422.1	Potassium chloride symporter activity. It is involved in the biological process described with ion transport	-
rna-XM_034381420.1	Potassium chloride symporter activity. It is involved in the biological process described with ion transport	-
rna-XM_034381423.1	Potassium chloride symporter activity. It is involved in the biological process described with ion transport	-
rna-XM_034381540.1	PQ loop repeat	PQLC1
rna-XM_034381541.1	PQ loop repeat	PQLC1
rna-XM_034381948.1	Prefoldin subunit	URI1
rna-XM_034381361.1	pre-mRNA-splicing factor CWC22	CWC22
rna-XM_034381362.1	pre-mRNA-splicing factor CWC22	CWC22
rna-XM_034381359.1	pre-mRNA-splicing factor CWC22	CWC22
rna-XM_034381905.1	protein conserved in bacteria	-
rna-XM_034381365.1	Protein kinase binding. It is involved in the biological process described with regulation of cyclin-dependent protein serine threonine kinase activity	CCNY
rna-XM_034381366.1	Protein kinase binding. It is involved in the biological process described with regulation of cyclin-dependent protein serine threonine kinase activity	CCNY
rna-XM_034381363.1	Protein kinase binding. It is involved in the biological process described with regulation of cyclin-dependent protein serine threonine kinase activity	CCNY
rna-XM_034381364.1	Protein kinase binding. It is involved in the biological process described with regulation of cyclin-dependent protein serine threonine kinase activity	CCNY
rna-XM_034381367.1	Protein kinase binding. It is involved in the biological process described with regulation of cyclin-dependent protein serine threonine kinase activity	CCNY
rna-XM_034381687.1	Protein msta, isoform	-
rna-XM_034380012.1	protein serine threonine kinase activity. It is involved in the biological process described with intracellular signal transduction	CIT
rna-XM_034380011.1	protein serine threonine kinase activity. It is involved in the biological process described with intracellular signal transduction	CIT
rna-XM_034379923.1	protein serine threonine kinase activity. It is involved in the biological process described with protein phosphorylation	CAMKK2
rna-XM_034379924.1	protein serine threonine kinase activity. It is involved in the biological process described with protein phosphorylation	CAMKK2
rna-XM_034379922.1	protein serine threonine kinase activity. It is involved in the biological process described with protein phosphorylation	CAMKK2
rna-XM_034379925.1	protein serine threonine kinase activity. It is involved in the biological process described with protein phosphorylation	CAMKK2
rna-XM_034380074.1	Protein serine threonine phosphatase activity. It is involved in the biological process described with protein dephosphorylation	PPM1L
rna-XM_034381792.1	Protein tyrosine kinase	PINK1
rna-XM_034381787.1	Protein tyrosine kinase	IKBKE
rna-XM_034381777.1	Pyridoxal-dependent decarboxylase conserved domain	amd
rna-XM_034381292.1	Rab GTPase activator activity. It is involved in the biological process described with regulation of Rab GTPase activity	TBC1D10B
rna-XM_034381531.1	Rab interacting lysosomal protein	RILPL1
rna-XM_034381338.1	Rad52/22 family double-strand break repair protein	RAD52
rna-XM_034381339.1	Rad52/22 family double-strand break repair protein	RAD52
rna-XM_034381340.1	Rad52/22 family double-strand break repair protein	RAD52
rna-XM_034380687.1	Radical S-adenosyl methionine domain-containing protein 2	RSAD2
rna-XM_034380767.1	Ras family	-
rna-XM_034381947.1	recombination hotspot binding	PRDM9
rna-XM_034381114.1	Reeler domain	-
rna-XM_034380087.1	regulation of defense response to virus by host	-
rna-XM_034380086.1	regulation of defense response to virus by host	-
rna-XM_034380085.1	regulation of defense response to virus by host	-
rna-XM_034381654.1	Regulator of G protein signalling domain	RGS20
rna-XM_034379979.1	Replication protein A C terminal	-
rna-XM_034381430.1	Required for maturation of ribosomal RNAs and formation of the large ribosomal subunit	BOP1
rna-XM_034380436.1	Required for replication-independent chromatin assembly and for the periodic repression of histone gene transcription during the cell cycle	HIRA
rna-XM_034381781.1	Resistance to inhibitors of cholinesterase homologue 3	-
rna-XM_034381782.1	Resistance to inhibitors of cholinesterase homologue 3	-
rna-XM_034381783.1	Resistance to inhibitors of cholinesterase homologue 3	-
rna-XM_034381784.1	Resistance to inhibitors of cholinesterase homologue 3	-
rna-XM_034381785.1	Resistance to inhibitors of cholinesterase homologue 3	-
rna-XM_034381471.1	Rho guanyl-nucleotide exchange factor activity. It is involved in the biological process described with regulation of Rho protein signal transduction	PLEKHG5
rna-XM_034381470.1	Rho guanyl-nucleotide exchange factor activity. It is involved in the biological process described with regulation of Rho protein signal transduction	PLEKHG5
rna-XM_034381469.1	Rho guanyl-nucleotide exchange factor activity. It is involved in the biological process described with regulation of Rho protein signal transduction	PLEKHG5
rna-XM_034381472.1	Rho guanyl-nucleotide exchange factor activity. It is involved in the biological process described with regulation of Rho protein signal transduction	PLEKHG5
rna-XM_034381710.1	Ribonuclease III family	MRPL44
rna-XM_034380542.1	ribosomal large subunit biogenesis	HEATR3
rna-XM_034381907.1	Ribosomal protein L11/L12	RPL12
rna-XM_034380195.1	ribosomal protein L18	MRPL18
rna-XM_034380193.1	ribosomal protein L18	MRPL18
rna-XM_034380194.1	ribosomal protein L18	MRPL18
rna-XM_034380192.1	ribosomal protein L18	MRPL18
rna-XM_034380030.1	RIC1	RIC1
rna-XM_034380029.1	RIC1	RIC1
rna-XM_034381931.1	RIM-binding protein of the cytomatrix active zone	ERC1
rna-XM_034381922.1	RIM-binding protein of the cytomatrix active zone	ERC1
rna-XM_034381923.1	RIM-binding protein of the cytomatrix active zone	ERC1
rna-XM_034381926.1	RIM-binding protein of the cytomatrix active zone	ERC1
rna-XM_034381927.1	RIM-binding protein of the cytomatrix active zone	ERC1
rna-XM_034381928.1	RIM-binding protein of the cytomatrix active zone	ERC1
rna-XM_034381929.1	RIM-binding protein of the cytomatrix active zone	ERC1
rna-XM_034381934.1	RIM-binding protein of the cytomatrix active zone	ERC1
rna-XM_034381924.1	RIM-binding protein of the cytomatrix active zone	ERC1
rna-XM_034381933.1	RIM-binding protein of the cytomatrix active zone	ERC1
rna-XM_034381930.1	RIM-binding protein of the cytomatrix active zone	ERC1
rna-XM_034381932.1	RIM-binding protein of the cytomatrix active zone	ERC1
rna-XM_034379717.1	RNA binding	Sxl
rna-XM_034379716.1	RNA binding	Sxl
rna-XM_034381152.1	RNA binding	HNRNPK
rna-XM_034381155.1	RNA binding	HNRNPK
rna-XM_034381154.1	RNA binding	HNRNPK
rna-XM_034381153.1	RNA binding	HNRNPK
rna-XM_034379706.1	RNA polymerase Rpb5, C-terminal domain	POLR2E
rna-XM_034379704.1	RNA polymerase Rpb5, C-terminal domain	POLR2E
rna-XM_034379705.1	RNA polymerase Rpb5, C-terminal domain	POLR2E
rna-XM_034381413.1	RNA recognition motif	PABPN1
rna-XM_034381417.1	RNA recognition motif	PABPN1
rna-XM_034381414.1	RNA recognition motif	PABPN1
rna-XM_034381093.1	RNA recognition motif. (a.k.a. RRM, RBD, or RNP domain)	SRSF1
rna-XM_034380119.1	RNA-3'-phosphate cyclase activity. It is involved in the biological process described with RNA processing	RTCA
rna-XM_034381078.1	RPAP1-like, N-terminal	RPAP1
rna-XM_034381247.1	Rtf2 RING-finger	RTFDC1
rna-XM_034381400.1	RUN	SGSM2
rna-XM_034381419.1	Sad1 / UNC-like C-terminal	SUCO
rna-XM_034381245.1	Septin	2023-09-02
rna-XM_034380196.1	Sequence-specific DNA binding transcription factor activity. It is involved in the biological process described with regulation of transcription, DNA-templated	TBX10
rna-XM_034380197.1	Sequence-specific DNA binding transcription factor activity. It is involved in the biological process described with regulation of transcription, DNA-templated	TBX10
rna-XM_034381308.1	Sequence-specific DNA binding transcription factor activity. It is involved in the biological process described with regulation of transcription, DNA-templated	bi
rna-XM_034381309.1	Sequence-specific DNA binding transcription factor activity. It is involved in the biological process described with regulation of transcription, DNA-templated	bi
rna-XM_034381310.1	Sequence-specific DNA binding transcription factor activity. It is involved in the biological process described with regulation of transcription, DNA-templated	bi
rna-XM_034381311.1	Sequence-specific DNA binding transcription factor activity. It is involved in the biological process described with regulation of transcription, DNA-templated	bi
rna-XM_034380269.1	Sequence-specific DNA binding. It is involved in the biological process described with	HSF1
rna-XM_034380268.1	Sequence-specific DNA binding. It is involved in the biological process described with	HSF1
rna-XM_034380273.1	Sequence-specific DNA binding. It is involved in the biological process described with	HSF1
rna-XM_034380267.1	Sequence-specific DNA binding. It is involved in the biological process described with	HSF1
rna-XM_034380270.1	Sequence-specific DNA binding. It is involved in the biological process described with	HSF1
rna-XM_034380274.1	Sequence-specific DNA binding. It is involved in the biological process described with	HSF1
rna-XM_034380275.1	Sequence-specific DNA binding. It is involved in the biological process described with	HSF1
rna-XM_034381660.1	Sequence-specific DNA binding. It is involved in the biological process described with regulation of transcription, DNA-templated	NKX1-1
rna-XM_034381454.1	serine-type endopeptidase activity. It is involved in the biological process described with proteolysis	MBTPS1
rna-XM_034381248.1	Serpentine type 7TM GPCR chemoreceptor Srw	dmsr-8
rna-XM_034379800.1	SGF29 tudor-like domain	CCDC101
rna-XM_034379799.1	SGF29 tudor-like domain	CCDC101
rna-XM_034386016.1	SH3/SH2 adaptor activity	GRB14
rna-XM_034381067.1	Signal recognition particle, alpha subunit, N-terminal	SRPR
rna-XM_034381715.1	signal transducer activity. It is involved in the biological process described with intracellular signal transduction	SH2B2
rna-XM_034381716.1	signal transducer activity. It is involved in the biological process described with intracellular signal transduction	SH2B2
rna-XM_034381717.1	signal transducer activity. It is involved in the biological process described with intracellular signal transduction	SH2B2
rna-XM_034381148.1	SLED domain	SFMBT1
rna-XM_034381149.1	SLED domain	SFMBT1
rna-XM_034381727.1	SLIT-ROBO Rho	SRGAP1
rna-XM_034381728.1	SLIT-ROBO Rho	SRGAP1
rna-XM_034381753.1	smoothened signaling pathway	TMEM231
rna-XM_034380439.1	snRNP Sm proteins	SNRPD3
rna-XM_034380679.1	Sodium:solute symporter family	-
rna-XM_034381425.1	Solute carrier family 12	-
rna-XM_034380798.1	spermatogenesis	ANKRD49
rna-XM_034393210.1	Src homology 2 domains	SH2D4B
rna-XM_034379978.1	Src homology 2 domains	NCK2
rna-XM_034379977.1	Src homology 2 domains	NCK2
rna-XM_034379736.1	Src homology 3 domains	BZRAP1
rna-XM_034379737.1	Src homology 3 domains	BZRAP1
rna-XM_034379738.1	Src homology 3 domains	BZRAP1
rna-XM_034379740.1	Src homology 3 domains	BZRAP1
rna-XM_034379741.1	Src homology 3 domains	BZRAP1
rna-XM_034379742.1	Src homology 3 domains	BZRAP1
rna-XM_034379743.1	Src homology 3 domains	BZRAP1
rna-XM_034389935.1	Src homology 3 domains	-
rna-XM_034381709.1	SSXT protein (N-terminal region)	Ss18
rna-XM_034381940.1	Structural constituent of ribosome. It is involved in the biological process described with	RPL6
rna-XM_034381941.1	Structural constituent of ribosome. It is involved in the biological process described with	RPL6
rna-XM_034381516.1	Structural constituent of ribosome. It is involved in the biological process described with	MRPL47
rna-XM_034379820.1	Structural constituent of ribosome. It is involved in the biological process described with translation	MRPS18B
rna-XM_034379932.1	Subunit 21 of Mediator complex	MED21
rna-XM_034380808.1	Subunit of the integral membrane V0 complex of vacuolar ATPase. Vacuolar ATPase is responsible for acidifying a variety of intracellular compartments in eukaryotic cells, thus providing most of the energy required for transport processes in the vacuolar system	ATP6V0D1
rna-XM_034381106.1	Sugar (and other) transporter	-
rna-XM_034381686.1	Sulfate permease family	SLC26A2
rna-XM_034381656.1	Sulfotransferase activity	-
rna-XM_034381127.1	Sulfotransferase activity	HS2ST1
rna-XM_034380378.1	superoxide-generating NADPH oxidase activity. It is involved in the biological process described with	NOX5
rna-XM_034391644.1	Tetraspanin family	-
rna-XM_034391213.1	Tetraspanin family	CD151
rna-XM_034391212.1	Tetraspanin family	CD151
rna-XM_034390944.1	Tetratricopeptide repeat	TMTC1
rna-XM_034380079.1	TFIIF is a general transcription initiation factor that binds to RNA polymerase II and helps to recruit it to the initiation complex in collaboration with TFIIB. It promotes transcription elongation. This subunit shows ATP-dependent DNA- helicase activity	GTF2F2
rna-XM_034380080.1	TFIIF is a general transcription initiation factor that binds to RNA polymerase II and helps to recruit it to the initiation complex in collaboration with TFIIB. It promotes transcription elongation. This subunit shows ATP-dependent DNA- helicase activity	GTF2F2
rna-XM_034380081.1	TFIIF is a general transcription initiation factor that binds to RNA polymerase II and helps to recruit it to the initiation complex in collaboration with TFIIB. It promotes transcription elongation. This subunit shows ATP-dependent DNA- helicase activity	GTF2F2
rna-XM_034380083.1	TFIIF is a general transcription initiation factor that binds to RNA polymerase II and helps to recruit it to the initiation complex in collaboration with TFIIB. It promotes transcription elongation. This subunit shows ATP-dependent DNA- helicase activity	GTF2F2
rna-XM_034380082.1	TFIIF is a general transcription initiation factor that binds to RNA polymerase II and helps to recruit it to the initiation complex in collaboration with TFIIB. It promotes transcription elongation. This subunit shows ATP-dependent DNA- helicase activity	GTF2F2
rna-XM_034393093.1	THAP domain containing 9	THAP9
rna-XM_034379806.1	The proteasome is a multicatalytic proteinase complex which is characterized by its ability to cleave peptides with Arg, Phe, Tyr, Leu, and Glu adjacent to the leaving group at neutral or slightly basic pH	PSMA5
rna-XM_034380734.1	The RING-variant domain is a C4HC3 zinc-finger like motif found in a number of cellular and viral proteins. Some of these proteins have been shown both in vivo and in vitro to have ubiquitin E3 ligase activity.	2023-03-02
rna-XM_034379817.1	Thioredoxin	TMX2
rna-XM_034379933.1	This is a component of the ubiquinol-cytochrome c reductase complex (complex III or cytochrome b-c1 complex), which is part of the mitochondrial respiratory chain. This protein may mediate formation of the complex between cytochromes c and c1	UQCRH
rna-XM_034381680.1	toll-like receptor 7 signaling pathway	-
rna-XM_034381786.1	Trafficking protein particle complex subunit	TRAPPC8
rna-XM_034381316.1	Transcription coactivator activity	CBFB
rna-XM_034380171.1	Transferase activity, transferring acyl groups. It is involved in the biological process described with phospholipid metabolic process	TAZ
rna-XM_034381334.1	translational elongation	RPLP2
rna-XM_034381794.1	Transmembrane amino acid transporter protein	SLC38A7
rna-XM_034381218.1	Transmembrane Fragile-X-F protein	TMEM60
rna-XM_034381317.1	transporter activity. It is involved in the biological process described with sodium ion transport	SLC13A5
rna-XM_034380755.1	transporter activity. It is involved in the biological process described with transport	-
rna-XM_034380947.1	Transposase protein	-
rna-XM_034380336.1	tripartite motif containing 71, E3 ubiquitin protein ligase	TRIM71
rna-XM_034380334.1	tripartite motif containing 71, E3 ubiquitin protein ligase	TRIM71
rna-XM_034381649.1	Tumour-associated protein	TMEM259
rna-XM_034379681.1	Tyrosine kinase, catalytic domain	Vkr
rna-XM_034379680.1	Tyrosine kinase, catalytic domain	Vkr
rna-XM_034379670.1	Ubiquitin carboxyl-terminal hydrolase	USP14
rna-XM_034379896.1	Ubiquitin-conjugating enzyme E2	UBE2T
rna-XM_034379818.1	Ubiquitin-conjugating enzyme E2, catalytic domain homologues	AKTIP
rna-XM_034381509.1	ubiquitin-protein transferase activity	HERC4
rna-XM_034381510.1	ubiquitin-protein transferase activity	HERC4
rna-XM_034381511.1	ubiquitin-protein transferase activity	HERC4
rna-XM_034380712.1	UBX domain-containing protein	UBXN6
rna-XM_034381412.1	Uncharacterized ACR, YdiU/UPF0061 family	-
rna-XM_034381411.1	Uncharacterized ACR, YdiU/UPF0061 family	-
rna-XM_034381884.1	Uncharacterized conserved protein (DUF2363)	CNOT11
rna-XM_034381942.1	Vacuolar protein sorting 55	LEPROTL1
rna-XM_034381944.1	Vacuolar protein sorting 55	LEPROTL1
rna-XM_034381943.1	Vacuolar protein sorting 55	LEPROTL1
rna-XM_034381091.1	Vacuolar protein sorting-associated protein 53	VPS53
rna-XM_034379981.1	WD domain, G-beta repeat	WDR6
rna-XM_034380974.1	WH2 motif	-
rna-XM_034380975.1	WH2 motif	-
rna-XM_034381965.1	WIF domain	WIF1
rna-XM_034381966.1	WIF domain	WIF1
rna-XM_034381652.1	Wnt signaling pathway	NKD1
rna-XM_034381733.1	XK-related protein	XKR6
rna-XM_034381732.1	XK-related protein	XKR6
rna-XM_034380750.1	zinc finger	-
rna-XM_034380748.1	zinc finger	-
rna-XM_034380749.1	zinc finger	-
rna-XM_034381779.1	Zinc finger C-x8-C-x5-C-x3-H type (and similar)	PPP1R10
rna-XM_034381320.1	Zinc finger domain	SPATA2
rna-XM_034381319.1	Zinc finger domain	SPATA2
rna-XM_034381394.1	Zinc finger HIT domain-containing protein 2-like	ZNHIT2
rna-XM_034379812.1	Zinc finger, C2H2 type	ZXDC
rna-XM_034379813.1	Zinc finger, C2H2 type	ZXDC
rna-XM_034381722.1	Zinc ion binding	SHPRH
rna-XM_034381721.1	Zinc ion binding	SHPRH
rna-XM_034381638.1	zinc ion binding	ZSWIM6
rna-XM_034381640.1	Zinc ion binding	GFI1B
rna-XM_034381752.1	Zinc ion binding	RCHY1
rna-XM_034380089.1	Zinc ion binding	KDM2A
rna-XM_034380091.1	Zinc ion binding	KDM2A
rna-XM_034379980.1	Zinc ion binding	PHF12
rna-XM_034379790.1	Zinc ion binding	RNF123
rna-XM_034379792.1	Zinc ion binding	RNF123
rna-XM_034379793.1	Zinc ion binding	RNF123
rna-XM_034379794.1	Zinc ion binding	RNF123
rna-XM_034379795.1	Zinc ion binding	RNF123
rna-XM_034379796.1	Zinc ion binding	RNF123
rna-XM_034379797.1	Zinc ion binding	RNF123
rna-XM_034379798.1	Zinc ion binding	RNF123
rna-XM_034380062.1	Zinc-finger associated domain (zf-AD)	-
rna-XM_034380063.1	Zinc-finger associated domain (zf-AD)	-

## Sheet: greenhouse_4pops_ctmax
Gene	Function	Gene abbreviation
rna-XM_034397583.1	activity. It is involved in the biological process described with oxidation-reduction process	XDH
rna-XM_034381455.1	Belongs to the GMC oxidoreductase family	Gld
rna-XM_034380949.1	Belongs to the small heat shock protein (HSP20) family	CRYAB
rna-XM_034380110.1	dnaJ homolog subfamily C member	DNAJC7
rna-XM_034389913.1	Heat shock 70 kDa protein	dnaK
rna-XM_034381395.1	iron ion binding. It is involved in the biological process described with oxidation-reduction process	MIOX
rna-XM_034381951.1	NADH:ubiquinone oxidoreductase, NDUFB6/B17 subunit	-
rna-XM_034381953.1	NADH:ubiquinone oxidoreductase, NDUFB6/B17 subunit	-
rna-XM_034381952.1	NADH:ubiquinone oxidoreductase, NDUFB6/B17 subunit	-
rna-XM_034381950.1	NADH:ubiquinone oxidoreductase, NDUFB6/B17 subunit	-
rna-XM_034381883.1	oxidoreductase activity, acting on the aldehyde or oxo group of donors, NAD or NADP as acceptor. It is involved in the biological process described with oxidation-reduction process	-
rna-XM_034381167.1	Oxidoreductase activity. It is involved in the biological process described with metabolic process	-
rna-XM_034380916.1	Oxidoreductase activity. It is involved in the biological process described with oxidation-reduction process	-
rna-XM_034380919.1	Oxidoreductase activity. It is involved in the biological process described with oxidation-reduction process	-
rna-XM_034380918.1	Oxidoreductase activity. It is involved in the biological process described with oxidation-reduction process	-
rna-XM_034380917.1	Oxidoreductase activity. It is involved in the biological process described with oxidation-reduction process	-
rna-XM_034379816.1	Oxidoreductase activity. It is involved in the biological process described with oxidation-reduction process	PYROXD1
rna-XM_034380804.1	unfolded protein binding. It is involved in the biological process described with protein folding	DNAJB5
rna-XM_034380168.1	BAG family molecular chaperone regulator	BAG2
rna-XM_034380379.1	Belongs to the AB hydrolase superfamily. Lipase family	-
rna-XM_034380380.1	Belongs to the AB hydrolase superfamily. Lipase family	-
rna-XM_034381602.1	Insect cuticle protein	-
rna-XM_034381789.1	It is involved in the biological process described with regulation of lipid kinase activity	VAC14
rna-XM_034381788.1	It is involved in the biological process described with regulation of lipid kinase activity	VAC14
rna-XM_034381674.1	lipid binding	TEX2
rna-XM_034381703.1	Lipid transporter activity. It is involved in the biological process described with lipid transport	-
rna-XM_034380130.1	Low-density lipoprotein receptor domain class A	LRP12
rna-XM_034380131.1	Low-density lipoprotein receptor domain class A	LRP12
rna-XM_034380102.1	Microtubule binding	KIF2A
rna-XM_034380103.1	Microtubule binding	KIF2A
rna-XM_034380104.1	Microtubule binding	KIF2A
rna-XM_034380101.1	Microtubule binding	KIF2A
rna-XM_034380725.1	microtubule motor activity	KIF14
rna-XM_034379944.1	Acts as a GTPase-activating protein (GAP) for tubulin in concert with tubulin-specific chaperone C, but does not enhance tubulin heterodimerization	RP2
rna-XM_034381545.1	Binds to actin and affects the structure of the cytoskeleton. At high concentrations, profilin prevents the polymerization of actin, whereas it enhances it at low concentrations	-
rna-XM_034381681.1	Down syndrome cell adhesion	-
rna-XM_034381462.1	Dynein light chain type 1	DLC-D
rna-XM_034381264.1	It is involved in the biological process described with outer dynein arm assembly	CCDC63
rna-XM_034381265.1	It is involved in the biological process described with outer dynein arm assembly	CCDC63
rna-XM_034381262.1	It is involved in the biological process described with outer dynein arm assembly	CCDC63
rna-XM_034381263.1	It is involved in the biological process described with outer dynein arm assembly	CCDC63
rna-XM_034381249.1	negative regulation of programmed cell death	-
rna-XM_034380756.1	structural constituent of cytoskeleton	-
rna-XM_034381542.1	14-3-3 homologues	YWHAE
rna-XM_034381543.1	14-3-3 homologues	YWHAE
rna-XM_034380818.1	5' nucleotidase family	NT5DC3
rna-XM_034380817.1	5' nucleotidase family	NT5DC3
rna-XM_034380891.1	5NUC-like	-
rna-XM_034380902.1	7 transmembrane receptor (rhodopsin family)	-
rna-XM_034381648.1	7 transmembrane receptor (Secretin family)	-
rna-XM_034381236.1	A Receptor for Ubiquitination Targets	LRRC29
rna-XM_034379883.1	ABC-2 family transporter protein	ABCA5
rna-XM_034379885.1	ABC-2 family transporter protein	ABCA5
rna-XM_034379882.1	ABC-2 family transporter protein	ABCA5
rna-XM_034379884.1	ABC-2 family transporter protein	ABCA5
rna-XM_034379880.1	ABC-2 family transporter protein	ABCA5
rna-XM_034379886.1	ABC-2 family transporter protein	ABCA5
rna-XM_034379878.1	ABC-2 family transporter protein	ABCA5
rna-XM_034379879.1	ABC-2 family transporter protein	ABCA5
rna-XM_034380385.1	Acetyltransferase (GNAT) domain	CSRP2BP
rna-XM_034379732.1	activity. It is involved in the biological process described with signal transduction	NCOA2
rna-XM_034379731.1	activity. It is involved in the biological process described with signal transduction	NCOA2
rna-XM_034379727.1	activity. It is involved in the biological process described with signal transduction	NCOA2
rna-XM_034379722.1	activity. It is involved in the biological process described with signal transduction	NCOA2
rna-XM_034379723.1	activity. It is involved in the biological process described with signal transduction	NCOA2
rna-XM_034379724.1	activity. It is involved in the biological process described with signal transduction	NCOA2
rna-XM_034379725.1	activity. It is involved in the biological process described with signal transduction	NCOA2
rna-XM_034379726.1	activity. It is involved in the biological process described with signal transduction	NCOA2
rna-XM_034379728.1	activity. It is involved in the biological process described with signal transduction	NCOA2
rna-XM_034379729.1	activity. It is involved in the biological process described with signal transduction	NCOA2
rna-XM_034380049.1	adenylate kinase activity. It is involved in the biological process described with ATP metabolic process	AK1
rna-XM_034381219.1	Alcohol dehydrogenase GroES-like domain	VAT1L
rna-XM_034379811.1	ALMS motif	-
rna-XM_034379809.1	ALMS motif	-
rna-XM_034379810.1	ALMS motif	-
rna-XM_034379808.1	ALMS motif	-
rna-XM_034381539.1	Alpha/beta hydrolase family	-
rna-XM_034381222.1	Alpha/beta hydrolase family	ABHD5
rna-XM_034381224.1	Alpha/beta hydrolase family	ABHD5
rna-XM_034381221.1	Alpha/beta hydrolase family	ABHD5
rna-XM_034381225.1	Alpha/beta hydrolase family	ABHD5
rna-XM_034381223.1	Alpha/beta hydrolase family	ABHD5
rna-XM_034381233.1	ALS2, alsin Rho guanine nucleotide exchange factor	ALS2
rna-XM_034381235.1	ALS2, alsin Rho guanine nucleotide exchange factor	ALS2
rna-XM_034380189.1	AMP-binding enzyme C-terminal domain	-
rna-XM_034379785.1	Anillin N-terminus	ANLN
rna-XM_034379784.1	Anillin N-terminus	ANLN
rna-XM_034380151.1	Animal haem peroxidase	HPX6
rna-XM_034379912.1	Ankyrin repeat and FYVE domain-containing protein	ANKFY1
rna-XM_034379958.1	ankyrin repeats	-
rna-XM_034381156.1	Aspartic-type endopeptidase activity	SPPL3
rna-XM_034381157.1	Aspartic-type endopeptidase activity	SPPL3
rna-XM_034379940.1	assists the folding of proteins upon ATP hydrolysis	CCT6A
rna-XM_034381086.1	ATP binding. It is involved in the biological process described with protein phosphorylation	TAOK1
rna-XM_034381090.1	ATP binding. It is involved in the biological process described with protein phosphorylation	TAOK1
rna-XM_034381088.1	ATP binding. It is involved in the biological process described with protein phosphorylation	TAOK1
rna-XM_034381087.1	ATP binding. It is involved in the biological process described with protein phosphorylation	TAOK1
rna-XM_034381089.1	ATP binding. It is involved in the biological process described with protein phosphorylation	TAOK1
rna-XM_034381484.1	ATP binding. It is involved in the biological process described with protein phosphorylation	Src42A
rna-XM_034381485.1	ATP binding. It is involved in the biological process described with protein phosphorylation	Src42A
rna-XM_034381384.1	ATP binding. It is involved in the biological process described with protein phosphorylation	tor
rna-XM_034381383.1	ATP binding. It is involved in the biological process described with protein phosphorylation	tor
rna-XM_034381211.1	ATP-dependent Clp protease proteolytic subunit	CLPP
rna-XM_034381329.1	B domain of TMEM189, localisation domain	TMEM189
rna-XM_034381328.1	B domain of TMEM189, localisation domain	TMEM189
rna-XM_034381330.1	B domain of TMEM189, localisation domain	TMEM189
rna-XM_034381937.1	Belongs to the AAA ATPase family	VCP
rna-XM_034381936.1	Belongs to the AAA ATPase family	VCP
rna-XM_034381130.1	Belongs to the BolA IbaG family	BOLA3
rna-XM_034380786.1	Belongs to the carnitine choline acetyltransferase family	CRAT
rna-XM_034380787.1	Belongs to the carnitine choline acetyltransferase family	CRAT
rna-XM_034380785.1	Belongs to the carnitine choline acetyltransferase family	CRAT
rna-XM_034391194.1	Belongs to the cation transport ATPase (P-type) (TC 3.A.3) family. Type IV subfamily	ATP10B
rna-XM_034391196.1	Belongs to the cation transport ATPase (P-type) (TC 3.A.3) family. Type IV subfamily	ATP10B
rna-XM_034391195.1	Belongs to the cation transport ATPase (P-type) (TC 3.A.3) family. Type IV subfamily	ATP10B
rna-XM_034381079.1	Belongs to the class I-like SAM-binding methyltransferase superfamily. Protein arginine N- methyltransferase family	-
rna-XM_034381066.1	Belongs to the class I-like SAM-binding methyltransferase superfamily. rRNA adenine N(6)-methyltransferase family	DIMT1
rna-XM_034380844.1	Belongs to the cyclin family	CCNE1
rna-XM_034380842.1	Belongs to the cyclin family	CCNE1
rna-XM_034380841.1	Belongs to the cyclin family	CCNE1
rna-XM_034380843.1	Belongs to the cyclin family	CCNE1
rna-XM_034380950.1	Belongs to the DEAD box helicase family	DDX52
rna-XM_034379715.1	Belongs to the DEAD box helicase family	DDX51
rna-XM_034381535.1	Belongs to the DEAD box helicase family	EIF4A2
rna-XM_034381536.1	Belongs to the DEAD box helicase family	EIF4A2
rna-XM_034381537.1	Belongs to the DEAD box helicase family	EIF4A2
rna-XM_034381346.1	Belongs to the eukaryotic ribosomal protein eL13 family	RPL13
rna-XM_034381348.1	Belongs to the eukaryotic ribosomal protein eL13 family	RPL13
rna-XM_034379788.1	Belongs to the glutathione peroxidase family	GPX4
rna-XM_034380199.1	Belongs to the histone deacetylase family. HD Type 1 subfamily	HDAC3
rna-XM_034381726.1	Belongs to the mitochondrial carrier (TC 2.A.29) family	SLC25A30
rna-XM_034381725.1	Belongs to the mitochondrial carrier (TC 2.A.29) family	SLC25A30
rna-XM_034381162.1	Belongs to the mitochondrial carrier (TC 2.A.29) family	SLC25A1
rna-XM_034381523.1	Belongs to the OSBP family	OSBP
rna-XM_034381524.1	Belongs to the OSBP family	OSBP
rna-XM_034381706.1	Belongs to the peptidase C19 family	USP32
rna-XM_034381707.1	Belongs to the peptidase C19 family	USP32
rna-XM_034381259.1	Belongs to the peptidase M1 family	LTA4H
rna-XM_034381260.1	Belongs to the peptidase M1 family	LTA4H
rna-XM_034381719.1	Belongs to the peptidase S1 family	-
rna-XM_034381718.1	Belongs to the peptidase S1 family	-
rna-XM_034381070.1	Belongs to the peptidase S1 family	-
rna-XM_034379803.1	Belongs to the protein-tyrosine phosphatase family. Non-receptor class dual specificity subfamily	DUSP3
rna-XM_034379804.1	Belongs to the protein-tyrosine phosphatase family. Non-receptor class dual specificity subfamily	DUSP3
rna-XM_034381775.1	Belongs to the protein-tyrosine phosphatase family. Non-receptor class myotubularin subfamily	MTMR4
rna-XM_034381911.1	Belongs to the TRAFAC class myosin-kinesin ATPase superfamily. Myosin family	MYO18B
rna-XM_034381912.1	Belongs to the TRAFAC class myosin-kinesin ATPase superfamily. Myosin family	MYO18B
rna-XM_034381915.1	Belongs to the TRAFAC class myosin-kinesin ATPase superfamily. Myosin family	MYO18B
rna-XM_034381914.1	Belongs to the TRAFAC class myosin-kinesin ATPase superfamily. Myosin family	MYO18B
rna-XM_034381963.1	Belongs to the two pore domain potassium channel (TC 1.A.1.8) family	-
rna-XM_034380700.1	Belongs to the two pore domain potassium channel (TC 1.A.1.8) family	-
rna-XM_034380188.1	Belongs to the two pore domain potassium channel (TC 1.A.1.8) family	KCNK18
rna-XM_034381795.1	Belongs to the ubiquitin-conjugating enzyme family	UBE2J2
rna-XM_034381460.1	Belongs to the ubiquitin-conjugating enzyme family	morgue
rna-XM_034381459.1	Belongs to the ubiquitin-conjugating enzyme family	morgue
rna-XM_034381881.1	Belongs to the WD repeat coronin family	CORO1C
rna-XM_034381882.1	Belongs to the WD repeat coronin family	CORO1C
rna-XM_034379712.1	BEN	-
rna-XM_034381662.1	beta-acetyl hexosaminidase like	HEXB
rna-XM_034381793.1	binding. It is involved in the biological process described with protein phosphorylation	PXK
rna-XM_034380751.1	binding. It is involved in the biological process described with protein phosphorylation	LIMK1
rna-XM_034379787.1	binding. It is involved in the biological process described with regulation of	TCEA1
rna-XM_034379897.1	breast cancer carboxy-terminal domain	PAXIP1
rna-XM_034379898.1	breast cancer carboxy-terminal domain	PAXIP1
rna-XM_034379899.1	breast cancer carboxy-terminal domain	PAXIP1
rna-XM_034379900.1	breast cancer carboxy-terminal domain	PAXIP1
rna-XM_034379901.1	breast cancer carboxy-terminal domain	PAXIP1
rna-XM_034379902.1	breast cancer carboxy-terminal domain	PAXIP1
rna-XM_034379904.1	breast cancer carboxy-terminal domain	PAXIP1
rna-XM_034379972.1	Broad-Complex, Tramtrack and Bric a brac	-
rna-XM_034381643.1	BTB/POZ domain	-
rna-XM_034379709.1	BTB/POZ domain	-
rna-XM_034379710.1	BTB/POZ domain	-
rna-XM_034381916.1	Calcium channel	CACNA2D4
rna-XM_034381917.1	Calcium channel	CACNA2D4
rna-XM_034381918.1	Calcium channel	CACNA2D4
rna-XM_034381919.1	Calcium channel	CACNA2D4
rna-XM_034381920.1	Calcium channel	CACNA2D4
rna-XM_034381921.1	Calcium channel	CACNA2D4
rna-XM_034380331.1	Calcium channel	CACNA2D4
rna-XM_034380332.1	Calcium channel	CACNA2D4
rna-XM_034380333.1	Calcium channel	CACNA2D4
rna-XM_034400188.1	Calcium ion binding	CALB1
rna-XM_034400189.1	Calcium ion binding	CALB1
rna-XM_034400190.1	Calcium ion binding	CALB1
rna-XM_034381405.1	Calpain large subunit, domain III	-
rna-XM_034381751.1	cAMP-dependent protein kinase regulator activity. It is involved in the biological process described with regulation of protein phosphorylation	PRKAR2B
rna-XM_034381605.1	carbohydrate binding	-
rna-XM_034381257.1	Carboxylesterase family	CES5A
rna-XM_034381254.1	Carboxylesterase family	CES5A
rna-XM_034381255.1	Carboxylesterase family	CES5A
rna-XM_034381110.1	carboxy-lyase activity. It is involved in the biological process described with cellular amino acid metabolic process	DDC
rna-XM_034381113.1	carboxy-lyase activity. It is involved in the biological process described with cellular amino acid metabolic process	DDC
rna-XM_034381111.1	carboxy-lyase activity. It is involved in the biological process described with cellular amino acid metabolic process	DDC
rna-XM_034381112.1	carboxy-lyase activity. It is involved in the biological process described with cellular amino acid metabolic process	DDC
rna-XM_034380140.1	Catalytic activity	PPAP2A
rna-XM_034381724.1	Catalytic activity	PPAP2A
rna-XM_034381655.1	Catalytic activity	PHLPP2
rna-XM_034381521.1	catalytic activity. It is involved in the biological process described with metabolic process	PIGG
rna-XM_034381519.1	catalytic activity. It is involved in the biological process described with metabolic process	PIGG
rna-XM_034381520.1	catalytic activity. It is involved in the biological process described with metabolic process	PIGG
rna-XM_034380839.1	catalytic activity. It is involved in the biological process described with metabolic process	-
rna-XM_034386880.1	catalytic domain of ctd-like phosphatases	CTDSPL2
rna-XM_034380893.1	Catalytic subunit of the SLX1-SLX4 structure-specific endonuclease that resolves DNA secondary structures generated during DNA repair and recombination. Has endonuclease activity towards branched DNA substrates, introducing single-strand cuts in duplex DNA close to junctions with ss-DNA. Has a preference for 5'-flap structures, and promotes symmetrical cleavage of static and migrating Holliday ju…	SLX1A
rna-XM_034381967.1	Catalyzes the hydroxylation of 2-polyprenyl-3-methyl-6- methoxy-1,4-benzoquinol (DMQH2) during ubiquinone biosynthesis. Has also a structural role in the COQ enzyme complex, stabilizing other COQ polypeptides. Involved in lifespan determination in a ubiquinone-independent manner	COQ7
rna-XM_034381246.1	Catalyzes the reversible phosphorylation of S-methyl-5'- thioadenosine (MTA) to adenine and 5-methylthioribose-1-phosphate. Involved in the breakdown of MTA, a major by-product of polyamine biosynthesis. Responsible for the first step in the methionine salvage pathway after MTA has been generated from S- adenosylmethionine. Has broad substrate specificity with 6- aminopurine nucleosides as prefer…	MTAP
rna-XM_034379733.1	Cation transporter/ATPase, N-terminus	ATP1A1
rna-XM_034379692.1	CBL proto-oncogene N-terminus, EF hand-like domain	CBLB
rna-XM_034381810.1	CDP-alcohol phosphatidyltransferase	CDIPT
rna-XM_034381811.1	CDP-alcohol phosphatidyltransferase	CDIPT
rna-XM_034381946.1	centrosome cycle	spd-2
rna-XM_034381945.1	centrosome cycle	spd-2
rna-XM_034380105.1	Chitin binding Peritrophin-A domain	-
rna-XM_034381514.1	Choline/ethanolamine kinase	-
rna-XM_034381515.1	Choline/ethanolamine kinase	-
rna-XM_034381513.1	Choline/ethanolamine kinase	-
rna-XM_034381512.1	Choline/ethanolamine kinase	-
rna-XM_034379893.1	Ciliary basal body-associated, B9 protein	MKS1
rna-XM_034381475.1	Coiled-coil and C2 domain-containing protein 1-like	CC2D1A
rna-XM_034381476.1	Coiled-coil and C2 domain-containing protein 1-like	CC2D1A
rna-XM_034381477.1	Coiled-coil and C2 domain-containing protein 1-like	CC2D1A
rna-XM_034381723.1	Common central domain of tyrosinase	PPO3
rna-XM_034380260.1	component of the eukaryotic translation initiation factor 3 (eIF-3) complex, which is involved in protein synthesis of a specialized repertoire of mRNAs and, together with other initiation factors, stimulates binding of mRNA and methionyl-tRNAi to the 40S ribosome. The eIF-3 complex specifically targets and initiates translation of a subset of mRNAs involved in cell proliferation	EIF3C
rna-XM_034380261.1	component of the eukaryotic translation initiation factor 3 (eIF-3) complex, which is involved in protein synthesis of a specialized repertoire of mRNAs and, together with other initiation factors, stimulates binding of mRNA and methionyl-tRNAi to the 40S ribosome. The eIF-3 complex specifically targets and initiates translation of a subset of mRNAs involved in cell proliferation	EIF3C
rna-XM_034380262.1	component of the eukaryotic translation initiation factor 3 (eIF-3) complex, which is involved in protein synthesis of a specialized repertoire of mRNAs and, together with other initiation factors, stimulates binding of mRNA and methionyl-tRNAi to the 40S ribosome. The eIF-3 complex specifically targets and initiates translation of a subset of mRNAs involved in cell proliferation	EIF3C
rna-XM_034380864.1	Component of the Mediator complex, a coactivator involved in regulated gene transcription of nearly all RNA polymerase II-dependent genes. Mediator functions as a bridge to convey information from gene-specific regulatory proteins to the basal RNA polymerase II transcription machinery. Mediator is recruited to promoters by direct interactions with regulatory proteins and serves as a scaffold for …	CCNC
rna-XM_034380732.1	Conserved hypothetical ATP binding protein	GPN1
rna-XM_034380731.1	Conserved hypothetical ATP binding protein	GPN1
rna-XM_034380733.1	Conserved hypothetical ATP binding protein	GPN1
rna-XM_034379918.1	Converts proline to delta-1-pyrroline-5-carboxylate	PRODH
rna-XM_034379921.1	Converts proline to delta-1-pyrroline-5-carboxylate	PRODH
rna-XM_034379920.1	Converts proline to delta-1-pyrroline-5-carboxylate	PRODH
rna-XM_034379919.1	Converts proline to delta-1-pyrroline-5-carboxylate	PRODH
rna-XM_034379917.1	Converts proline to delta-1-pyrroline-5-carboxylate	PRODH
rna-XM_034381622.1	CRAL/TRIO domain	-
rna-XM_034381135.1	C-terminal domain on Strawberry notch homologue	sno
rna-XM_034381133.1	C-terminal domain on Strawberry notch homologue	sno
rna-XM_034381134.1	C-terminal domain on Strawberry notch homologue	sno
rna-XM_034381136.1	C-terminal domain on Strawberry notch homologue	sno
rna-XM_034381137.1	C-terminal domain on Strawberry notch homologue	sno
rna-XM_034381138.1	C-terminal domain on Strawberry notch homologue	sno
rna-XM_034379973.1	C-type lectin (CTL) or carbohydrate-recognition domain (CRD)	CTLGA3
rna-XM_034381180.1	C-type lectin (CTL) or carbohydrate-recognition domain (CRD)	CTLGA1
rna-XM_034381181.1	C-type lectin (CTL) or carbohydrate-recognition domain (CRD)	CTLGA1
rna-XM_034381595.1	CUT	CUX2
rna-XM_034381667.1	Cyclic nucleotide-monophosphate binding domain	-
rna-XM_034380824.1	Cyclin-dependent protein serine threonine kinase regulator activity. It is involved in the biological process described with regulation of cell	CABLES1
rna-XM_034380455.1	Cysteine-type peptidase activity. It is involved in the biological process described with proteolysis	SENP1
rna-XM_034380454.1	Cysteine-type peptidase activity. It is involved in the biological process described with proteolysis	SENP1
rna-XM_034380456.1	Cysteine-type peptidase activity. It is involved in the biological process described with proteolysis	SENP1
rna-XM_034380452.1	Cysteine-type peptidase activity. It is involved in the biological process described with proteolysis	SENP1
rna-XM_034381968.1	Cytochrome c oxidase subunit Va	COX5A
rna-XM_034380927.1	Cytochrome P450	-
rna-XM_034380928.1	Cytochrome P450	-
rna-XM_034380930.1	Cytochrome P450	-
rna-XM_034380931.1	Cytochrome P450	-
rna-XM_034380898.1	Cytochrome P450	CYP15A1
rna-XM_034381336.1	dehydrogenase	-
rna-XM_034381335.1	dehydrogenase	-
rna-XM_034379877.1	DNA binding	NCOR2
rna-XM_034379708.1	DNA binding	BDP1
rna-XM_034379891.1	DNA binding. It is involved in the biological process described with regulation of transcription, DNA-templated	GON4L
rna-XM_034379892.1	DNA binding. It is involved in the biological process described with regulation of transcription, DNA-templated	GON4L
rna-XM_034380134.1	DNA binding. It is involved in the biological process described with regulation of transcription, DNA-templated	Eyg
rna-XM_034381341.1	DNA binding. It is involved in the biological process described with regulation of transcription, DNA-templated	TGIF1
rna-XM_034381343.1	DNA binding. It is involved in the biological process described with regulation of transcription, DNA-templated	TGIF1
rna-XM_034380728.1	DNA helicase activity. It is involved in the biological process described with DNA replication initiation	MCM4
rna-XM_034380727.1	DNA helicase activity. It is involved in the biological process described with DNA replication initiation	MCM4
rna-XM_034380726.1	DNA helicase activity. It is involved in the biological process described with DNA replication initiation	MCM4
rna-XM_034381351.1	DNA-binding transcription factor activity	PDPR
rna-XM_034381350.1	Domain of unknown function (DUF1986)	Tpsg1
rna-XM_034380711.1	Domain of unknown function (DUF3342)	KIAA1841
rna-XM_034380709.1	Domain of unknown function (DUF3342)	KIAA1841
rna-XM_034380276.1	Domain of unknown function (DUF3398)	DOCK9
rna-XM_034380277.1	Domain of unknown function (DUF3398)	DOCK9
rna-XM_034381216.1	Domain of unknown function (DUF3452)	RBL1
rna-XM_034380075.1	Domain of unknown function (DUF4481)	-
rna-XM_034380078.1	Domain of unknown function (DUF4481)	-
rna-XM_034379819.1	Domain of unknown function (DUF4505)	C8orf82
rna-XM_034381522.1	Domain of unknown function (DUF4773)	-
rna-XM_034380837.1	Domain of unknown function (DUF4793)	-
rna-XM_034380836.1	Domain of unknown function (DUF4793)	-
rna-XM_034380835.1	Domain of unknown function (DUF4793)	-
rna-XM_034379929.1	Domain of unknown function (DUF4807)	F58A4.6
rna-XM_034380823.1	domain present in cyclins, TFIIB and Retinoblastoma	CABLES1
rna-XM_034381631.1	Domain present in PSD-95, Dlg, and ZO-1/2.	-
rna-XM_034381632.1	Domain present in PSD-95, Dlg, and ZO-1/2.	-
rna-XM_034381903.1	Domain present in PSD-95, Dlg, and ZO-1/2.	-
rna-XM_034381807.1	EamA-like transporter family	SLC35G1
rna-XM_034381808.1	EamA-like transporter family	SLC35G1
rna-XM_034381806.1	EamA-like transporter family	SLC35G1
rna-XM_034380796.1	EamA-like transporter family	SLC35F5
rna-XM_034380793.1	EamA-like transporter family	SLC35F5
rna-XM_034380795.1	EamA-like transporter family	SLC35F5
rna-XM_034380797.1	EamA-like transporter family	SLC35F5
rna-XM_034380897.1	EF-hand domain pair	CBP
rna-XM_034381473.1	EMSY, BRCA2 interacting transcriptional repressor	C11orf30
rna-XM_034381474.1	EMSY, BRCA2 interacting transcriptional repressor	C11orf30
rna-XM_034390209.1	endopeptidase inhibitor activity	Tep6
rna-XM_034390210.1	endopeptidase inhibitor activity	Tep6
rna-XM_034390300.1	Endoplasmic reticulum metallopeptidase	ERMP1
rna-XM_034390301.1	Endoplasmic reticulum metallopeptidase	ERMP1
rna-XM_034380064.1	endoplasmic reticulum organization	VMP1
rna-XM_034380070.1	endoplasmic reticulum organization	VMP1
rna-XM_034380065.1	endoplasmic reticulum organization	VMP1
rna-XM_034380072.1	endoplasmic reticulum organization	VMP1
rna-XM_034380073.1	endoplasmic reticulum organization	VMP1
rna-XM_034380069.1	endoplasmic reticulum organization	VMP1
rna-XM_034380067.1	endoplasmic reticulum organization	VMP1
rna-XM_034380071.1	endoplasmic reticulum organization	VMP1
rna-XM_034380068.1	endoplasmic reticulum organization	VMP1
rna-XM_034380713.1	endosome to lysosome transport via multivesicular body sorting pathway	-
rna-XM_034380706.1	Endothelin-converting enzyme	Nep2
rna-XM_034380705.1	Endothelin-converting enzyme	Nep2
rna-XM_034380707.1	Endothelin-converting enzyme	Nep2
rna-XM_034381119.1	Enhancer of mRNA-decapping protein	EDC4
rna-XM_034381115.1	Enhancer of mRNA-decapping protein	EDC4
rna-XM_034381117.1	Enhancer of mRNA-decapping protein	EDC4
rna-XM_034381120.1	Enhancer of mRNA-decapping protein	EDC4
rna-XM_034381121.1	Enhancer of mRNA-decapping protein	EDC4
rna-XM_034381122.1	Enhancer of mRNA-decapping protein	EDC4
rna-XM_034381116.1	Enhancer of mRNA-decapping protein	EDC4
rna-XM_034381391.1	Epidermal growth factor-like domain.	-
rna-XM_034381392.1	Epidermal growth factor-like domain.	-
rna-XM_034380200.1	epithelial cell morphogenesis involved in placental branching	GRHL2
rna-XM_034381349.1	ETC complex I subunit conserved region	NDUFS4
rna-XM_034381105.1	FAS-associated factor	FAF1
rna-XM_034380811.1	F-box LRR-repeat protein	FBXL14
rna-XM_034381128.1	Fcf1	UTP23
rna-XM_034380376.1	Ferric reductase like transmembrane component	NOX5
rna-XM_034380377.1	Ferric reductase like transmembrane component	NOX5
rna-XM_034381666.1	Fibronectin type 3 domain	-
rna-XM_034380382.1	Fibronectin type 3 domain	-
rna-XM_034379959.1	Flavin containing amine oxidoreductase	-
rna-XM_034379815.1	Forms chloride channels	-
rna-XM_034379675.1	Fructose-bisphosphate aldolase activity. It is involved in the biological process described with glycolytic process	-
rna-XM_034379671.1	Fructose-bisphosphate aldolase activity. It is involved in the biological process described with glycolytic process	-
rna-XM_034379674.1	Fructose-bisphosphate aldolase activity. It is involved in the biological process described with glycolytic process	-
rna-XM_034379672.1	Fructose-bisphosphate aldolase activity. It is involved in the biological process described with glycolytic process	-
rna-XM_034379673.1	Fructose-bisphosphate aldolase activity. It is involved in the biological process described with glycolytic process	-
rna-XM_034380169.1	Functions within a multiprotein E3 ubiquitin ligase complex, catalyzing the covalent attachment of ubiquitin moieties onto substrate proteins	PARK2
rna-XM_034380895.1	Gamma-glutamylcyclotransferase activity. It is involved in the biological process described with glutathione biosynthetic process	GGCT
rna-XM_034380896.1	Gamma-glutamylcyclotransferase activity. It is involved in the biological process described with glutathione biosynthetic process	GGCT
rna-XM_034380894.1	Gamma-glutamylcyclotransferase activity. It is involved in the biological process described with glutathione biosynthetic process	GGCT
rna-XM_034381145.1	gamma-Secretase-activating protein C-term	GSAP
rna-XM_034381147.1	gamma-Secretase-activating protein C-term	GSAP
rna-XM_034381636.1	GDNF/GAS1 domain	GAS1
rna-XM_034381720.1	GHH signature containing HNH/Endo VII superfamily nuclease toxin	TENM2
rna-XM_034381714.1	GHH signature containing HNH/Endo VII superfamily nuclease toxin	TENM2
rna-XM_034381712.1	GHH signature containing HNH/Endo VII superfamily nuclease toxin	TENM2
rna-XM_034380729.1	Glucose dehydrogenase FAD, quinone -like	-
rna-XM_034379789.1	Glutathione peroxidase	GPX4
rna-XM_034380031.1	Glutathione S-transferase, C-terminal domain	EEF1E1
rna-XM_034380752.1	Glycosyl hydrolase family 9	-
rna-XM_034380183.1	G-protein coupled GABA receptor activity. It is involved in the biological process described with G-protein coupled receptor signaling pathway	-
rna-XM_034381628.1	G-protein coupled GABA receptor activity. It is involved in the biological process described with G-protein coupled receptor signaling pathway	-
rna-XM_034381670.1	G-protein coupled GABA receptor activity. It is involved in the biological process described with G-protein coupled receptor signaling pathway	-
rna-XM_034381664.1	Growth-Arrest-Specific Protein 2 Domain	GAS2L1
rna-XM_034381213.1	GTP binding. It is involved in the biological process described with protein transport	RAB2A
rna-XM_034380327.1	GTP binding. It is involved in the biological process described with protein transport	RAB23
rna-XM_034381129.1	GTP binding. It is involved in the biological process described with protein transport	RAB14
rna-XM_034380737.1	GTP binding. It is involved in the biological process described with protein transport	rab-35
rna-XM_034381368.1	GTP binding. It is involved in the biological process described with protein transport	RAB5A
rna-XM_034381370.1	GTP binding. It is involved in the biological process described with protein transport	RAB5A
rna-XM_034381369.1	GTP binding. It is involved in the biological process described with protein transport	RAB5A
rna-XM_034381661.1	guanylate cyclase activity. It is involved in the biological process described with intracellular signal transduction	-
rna-XM_034381665.1	gustatory receptor which mediates acceptance or avoidance behavior, depending on its substrates	Gr28a
rna-XM_034381689.1	helix loop helix domain	MNT
rna-XM_034381690.1	helix loop helix domain	MNT
rna-XM_034381694.1	helix loop helix domain	MNT
rna-XM_034381695.1	helix loop helix domain	MNT
rna-XM_034381691.1	helix loop helix domain	MNT
rna-XM_034381692.1	helix loop helix domain	MNT
rna-XM_034381693.1	helix loop helix domain	MNT
rna-XM_034381158.1	Histone-lysine N-methyltransferase	SETD8
rna-XM_034381161.1	Histone-lysine N-methyltransferase	SETD8
rna-XM_034381160.1	Histone-lysine N-methyltransferase	SETD8
rna-XM_034381205.1	Histone-lysine N-methyltransferase, H3 lysine-79 specific	DOT1L
rna-XM_034381081.1	Homeodomain	LHX1
rna-XM_034381080.1	Homeodomain	LHX1
rna-XM_034381082.1	Homeodomain	LHX1
rna-XM_034380020.1	Immunoglobulin C-2 Type	CHL1
rna-XM_034380018.1	Immunoglobulin C-2 Type	CHL1
rna-XM_034380019.1	Immunoglobulin C-2 Type	CHL1
rna-XM_034380016.1	Immunoglobulin C-2 Type	CHL1
rna-XM_034380015.1	Immunoglobulin C-2 Type	CHL1
rna-XM_034380017.1	Immunoglobulin C-2 Type	CHL1
rna-XM_034380021.1	Immunoglobulin C-2 Type	CHL1
rna-XM_034381314.1	Immunoglobulin I-set domain	-
rna-XM_034381315.1	Immunoglobulin I-set domain	-
rna-XM_034381312.1	Immunoglobulin I-set domain	-
rna-XM_034381324.1	Immunoglobulin I-set domain	-
rna-XM_034381325.1	Immunoglobulin I-set domain	-
rna-XM_034381326.1	Immunoglobulin I-set domain	-
rna-XM_034381327.1	Immunoglobulin I-set domain	-
rna-XM_034381525.1	Involved in the initiation of DNA replication. Also participates in checkpoint controls that ensure DNA replication is completed before mitosis is initiated	CDC6
rna-XM_034380840.1	Involved in transport from the ER to the Golgi apparatus as well as in intra-Golgi transport. It belongs to a super-family of proteins called t-SNAREs or soluble NSF (N-ethylmaleimide- sensitive factor) attachment protein receptor	GOSR1
rna-XM_034381641.1	Ion channel	KCNQ1
rna-XM_034381938.1	Ion transport protein	TPCN1
rna-XM_034379960.1	Iron/zinc purple acid phosphatase-like protein C	-
rna-XM_034381798.1	It is involved in the biological process described with	-
rna-XM_034381630.1	It is involved in the biological process described with	adt-1
rna-XM_034380922.1	It is involved in the biological process described with	ATP1B1
rna-XM_034380921.1	It is involved in the biological process described with	ATP1B1
rna-XM_034381774.1	It is involved in the biological process described with	nrv2
rna-XM_034381773.1	It is involved in the biological process described with	nrv2
rna-XM_034379682.1	It is involved in the biological process described with	NXF1
rna-XM_034380765.1	It is involved in the biological process described with cilium assembly	TMEM67
rna-XM_034381772.1	It is involved in the biological process described with developmental process	DAB2
rna-XM_034381771.1	It is involved in the biological process described with developmental process	DAB2
rna-XM_034381766.1	It is involved in the biological process described with developmental process	DAB2
rna-XM_034381768.1	It is involved in the biological process described with developmental process	DAB2
rna-XM_034381769.1	It is involved in the biological process described with developmental process	DAB2
rna-XM_034381770.1	It is involved in the biological process described with developmental process	DAB2
rna-XM_034380173.1	It is involved in the biological process described with DNA damage checkpoint	RAD9B
rna-XM_034380772.1	It is involved in the biological process described with DNA repair	FANCD2
rna-XM_034380109.1	It is involved in the biological process described with double-strand break repair via homologous recombination	SMC6
rna-XM_034380107.1	It is involved in the biological process described with double-strand break repair via homologous recombination	SMC6
rna-XM_034379701.1	It is involved in the biological process described with Golgi to plasma membrane transport	EXOC2
rna-XM_034381458.1	It is involved in the biological process described with GPI anchor biosynthetic process	PIGU
rna-XM_034381456.1	It is involved in the biological process described with GPI anchor biosynthetic process	PIGU
rna-XM_034380833.1	It is involved in the biological process described with intracellular protein transport	DOC2B
rna-XM_034380834.1	It is involved in the biological process described with intracellular protein transport	DOC2B
rna-XM_034379689.1	It is involved in the biological process described with intracellular signal transduction	-
rna-XM_034379690.1	It is involved in the biological process described with intracellular signal transduction	-
rna-XM_034380757.1	It is involved in the biological process described with mRNA cleavage	POP4
rna-XM_034381634.1	It is involved in the biological process described with peptide metabolic process	-
rna-XM_034381526.1	It is involved in the biological process described with protein phosphorylation	IRAK1
rna-XM_034381124.1	It is involved in the biological process described with protein phosphorylation	CSNK2A2
rna-XM_034381125.1	It is involved in the biological process described with protein phosphorylation	CSNK2A2
rna-XM_034381126.1	It is involved in the biological process described with protein phosphorylation	CSNK2A2
rna-XM_034381478.1	It is involved in the biological process described with protein phosphorylation	CDK1
rna-XM_034381479.1	It is involved in the biological process described with protein phosphorylation	CDK1
rna-XM_034381481.1	It is involved in the biological process described with protein phosphorylation	CDK1
rna-XM_034381688.1	It is involved in the biological process described with protein targeting to Golgi	TRIP11
rna-XM_034379941.1	It is involved in the biological process described with proteolysis	RHBDL2
rna-XM_034379943.1	It is involved in the biological process described with proteolysis	RHBDL2
rna-XM_034379942.1	It is involved in the biological process described with proteolysis	RHBDL2
rna-XM_034381217.1	It is involved in the biological process described with regulation of	RBL1
rna-XM_034381671.1	It is involved in the biological process described with signal transduction	ARHGAP6
rna-XM_034380055.1	It is involved in the biological process described with snRNA processing	INTS10
rna-XM_034380059.1	It is involved in the biological process described with snRNA processing	INTS10
rna-XM_034380056.1	It is involved in the biological process described with snRNA processing	INTS10
rna-XM_034380058.1	It is involved in the biological process described with snRNA processing	INTS10
rna-XM_034381252.1	It is involved in the biological process described with transmembrane transport	-
rna-XM_034380544.1	It is involved in the biological process described with transport	TMED2
rna-XM_034381885.1	It is involved in the biological process described with ubiquitin-dependent protein catabolic process	SKP1
rna-XM_034381163.1	It is involved in the biological process described with vesicle-mediated transport	TSNARE1
rna-XM_034381532.1	JNK_SAPK-associated protein-1	RILPL1
rna-XM_034381533.1	JNK_SAPK-associated protein-1	RILPL1
rna-XM_034381534.1	JNK_SAPK-associated protein-1	RILPL1
rna-XM_034381527.1	JNK_SAPK-associated protein-1	RILPL1
rna-XM_034381528.1	JNK_SAPK-associated protein-1	RILPL1
rna-XM_034381529.1	JNK_SAPK-associated protein-1	RILPL1
rna-XM_034379947.1	KDEL motif-containing protein	KDELC1
rna-XM_034381669.1	Kinase-like	TSSK4
rna-XM_034380724.1	Kinesin-associated	KIF14
rna-XM_034380723.1	Kinesin-associated	KIF14
rna-XM_034380721.1	Kinesin-associated	KIF14
rna-XM_034380719.1	Kinesin-associated	KIF14
rna-XM_034380720.1	Kinesin-associated	KIF14
rna-XM_034381210.1	Kinetochore complex Sim4 subunit Fta1	-
rna-XM_034381209.1	Kinetochore complex Sim4 subunit Fta1	-
rna-XM_034380758.1	Lactoylglutathione lyase	GLO1
rna-XM_034380761.1	Lactoylglutathione lyase	GLO1
rna-XM_034380759.1	Lactoylglutathione lyase	GLO1
rna-XM_034380760.1	Lactoylglutathione lyase	GLO1
rna-XM_034380763.1	Lactoylglutathione lyase	GLO1
rna-XM_034379916.1	Leucine-zipper-like transcriptional regulator	lztr1
rna-XM_034379914.1	Leucine-zipper-like transcriptional regulator	lztr1
rna-XM_034379915.1	Leucine-zipper-like transcriptional regulator	lztr1
rna-XM_034381063.1	LicD family	FKTN
rna-XM_034381064.1	LicD family	FKTN
rna-XM_034380123.1	Ligand for members of the frizzled family of seven transmembrane receptors	WNT5B
rna-XM_034381432.1	Limb expression 1	LIX1L
rna-XM_034381433.1	Limb expression 1	LIX1L
rna-XM_034381434.1	Limb expression 1	LIX1L
rna-XM_034381166.1	Lipocalin / cytosolic fatty-acid binding protein family	-
rna-XM_034379961.1	Lipocalin / cytosolic fatty-acid binding protein family	FABP5
rna-XM_034379963.1	Lipocalin / cytosolic fatty-acid binding protein family	FABP5
rna-XM_034379895.1	Lipoma HMGIC fusion partner-like	LHFPL5
rna-XM_034381676.1	Ly6/PLAUR domain-containing protein 6, Lypd6	-
rna-XM_034381538.1	Lytic polysaccharide mono-oxygenase, cellulose-degrading	-
rna-XM_034380971.1	Major royal jelly protein	Y-b
rna-XM_034380920.1	Malate/L-lactate dehydrogenase	-
rna-XM_034381151.1	manganese ion binding	PEPD
rna-XM_034381150.1	manganese ion binding	PEPD
rna-XM_034381673.1	MAP kinase activity. It is involved in the biological process described with protein phosphorylation	MAPK15
rna-XM_034381677.1	Mediates the voltage-dependent sodium ion permeability of excitable membranes	-
rna-XM_034379744.1	Mediator of CRAC channel activity	-
rna-XM_034381544.1	Mediator of RNA polymerase II transcription subunit	MED11
rna-XM_034390986.1	mediator of RNA polymerase II transcription subunit	-
rna-XM_034381805.1	Metal ion binding	NUFIP1
rna-XM_034381804.1	Metal ion binding	NUFIP1
rna-XM_034381647.1	Metal ion binding	ZNF423
rna-XM_034381069.1	Metal ion binding	KLF11
rna-XM_034380050.1	Metal ion binding. It is involved in the biological process described with metal ion transport	ATOX1
rna-XM_034381780.1	metal ion binding. It is involved in the biological process described with transcription, DNA-templated	PPP1R10
rna-XM_034381778.1	metal ion binding. It is involved in the biological process described with transcription, DNA-templated	PPP1R10
rna-XM_034380827.1	metallocarboxypeptidase activity. It is involved in the biological process described with proteolysis	CPD
rna-XM_034381683.1	Metallo-peptidase family M12B Reprolysin-like	-
rna-XM_034381461.1	Methyltransferase required for the conversion of 2- polyprenyl-6-methoxy-1,4-benzoquinol (DDMQH2) to 2-polyprenyl-3- methyl-6-methoxy-1,4-benzoquinol (DMQH2)	COQ5
rna-XM_034380259.1	Mib_herc2	MIB1
rna-XM_034380386.1	mitochondrial respiratory chain complex I assembly	-
rna-XM_034381323.1	Mo25-like	CAB39L
rna-XM_034381322.1	Mo25-like	CAB39L
rna-XM_034381734.1	mRNA cleavage and polyadenylation factor CLP1 P-loop	NOL9
rna-XM_034381913.1	Myosin tail	MYO18B
rna-XM_034381606.1	Myosin. Large ATPases.	MYO3A
rna-XM_034381073.1	N-acetylmuramoyl-L-alanine amidase activity. It is involved in the biological process described with peptidoglycan catabolic process	PGRPLB
rna-XM_034381071.1	N-acetylmuramoyl-L-alanine amidase activity. It is involved in the biological process described with peptidoglycan catabolic process	PGRPLB
rna-XM_034381074.1	N-acetylmuramoyl-L-alanine amidase activity. It is involved in the biological process described with peptidoglycan catabolic process	PGRPLB
rna-XM_034380033.1	NADH dehydrogenase [ubiquinone] flavoprotein 3, mitochondrial	-
rna-XM_034381508.1	NEUZ	NEURL4
rna-XM_034380970.1	NIPSNAP	NIPSNAP1
rna-XM_034380969.1	NIPSNAP	NIPSNAP1
rna-XM_034381955.1	NLS-binding and DNA-binding and dimerisation domains of Nrf1	NRF1
rna-XM_034381958.1	NLS-binding and DNA-binding and dimerisation domains of Nrf1	NRF1
rna-XM_034381961.1	NLS-binding and DNA-binding and dimerisation domains of Nrf1	NRF1
rna-XM_034381956.1	NLS-binding and DNA-binding and dimerisation domains of Nrf1	NRF1
rna-XM_034381957.1	NLS-binding and DNA-binding and dimerisation domains of Nrf1	NRF1
rna-XM_034381960.1	NLS-binding and DNA-binding and dimerisation domains of Nrf1	NRF1
rna-XM_034381959.1	NLS-binding and DNA-binding and dimerisation domains of Nrf1	NRF1
rna-XM_034381107.1	Non-catalytic subunit of the NatB complex which catalyzes acetylation of the N-terminal methionine residues of proteins beginning with Met-Asp or Met-Glu (By similarity). Has 2 roles in the larval immune response required both for the phagocytic degradation of internalized bacteria and for the induction of Defensin in the fat body. Within the phagocytic blood cells, has a role in detection of inf…	NAA25
rna-XM_034381109.1	Non-catalytic subunit of the NatB complex which catalyzes acetylation of the N-terminal methionine residues of proteins beginning with Met-Asp or Met-Glu (By similarity). Has 2 roles in the larval immune response required both for the phagocytic degradation of internalized bacteria and for the induction of Defensin in the fat body. Within the phagocytic blood cells, has a role in detection of inf…	NAA25
rna-XM_034381962.1	Nrf1 activator activation site binding domain	NRF1
rna-XM_034381238.1	NUC153 domain	NOL10
rna-XM_034381239.1	NUC153 domain	NOL10
rna-XM_034381240.1	NUC153 domain	NOL10
rna-XM_034381241.1	NUC153 domain	NOL10
rna-XM_034381791.1	Nuclear pore complex protein Nup88-like	NUP88
rna-XM_034381215.1	Nuclear pore membrane glycoprotein	-
rna-XM_034381331.1	Nuclear RNA-splicing-associated protein	ARL6IP4
rna-XM_034379894.1	nucleic acid binding	RBM17
rna-XM_034380384.1	nucleic acid binding	SART3
rna-XM_034379911.1	nucleic acid binding	SETD1B
rna-XM_034379910.1	nucleic acid binding	SETD1B
rna-XM_034379909.1	nucleic acid binding	SETD1B
rna-XM_034379908.1	nucleic acid binding	SETD1B
rna-XM_034381735.1	nucleic acid binding	RBM15B
rna-XM_034381141.1	Nucleocytoplasmic shuttling protein for mRNA cap-binding EIF4E	Eif4enif1
rna-XM_034381139.1	Nucleocytoplasmic shuttling protein for mRNA cap-binding EIF4E	Eif4enif1
rna-XM_034381140.1	Nucleocytoplasmic shuttling protein for mRNA cap-binding EIF4E	Eif4enif1
rna-XM_034381142.1	Nucleocytoplasmic shuttling protein for mRNA cap-binding EIF4E	Eif4enif1
rna-XM_034381144.1	Nucleocytoplasmic shuttling protein for mRNA cap-binding EIF4E	Eif4enif1
rna-XM_034381143.1	Nucleocytoplasmic shuttling protein for mRNA cap-binding EIF4E	Eif4enif1
rna-XM_034379975.1	Nucleolar protein	NOL10
rna-XM_034380172.1	Nucleoredoxin	NXN
rna-XM_034381659.1	OAR domain	SHOX2
rna-XM_034381386.1	Peptidase C1-like family	BLMH
rna-XM_034381387.1	Peptidase C1-like family	BLMH
rna-XM_034381388.1	Peptidase C1-like family	BLMH
rna-XM_034381389.1	Peptidase C1-like family	BLMH
rna-XM_034381385.1	Peptidyl-prolyl cis-trans isomerase activity. It is involved in the biological process described with protein folding	CWC27
rna-XM_034381949.1	PFAM peptidase S1 and S6, chymotrypsin Hap	-
rna-XM_034379945.1	PHD domain of transcriptional enhancer, Asx	ASXL2
rna-XM_034379946.1	PHD domain of transcriptional enhancer, Asx	ASXL2
rna-XM_034381468.1	PHD-zinc-finger like domain	BRPF1
rna-XM_034381208.1	Phosphoprotein phosphatase activity	CTDP1
rna-XM_034381207.1	Phosphoprotein phosphatase activity	CTDP1
rna-XM_034381206.1	Phosphoprotein phosphatase activity	CTDP1
rna-XM_034381699.1	phosphorylase kinase activity. It is involved in the biological process described with protein phosphorylation	PHKG1
rna-XM_034381698.1	phosphorylase kinase activity. It is involved in the biological process described with protein phosphorylation	PHKG1
rna-XM_034381696.1	phosphorylase kinase activity. It is involved in the biological process described with protein phosphorylation	PHKG1
rna-XM_034381697.1	phosphorylase kinase activity. It is involved in the biological process described with protein phosphorylation	PHKG1
rna-XM_034381700.1	phosphorylase kinase activity. It is involved in the biological process described with protein phosphorylation	PHKG1
rna-XM_034381701.1	phosphorylase kinase activity. It is involved in the biological process described with protein phosphorylation	PHKG1
rna-XM_034381242.1	Plays a central role in 2-thiolation of mcm(5)S(2)U at tRNA wobble positions of tRNA(Lys), tRNA(Glu) and tRNA(Gln). May act by forming a heterodimer with NCS6 CTU1 that ligates sulfur from thiocarboxylated URM1 onto the uridine of tRNAs at wobble position	CTU2
rna-XM_034381244.1	Plays a central role in 2-thiolation of mcm(5)S(2)U at tRNA wobble positions of tRNA(Lys), tRNA(Glu) and tRNA(Gln). May act by forming a heterodimer with NCS6 CTU1 that ligates sulfur from thiocarboxylated URM1 onto the uridine of tRNAs at wobble position	CTU2
rna-XM_034380390.1	Pleckstrin homology domain.	-
rna-XM_034381424.1	Potassium chloride symporter activity. It is involved in the biological process described with ion transport	-
rna-XM_034381429.1	Potassium chloride symporter activity. It is involved in the biological process described with ion transport	-
rna-XM_034381426.1	Potassium chloride symporter activity. It is involved in the biological process described with ion transport	-
rna-XM_034381428.1	Potassium chloride symporter activity. It is involved in the biological process described with ion transport	-
rna-XM_034381422.1	Potassium chloride symporter activity. It is involved in the biological process described with ion transport	-
rna-XM_034381420.1	Potassium chloride symporter activity. It is involved in the biological process described with ion transport	-
rna-XM_034381423.1	Potassium chloride symporter activity. It is involved in the biological process described with ion transport	-
rna-XM_034381540.1	PQ loop repeat	PQLC1
rna-XM_034381541.1	PQ loop repeat	PQLC1
rna-XM_034381948.1	Prefoldin subunit	URI1
rna-XM_034381361.1	pre-mRNA-splicing factor CWC22	CWC22
rna-XM_034381362.1	pre-mRNA-splicing factor CWC22	CWC22
rna-XM_034381359.1	pre-mRNA-splicing factor CWC22	CWC22
rna-XM_034381905.1	protein conserved in bacteria	-
rna-XM_034381365.1	Protein kinase binding. It is involved in the biological process described with regulation of cyclin-dependent protein serine threonine kinase activity	CCNY
rna-XM_034381366.1	Protein kinase binding. It is involved in the biological process described with regulation of cyclin-dependent protein serine threonine kinase activity	CCNY
rna-XM_034381363.1	Protein kinase binding. It is involved in the biological process described with regulation of cyclin-dependent protein serine threonine kinase activity	CCNY
rna-XM_034381364.1	Protein kinase binding. It is involved in the biological process described with regulation of cyclin-dependent protein serine threonine kinase activity	CCNY
rna-XM_034381367.1	Protein kinase binding. It is involved in the biological process described with regulation of cyclin-dependent protein serine threonine kinase activity	CCNY
rna-XM_034381687.1	Protein msta, isoform	-
rna-XM_034380012.1	protein serine threonine kinase activity. It is involved in the biological process described with intracellular signal transduction	CIT
rna-XM_034380011.1	protein serine threonine kinase activity. It is involved in the biological process described with intracellular signal transduction	CIT
rna-XM_034379923.1	protein serine threonine kinase activity. It is involved in the biological process described with protein phosphorylation	CAMKK2
rna-XM_034379924.1	protein serine threonine kinase activity. It is involved in the biological process described with protein phosphorylation	CAMKK2
rna-XM_034379922.1	protein serine threonine kinase activity. It is involved in the biological process described with protein phosphorylation	CAMKK2
rna-XM_034379925.1	protein serine threonine kinase activity. It is involved in the biological process described with protein phosphorylation	CAMKK2
rna-XM_034380074.1	Protein serine threonine phosphatase activity. It is involved in the biological process described with protein dephosphorylation	PPM1L
rna-XM_034381792.1	Protein tyrosine kinase	PINK1
rna-XM_034381777.1	Pyridoxal-dependent decarboxylase conserved domain	amd
rna-XM_034381292.1	Rab GTPase activator activity. It is involved in the biological process described with regulation of Rab GTPase activity	TBC1D10B
rna-XM_034381531.1	Rab interacting lysosomal protein	RILPL1
rna-XM_034381338.1	Rad52/22 family double-strand break repair protein	RAD52
rna-XM_034381339.1	Rad52/22 family double-strand break repair protein	RAD52
rna-XM_034381340.1	Rad52/22 family double-strand break repair protein	RAD52
rna-XM_034380687.1	Radical S-adenosyl methionine domain-containing protein 2	RSAD2
rna-XM_034380767.1	Ras family	-
rna-XM_034381947.1	recombination hotspot binding	PRDM9
rna-XM_034381114.1	Reeler domain	-
rna-XM_034380087.1	regulation of defense response to virus by host	-
rna-XM_034380086.1	regulation of defense response to virus by host	-
rna-XM_034380085.1	regulation of defense response to virus by host	-
rna-XM_034381654.1	Regulator of G protein signalling domain	RGS20
rna-XM_034379979.1	Replication protein A C terminal	-
rna-XM_034381430.1	Required for maturation of ribosomal RNAs and formation of the large ribosomal subunit	BOP1
rna-XM_034380436.1	Required for replication-independent chromatin assembly and for the periodic repression of histone gene transcription during the cell cycle	HIRA
rna-XM_034381471.1	Rho guanyl-nucleotide exchange factor activity. It is involved in the biological process described with regulation of Rho protein signal transduction	PLEKHG5
rna-XM_034381470.1	Rho guanyl-nucleotide exchange factor activity. It is involved in the biological process described with regulation of Rho protein signal transduction	PLEKHG5
rna-XM_034381469.1	Rho guanyl-nucleotide exchange factor activity. It is involved in the biological process described with regulation of Rho protein signal transduction	PLEKHG5
rna-XM_034381472.1	Rho guanyl-nucleotide exchange factor activity. It is involved in the biological process described with regulation of Rho protein signal transduction	PLEKHG5
rna-XM_034381710.1	Ribonuclease III family	MRPL44
rna-XM_034380542.1	ribosomal large subunit biogenesis	HEATR3
rna-XM_034381907.1	Ribosomal protein L11/L12	RPL12
rna-XM_034380195.1	ribosomal protein L18	MRPL18
rna-XM_034380193.1	ribosomal protein L18	MRPL18
rna-XM_034380194.1	ribosomal protein L18	MRPL18
rna-XM_034380192.1	ribosomal protein L18	MRPL18
rna-XM_034380825.1	Ribosomal protein L22p/L17e	MRPL22
rna-XM_034380030.1	RIC1	RIC1
rna-XM_034380029.1	RIC1	RIC1
rna-XM_034381931.1	RIM-binding protein of the cytomatrix active zone	ERC1
rna-XM_034381922.1	RIM-binding protein of the cytomatrix active zone	ERC1
rna-XM_034381923.1	RIM-binding protein of the cytomatrix active zone	ERC1
rna-XM_034381926.1	RIM-binding protein of the cytomatrix active zone	ERC1
rna-XM_034381927.1	RIM-binding protein of the cytomatrix active zone	ERC1
rna-XM_034381928.1	RIM-binding protein of the cytomatrix active zone	ERC1
rna-XM_034381929.1	RIM-binding protein of the cytomatrix active zone	ERC1
rna-XM_034381934.1	RIM-binding protein of the cytomatrix active zone	ERC1
rna-XM_034381924.1	RIM-binding protein of the cytomatrix active zone	ERC1
rna-XM_034381933.1	RIM-binding protein of the cytomatrix active zone	ERC1
rna-XM_034381930.1	RIM-binding protein of the cytomatrix active zone	ERC1
rna-XM_034381932.1	RIM-binding protein of the cytomatrix active zone	ERC1
rna-XM_034379717.1	RNA binding	Sxl
rna-XM_034379716.1	RNA binding	Sxl
rna-XM_034381152.1	RNA binding	HNRNPK
rna-XM_034381155.1	RNA binding	HNRNPK
rna-XM_034381154.1	RNA binding	HNRNPK
rna-XM_034381153.1	RNA binding	HNRNPK
rna-XM_034379706.1	RNA polymerase Rpb5, C-terminal domain	POLR2E
rna-XM_034379704.1	RNA polymerase Rpb5, C-terminal domain	POLR2E
rna-XM_034379705.1	RNA polymerase Rpb5, C-terminal domain	POLR2E
rna-XM_034381413.1	RNA recognition motif	PABPN1
rna-XM_034381417.1	RNA recognition motif	PABPN1
rna-XM_034381414.1	RNA recognition motif	PABPN1
rna-XM_034381093.1	RNA recognition motif. (a.k.a. RRM, RBD, or RNP domain)	SRSF1
rna-XM_034380119.1	RNA-3'-phosphate cyclase activity. It is involved in the biological process described with RNA processing	RTCA
rna-XM_034381078.1	RPAP1-like, N-terminal	RPAP1
rna-XM_034381247.1	Rtf2 RING-finger	RTFDC1
rna-XM_034381400.1	RUN	SGSM2
rna-XM_034381419.1	Sad1 / UNC-like C-terminal	SUCO
rna-XM_034381245.1	Septin	2023-09-02
rna-XM_034380196.1	Sequence-specific DNA binding transcription factor activity. It is involved in the biological process described with regulation of transcription, DNA-templated	TBX10
rna-XM_034380197.1	Sequence-specific DNA binding transcription factor activity. It is involved in the biological process described with regulation of transcription, DNA-templated	TBX10
rna-XM_034381308.1	Sequence-specific DNA binding transcription factor activity. It is involved in the biological process described with regulation of transcription, DNA-templated	bi
rna-XM_034381309.1	Sequence-specific DNA binding transcription factor activity. It is involved in the biological process described with regulation of transcription, DNA-templated	bi
rna-XM_034381310.1	Sequence-specific DNA binding transcription factor activity. It is involved in the biological process described with regulation of transcription, DNA-templated	bi
rna-XM_034381311.1	Sequence-specific DNA binding transcription factor activity. It is involved in the biological process described with regulation of transcription, DNA-templated	bi
rna-XM_034380269.1	Sequence-specific DNA binding. It is involved in the biological process described with	HSF1
rna-XM_034380268.1	Sequence-specific DNA binding. It is involved in the biological process described with	HSF1
rna-XM_034380273.1	Sequence-specific DNA binding. It is involved in the biological process described with	HSF1
rna-XM_034380267.1	Sequence-specific DNA binding. It is involved in the biological process described with	HSF1
rna-XM_034380270.1	Sequence-specific DNA binding. It is involved in the biological process described with	HSF1
rna-XM_034380274.1	Sequence-specific DNA binding. It is involved in the biological process described with	HSF1
rna-XM_034380275.1	Sequence-specific DNA binding. It is involved in the biological process described with	HSF1
rna-XM_034381660.1	Sequence-specific DNA binding. It is involved in the biological process described with regulation of transcription, DNA-templated	NKX1-1
rna-XM_034381454.1	serine-type endopeptidase activity. It is involved in the biological process described with proteolysis	MBTPS1
rna-XM_034381248.1	Serpentine type 7TM GPCR chemoreceptor Srw	dmsr-8
rna-XM_034379800.1	SGF29 tudor-like domain	CCDC101
rna-XM_034379799.1	SGF29 tudor-like domain	CCDC101
rna-XM_034383224.1	Sidestep protein	-
rna-XM_034381067.1	Signal recognition particle, alpha subunit, N-terminal	SRPR
rna-XM_034381715.1	signal transducer activity. It is involved in the biological process described with intracellular signal transduction	SH2B2
rna-XM_034381716.1	signal transducer activity. It is involved in the biological process described with intracellular signal transduction	SH2B2
rna-XM_034381717.1	signal transducer activity. It is involved in the biological process described with intracellular signal transduction	SH2B2
rna-XM_034381148.1	SLED domain	SFMBT1
rna-XM_034381149.1	SLED domain	SFMBT1
rna-XM_034381753.1	smoothened signaling pathway	TMEM231
rna-XM_034380439.1	snRNP Sm proteins	SNRPD3
rna-XM_034380679.1	Sodium:solute symporter family	-
rna-XM_034381425.1	Solute carrier family 12	-
rna-XM_034380798.1	spermatogenesis	ANKRD49
rna-XM_034375573.1	Src homology 2 domains	BCAR3
rna-XM_034379978.1	Src homology 2 domains	NCK2
rna-XM_034379977.1	Src homology 2 domains	NCK2
rna-XM_034379736.1	Src homology 3 domains	BZRAP1
rna-XM_034379737.1	Src homology 3 domains	BZRAP1
rna-XM_034379738.1	Src homology 3 domains	BZRAP1
rna-XM_034379740.1	Src homology 3 domains	BZRAP1
rna-XM_034379741.1	Src homology 3 domains	BZRAP1
rna-XM_034379742.1	Src homology 3 domains	BZRAP1
rna-XM_034379743.1	Src homology 3 domains	BZRAP1
rna-XM_034389935.1	Src homology 3 domains	-
rna-XM_034389931.1	Src homology 3 domains	-
rna-XM_034389932.1	Src homology 3 domains	-
rna-XM_034389936.1	Src homology 3 domains	-
rna-XM_034389937.1	Src homology 3 domains	-
rna-XM_034389933.1	Src homology 3 domains	-
rna-XM_034389934.1	Src homology 3 domains	-
rna-XM_034381709.1	SSXT protein (N-terminal region)	Ss18
rna-XM_034381940.1	Structural constituent of ribosome. It is involved in the biological process described with	RPL6
rna-XM_034381941.1	Structural constituent of ribosome. It is involved in the biological process described with	RPL6
rna-XM_034381516.1	Structural constituent of ribosome. It is involved in the biological process described with	MRPL47
rna-XM_034381214.1	Structural constituent of ribosome. It is involved in the biological process described with translation	MRPS17
rna-XM_034379820.1	Structural constituent of ribosome. It is involved in the biological process described with translation	MRPS18B
rna-XM_034379932.1	Subunit 21 of Mediator complex	MED21
rna-XM_034381106.1	Sugar (and other) transporter	-
rna-XM_034381686.1	Sulfate permease family	SLC26A2
rna-XM_034381656.1	Sulfotransferase activity	-
rna-XM_034381127.1	Sulfotransferase activity	HS2ST1
rna-XM_034380378.1	superoxide-generating NADPH oxidase activity. It is involved in the biological process described with	NOX5
rna-XM_034391213.1	Tetraspanin family	CD151
rna-XM_034391212.1	Tetraspanin family	CD151
rna-XM_034380079.1	TFIIF is a general transcription initiation factor that binds to RNA polymerase II and helps to recruit it to the initiation complex in collaboration with TFIIB. It promotes transcription elongation. This subunit shows ATP-dependent DNA- helicase activity	GTF2F2
rna-XM_034380080.1	TFIIF is a general transcription initiation factor that binds to RNA polymerase II and helps to recruit it to the initiation complex in collaboration with TFIIB. It promotes transcription elongation. This subunit shows ATP-dependent DNA- helicase activity	GTF2F2
rna-XM_034380081.1	TFIIF is a general transcription initiation factor that binds to RNA polymerase II and helps to recruit it to the initiation complex in collaboration with TFIIB. It promotes transcription elongation. This subunit shows ATP-dependent DNA- helicase activity	GTF2F2
rna-XM_034380083.1	TFIIF is a general transcription initiation factor that binds to RNA polymerase II and helps to recruit it to the initiation complex in collaboration with TFIIB. It promotes transcription elongation. This subunit shows ATP-dependent DNA- helicase activity	GTF2F2
rna-XM_034380082.1	TFIIF is a general transcription initiation factor that binds to RNA polymerase II and helps to recruit it to the initiation complex in collaboration with TFIIB. It promotes transcription elongation. This subunit shows ATP-dependent DNA- helicase activity	GTF2F2
rna-XM_034393093.1	THAP domain containing 9	THAP9
rna-XM_034379806.1	The proteasome is a multicatalytic proteinase complex which is characterized by its ability to cleave peptides with Arg, Phe, Tyr, Leu, and Glu adjacent to the leaving group at neutral or slightly basic pH	PSMA5
rna-XM_034380734.1	The RING-variant domain is a C4HC3 zinc-finger like motif found in a number of cellular and viral proteins. Some of these proteins have been shown both in vivo and in vitro to have ubiquitin E3 ligase activity.	2023-03-02
rna-XM_034379817.1	Thioredoxin	TMX2
rna-XM_034379933.1	This is a component of the ubiquinol-cytochrome c reductase complex (complex III or cytochrome b-c1 complex), which is part of the mitochondrial respiratory chain. This protein may mediate formation of the complex between cytochromes c and c1	UQCRH
rna-XM_034381680.1	toll-like receptor 7 signaling pathway	-
rna-XM_034381786.1	Trafficking protein particle complex subunit	TRAPPC8
rna-XM_034381316.1	Transcription coactivator activity	CBFB
rna-XM_034381334.1	translational elongation	RPLP2
rna-XM_034381794.1	Transmembrane amino acid transporter protein	SLC38A7
rna-XM_034381218.1	Transmembrane Fragile-X-F protein	TMEM60
rna-XM_034399312.1	transmembrane receptor protein tyrosine kinase activity. It is involved in the biological process described with protein phosphorylation	ERBB2
rna-XM_034381317.1	transporter activity. It is involved in the biological process described with sodium ion transport	SLC13A5
rna-XM_034380755.1	transporter activity. It is involved in the biological process described with transport	-
rna-XM_034390239.1	transporter activity. It is involved in the biological process described with transport	SLC11A1
rna-XM_034380947.1	Transposase protein	-
rna-XM_034380336.1	tripartite motif containing 71, E3 ubiquitin protein ligase	TRIM71
rna-XM_034380334.1	tripartite motif containing 71, E3 ubiquitin protein ligase	TRIM71
rna-XM_034381649.1	Tumour-associated protein	TMEM259
rna-XM_034379681.1	Tyrosine kinase, catalytic domain	Vkr
rna-XM_034379680.1	Tyrosine kinase, catalytic domain	Vkr
rna-XM_034379896.1	Ubiquitin-conjugating enzyme E2	UBE2T
rna-XM_034379818.1	Ubiquitin-conjugating enzyme E2, catalytic domain homologues	AKTIP
rna-XM_034381509.1	ubiquitin-protein transferase activity	HERC4
rna-XM_034381510.1	ubiquitin-protein transferase activity	HERC4
rna-XM_034381511.1	ubiquitin-protein transferase activity	HERC4
rna-XM_034380712.1	UBX domain-containing protein	UBXN6
rna-XM_034381412.1	Uncharacterized ACR, YdiU/UPF0061 family	-
rna-XM_034381411.1	Uncharacterized ACR, YdiU/UPF0061 family	-
rna-XM_034381884.1	Uncharacterized conserved protein (DUF2363)	CNOT11
rna-XM_034381942.1	Vacuolar protein sorting 55	LEPROTL1
rna-XM_034381944.1	Vacuolar protein sorting 55	LEPROTL1
rna-XM_034381943.1	Vacuolar protein sorting 55	LEPROTL1
rna-XM_034381091.1	Vacuolar protein sorting-associated protein 53	VPS53
rna-XM_034379981.1	WD domain, G-beta repeat	WDR6
rna-XM_034380974.1	WH2 motif	-
rna-XM_034380975.1	WH2 motif	-
rna-XM_034381965.1	WIF domain	WIF1
rna-XM_034381966.1	WIF domain	WIF1
rna-XM_034381652.1	Wnt signaling pathway	NKD1
rna-XM_034381733.1	XK-related protein	XKR6
rna-XM_034381732.1	XK-related protein	XKR6
rna-XM_034380750.1	zinc finger	-
rna-XM_034380748.1	zinc finger	-
rna-XM_034380749.1	zinc finger	-
rna-XM_034381779.1	Zinc finger C-x8-C-x5-C-x3-H type (and similar)	PPP1R10
rna-XM_034381320.1	Zinc finger domain	SPATA2
rna-XM_034381319.1	Zinc finger domain	SPATA2
rna-XM_034381394.1	Zinc finger HIT domain-containing protein 2-like	ZNHIT2
rna-XM_034379812.1	Zinc finger, C2H2 type	ZXDC
rna-XM_034379813.1	Zinc finger, C2H2 type	ZXDC
rna-XM_034381722.1	Zinc ion binding	SHPRH
rna-XM_034381721.1	Zinc ion binding	SHPRH
rna-XM_034381638.1	zinc ion binding	ZSWIM6
rna-XM_034381640.1	Zinc ion binding	GFI1B
rna-XM_034381752.1	Zinc ion binding	RCHY1
rna-XM_034380089.1	Zinc ion binding	KDM2A
rna-XM_034380091.1	Zinc ion binding	KDM2A
rna-XM_034379980.1	Zinc ion binding	PHF12
rna-XM_034379790.1	Zinc ion binding	RNF123
rna-XM_034379792.1	Zinc ion binding	RNF123
rna-XM_034379793.1	Zinc ion binding	RNF123
rna-XM_034379794.1	Zinc ion binding	RNF123
rna-XM_034379795.1	Zinc ion binding	RNF123
rna-XM_034379796.1	Zinc ion binding	RNF123
rna-XM_034380062.1	Zinc-finger associated domain (zf-AD)	-
rna-XM_034380063.1	Zinc-finger associated domain (zf-AD)	-

## Sheet: greenhouse_6pops_bio05
Gene	Function	Gene abbreviation
rna-XM_034379944.1	Acts as a GTPase-activating protein (GAP) for tubulin in concert with tubulin-specific chaperone C, but does not enhance tubulin heterodimerization	RP2
rna-XM_034380168.1	BAG family molecular chaperone regulator	BAG2
rna-XM_034380379.1	Belongs to the AB hydrolase superfamily. Lipase family	-
rna-XM_034380380.1	Belongs to the AB hydrolase superfamily. Lipase family	-
rna-XM_034381455.1	Belongs to the GMC oxidoreductase family	Gld
rna-XM_034380949.1	Belongs to the small heat shock protein (HSP20) family	CRYAB
rna-XM_034381545.1	Binds to actin and affects the structure of the cytoskeleton. At high concentrations, profilin prevents the polymerization of actin, whereas it enhances it at low concentrations	-
rna-XM_034380105.1	Chitin binding Peritrophin-A domain	-
rna-XM_034380110.1	dnaJ homolog subfamily C member	DNAJC7
rna-XM_034381681.1	Down syndrome cell adhesion	-
rna-XM_034381462.1	Dynein light chain type 1	DLC-D
rna-XM_034379959.1	Flavin containing amine oxidoreductase	-
rna-XM_034378979.1	heme binding. It is involved in the biological process described with oxidation-reduction process	CYP307A1
rna-XM_034375582.1	heterophilic cell-cell adhesion via plasma membrane cell adhesion molecules	NPHS1
rna-XM_034381602.1	Insect cuticle protein	-
rna-XM_034381395.1	iron ion binding. It is involved in the biological process described with oxidation-reduction process	MIOX
rna-XM_034381264.1	It is involved in the biological process described with outer dynein arm assembly	CCDC63
rna-XM_034381265.1	It is involved in the biological process described with outer dynein arm assembly	CCDC63
rna-XM_034381262.1	It is involved in the biological process described with outer dynein arm assembly	CCDC63
rna-XM_034381263.1	It is involved in the biological process described with outer dynein arm assembly	CCDC63
rna-XM_034381674.1	lipid binding	TEX2
rna-XM_034378723.1	Low-density lipoprotein receptor domain class A	-
rna-XM_034380130.1	Low-density lipoprotein receptor domain class A	LRP12
rna-XM_034380131.1	Low-density lipoprotein receptor domain class A	LRP12
rna-XM_034380102.1	Microtubule binding	KIF2A
rna-XM_034380103.1	Microtubule binding	KIF2A
rna-XM_034380104.1	Microtubule binding	KIF2A
rna-XM_034380101.1	Microtubule binding	KIF2A
rna-XM_034380725.1	microtubule motor activity	KIF14
rna-XM_034381951.1	NADH:ubiquinone oxidoreductase, NDUFB6/B17 subunit	-
rna-XM_034381953.1	NADH:ubiquinone oxidoreductase, NDUFB6/B17 subunit	-
rna-XM_034381952.1	NADH:ubiquinone oxidoreductase, NDUFB6/B17 subunit	-
rna-XM_034381950.1	NADH:ubiquinone oxidoreductase, NDUFB6/B17 subunit	-
rna-XM_034381249.1	negative regulation of programmed cell death	-
rna-XM_034381883.1	oxidoreductase activity, acting on the aldehyde or oxo group of donors, NAD or NADP as acceptor. It is involved in the biological process described with oxidation-reduction process	-
rna-XM_034381167.1	Oxidoreductase activity. It is involved in the biological process described with metabolic process	-
rna-XM_034380916.1	Oxidoreductase activity. It is involved in the biological process described with oxidation-reduction process	-
rna-XM_034380919.1	Oxidoreductase activity. It is involved in the biological process described with oxidation-reduction process	-
rna-XM_034380918.1	Oxidoreductase activity. It is involved in the biological process described with oxidation-reduction process	-
rna-XM_034380917.1	Oxidoreductase activity. It is involved in the biological process described with oxidation-reduction process	-
rna-XM_034379816.1	Oxidoreductase activity. It is involved in the biological process described with oxidation-reduction process	PYROXD1
rna-XM_034380756.1	structural constituent of cytoskeleton	-
rna-XM_034379817.1	Thioredoxin	TMX2
rna-XM_034380804.1	unfolded protein binding. It is involved in the biological process described with protein folding	DNAJB5
rna-XM_034381542.1	14-3-3 homologues	YWHAE
rna-XM_034381543.1	14-3-3 homologues	YWHAE
rna-XM_034380818.1	5' nucleotidase family	NT5DC3
rna-XM_034380817.1	5' nucleotidase family	NT5DC3
rna-XM_034380891.1	5NUC-like	-
rna-XM_034380902.1	7 transmembrane receptor (rhodopsin family)	-
rna-XM_034381648.1	7 transmembrane receptor (Secretin family)	-
rna-XM_034381236.1	A Receptor for Ubiquitination Targets	LRRC29
rna-XM_034380541.1	ABC transporter transmembrane region	ABCC4
rna-XM_034379883.1	ABC-2 family transporter protein	ABCA5
rna-XM_034379885.1	ABC-2 family transporter protein	ABCA5
rna-XM_034379882.1	ABC-2 family transporter protein	ABCA5
rna-XM_034379884.1	ABC-2 family transporter protein	ABCA5
rna-XM_034379880.1	ABC-2 family transporter protein	ABCA5
rna-XM_034379886.1	ABC-2 family transporter protein	ABCA5
rna-XM_034379878.1	ABC-2 family transporter protein	ABCA5
rna-XM_034379879.1	ABC-2 family transporter protein	ABCA5
rna-XM_034380385.1	Acetyltransferase (GNAT) domain	CSRP2BP
rna-XM_034379732.1	activity. It is involved in the biological process described with signal transduction	NCOA2
rna-XM_034379731.1	activity. It is involved in the biological process described with signal transduction	NCOA2
rna-XM_034379727.1	activity. It is involved in the biological process described with signal transduction	NCOA2
rna-XM_034379722.1	activity. It is involved in the biological process described with signal transduction	NCOA2
rna-XM_034379723.1	activity. It is involved in the biological process described with signal transduction	NCOA2
rna-XM_034379724.1	activity. It is involved in the biological process described with signal transduction	NCOA2
rna-XM_034379725.1	activity. It is involved in the biological process described with signal transduction	NCOA2
rna-XM_034379726.1	activity. It is involved in the biological process described with signal transduction	NCOA2
rna-XM_034379728.1	activity. It is involved in the biological process described with signal transduction	NCOA2
rna-XM_034379729.1	activity. It is involved in the biological process described with signal transduction	NCOA2
rna-XM_034380049.1	adenylate kinase activity. It is involved in the biological process described with ATP metabolic process	AK1
rna-XM_034381219.1	Alcohol dehydrogenase GroES-like domain	VAT1L
rna-XM_034379811.1	ALMS motif	-
rna-XM_034379809.1	ALMS motif	-
rna-XM_034379810.1	ALMS motif	-
rna-XM_034379808.1	ALMS motif	-
rna-XM_034381222.1	Alpha/beta hydrolase family	ABHD5
rna-XM_034381224.1	Alpha/beta hydrolase family	ABHD5
rna-XM_034381221.1	Alpha/beta hydrolase family	ABHD5
rna-XM_034381225.1	Alpha/beta hydrolase family	ABHD5
rna-XM_034381223.1	Alpha/beta hydrolase family	ABHD5
rna-XM_034381233.1	ALS2, alsin Rho guanine nucleotide exchange factor	ALS2
rna-XM_034381235.1	ALS2, alsin Rho guanine nucleotide exchange factor	ALS2
rna-XM_034380189.1	AMP-binding enzyme C-terminal domain	-
rna-XM_034379785.1	Anillin N-terminus	ANLN
rna-XM_034379784.1	Anillin N-terminus	ANLN
rna-XM_034380151.1	Animal haem peroxidase	HPX6
rna-XM_034379912.1	Ankyrin repeat and FYVE domain-containing protein	ANKFY1
rna-XM_034379958.1	ankyrin repeats	-
rna-XM_034381156.1	Aspartic-type endopeptidase activity	SPPL3
rna-XM_034381157.1	Aspartic-type endopeptidase activity	SPPL3
rna-XM_034379940.1	assists the folding of proteins upon ATP hydrolysis	CCT6A
rna-XM_034381086.1	ATP binding. It is involved in the biological process described with protein phosphorylation	TAOK1
rna-XM_034381090.1	ATP binding. It is involved in the biological process described with protein phosphorylation	TAOK1
rna-XM_034381088.1	ATP binding. It is involved in the biological process described with protein phosphorylation	TAOK1
rna-XM_034381087.1	ATP binding. It is involved in the biological process described with protein phosphorylation	TAOK1
rna-XM_034381089.1	ATP binding. It is involved in the biological process described with protein phosphorylation	TAOK1
rna-XM_034381484.1	ATP binding. It is involved in the biological process described with protein phosphorylation	Src42A
rna-XM_034381485.1	ATP binding. It is involved in the biological process described with protein phosphorylation	Src42A
rna-XM_034381384.1	ATP binding. It is involved in the biological process described with protein phosphorylation	tor
rna-XM_034381383.1	ATP binding. It is involved in the biological process described with protein phosphorylation	tor
rna-XM_034381211.1	ATP-dependent Clp protease proteolytic subunit	CLPP
rna-XM_034381329.1	B domain of TMEM189, localisation domain	TMEM189
rna-XM_034381328.1	B domain of TMEM189, localisation domain	TMEM189
rna-XM_034381330.1	B domain of TMEM189, localisation domain	TMEM189
rna-XM_034375421.1	Beat protein	-
rna-XM_034381937.1	Belongs to the AAA ATPase family	VCP
rna-XM_034381936.1	Belongs to the AAA ATPase family	VCP
rna-XM_034381130.1	Belongs to the BolA IbaG family	BOLA3
rna-XM_034380786.1	Belongs to the carnitine choline acetyltransferase family	CRAT
rna-XM_034380787.1	Belongs to the carnitine choline acetyltransferase family	CRAT
rna-XM_034380785.1	Belongs to the carnitine choline acetyltransferase family	CRAT
rna-XM_034381079.1	Belongs to the class I-like SAM-binding methyltransferase superfamily. Protein arginine N- methyltransferase family	-
rna-XM_034381066.1	Belongs to the class I-like SAM-binding methyltransferase superfamily. rRNA adenine N(6)-methyltransferase family	DIMT1
rna-XM_034380844.1	Belongs to the cyclin family	CCNE1
rna-XM_034380842.1	Belongs to the cyclin family	CCNE1
rna-XM_034380841.1	Belongs to the cyclin family	CCNE1
rna-XM_034380843.1	Belongs to the cyclin family	CCNE1
rna-XM_034380950.1	Belongs to the DEAD box helicase family	DDX52
rna-XM_034379715.1	Belongs to the DEAD box helicase family	DDX51
rna-XM_034381535.1	Belongs to the DEAD box helicase family	EIF4A2
rna-XM_034381536.1	Belongs to the DEAD box helicase family	EIF4A2
rna-XM_034381537.1	Belongs to the DEAD box helicase family	EIF4A2
rna-XM_034381346.1	Belongs to the eukaryotic ribosomal protein eL13 family	RPL13
rna-XM_034381348.1	Belongs to the eukaryotic ribosomal protein eL13 family	RPL13
rna-XM_034379788.1	Belongs to the glutathione peroxidase family	GPX4
rna-XM_034380199.1	Belongs to the histone deacetylase family. HD Type 1 subfamily	HDAC3
rna-XM_034375537.1	Belongs to the metallo-dependent hydrolases superfamily. Peptidase M19 family	-
rna-XM_034381726.1	Belongs to the mitochondrial carrier (TC 2.A.29) family	SLC25A30
rna-XM_034381725.1	Belongs to the mitochondrial carrier (TC 2.A.29) family	SLC25A30
rna-XM_034381162.1	Belongs to the mitochondrial carrier (TC 2.A.29) family	SLC25A1
rna-XM_034379876.1	Belongs to the MsrB Met sulfoxide reductase family	msrB
rna-XM_034381523.1	Belongs to the OSBP family	OSBP
rna-XM_034381524.1	Belongs to the OSBP family	OSBP
rna-XM_034381706.1	Belongs to the peptidase C19 family	USP32
rna-XM_034381707.1	Belongs to the peptidase C19 family	USP32
rna-XM_034381259.1	Belongs to the peptidase M1 family	LTA4H
rna-XM_034381260.1	Belongs to the peptidase M1 family	LTA4H
rna-XM_034381719.1	Belongs to the peptidase S1 family	-
rna-XM_034381718.1	Belongs to the peptidase S1 family	-
rna-XM_034381070.1	Belongs to the peptidase S1 family	-
rna-XM_034379803.1	Belongs to the protein-tyrosine phosphatase family. Non-receptor class dual specificity subfamily	DUSP3
rna-XM_034379804.1	Belongs to the protein-tyrosine phosphatase family. Non-receptor class dual specificity subfamily	DUSP3
rna-XM_034381775.1	Belongs to the protein-tyrosine phosphatase family. Non-receptor class myotubularin subfamily	MTMR4
rna-XM_034381911.1	Belongs to the TRAFAC class myosin-kinesin ATPase superfamily. Myosin family	MYO18B
rna-XM_034381912.1	Belongs to the TRAFAC class myosin-kinesin ATPase superfamily. Myosin family	MYO18B
rna-XM_034381915.1	Belongs to the TRAFAC class myosin-kinesin ATPase superfamily. Myosin family	MYO18B
rna-XM_034381914.1	Belongs to the TRAFAC class myosin-kinesin ATPase superfamily. Myosin family	MYO18B
rna-XM_034401028.1	Belongs to the two pore domain potassium channel (TC 1.A.1.8) family	KCNK18
rna-XM_034381963.1	Belongs to the two pore domain potassium channel (TC 1.A.1.8) family	-
rna-XM_034380700.1	Belongs to the two pore domain potassium channel (TC 1.A.1.8) family	-
rna-XM_034380188.1	Belongs to the two pore domain potassium channel (TC 1.A.1.8) family	KCNK18
rna-XM_034381795.1	Belongs to the ubiquitin-conjugating enzyme family	UBE2J2
rna-XM_034381460.1	Belongs to the ubiquitin-conjugating enzyme family	morgue
rna-XM_034381459.1	Belongs to the ubiquitin-conjugating enzyme family	morgue
rna-XM_034381881.1	Belongs to the WD repeat coronin family	CORO1C
rna-XM_034381882.1	Belongs to the WD repeat coronin family	CORO1C
rna-XM_034379712.1	BEN	-
rna-XM_034381662.1	beta-acetyl hexosaminidase like	HEXB
rna-XM_034381793.1	binding. It is involved in the biological process described with protein phosphorylation	PXK
rna-XM_034380751.1	binding. It is involved in the biological process described with protein phosphorylation	LIMK1
rna-XM_034379897.1	breast cancer carboxy-terminal domain	PAXIP1
rna-XM_034379898.1	breast cancer carboxy-terminal domain	PAXIP1
rna-XM_034379899.1	breast cancer carboxy-terminal domain	PAXIP1
rna-XM_034379900.1	breast cancer carboxy-terminal domain	PAXIP1
rna-XM_034379901.1	breast cancer carboxy-terminal domain	PAXIP1
rna-XM_034379902.1	breast cancer carboxy-terminal domain	PAXIP1
rna-XM_034379904.1	breast cancer carboxy-terminal domain	PAXIP1
rna-XM_034379972.1	Broad-Complex, Tramtrack and Bric a brac	-
rna-XM_034381643.1	BTB/POZ domain	-
rna-XM_034379709.1	BTB/POZ domain	-
rna-XM_034379710.1	BTB/POZ domain	-
rna-XM_034397795.1	C2H2-type zinc finger	MECOM
rna-XM_034381916.1	Calcium channel	CACNA2D4
rna-XM_034381917.1	Calcium channel	CACNA2D4
rna-XM_034381918.1	Calcium channel	CACNA2D4
rna-XM_034381919.1	Calcium channel	CACNA2D4
rna-XM_034381920.1	Calcium channel	CACNA2D4
rna-XM_034381921.1	Calcium channel	CACNA2D4
rna-XM_034380331.1	Calcium channel	CACNA2D4
rna-XM_034380332.1	Calcium channel	CACNA2D4
rna-XM_034380333.1	Calcium channel	CACNA2D4
rna-XM_034381405.1	Calpain large subunit, domain III	-
rna-XM_034374877.1	Calponin homology domain	SPECC1
rna-XM_034374879.1	Calponin homology domain	SPECC1
rna-XM_034374881.1	Calponin homology domain	SPECC1
rna-XM_034374878.1	Calponin homology domain	SPECC1
rna-XM_034374876.1	Calponin homology domain	SPECC1
rna-XM_034374882.1	Calponin homology domain	SPECC1
rna-XM_034381751.1	cAMP-dependent protein kinase regulator activity. It is involved in the biological process described with regulation of protein phosphorylation	PRKAR2B
rna-XM_034381605.1	carbohydrate binding	-
rna-XM_034375549.1	Carboxylesterase family	NLG-2
rna-XM_034381257.1	Carboxylesterase family	CES5A
rna-XM_034381254.1	Carboxylesterase family	CES5A
rna-XM_034381255.1	Carboxylesterase family	CES5A
rna-XM_034381110.1	carboxy-lyase activity. It is involved in the biological process described with cellular amino acid metabolic process	DDC
rna-XM_034381113.1	carboxy-lyase activity. It is involved in the biological process described with cellular amino acid metabolic process	DDC
rna-XM_034381111.1	carboxy-lyase activity. It is involved in the biological process described with cellular amino acid metabolic process	DDC
rna-XM_034381112.1	carboxy-lyase activity. It is involved in the biological process described with cellular amino acid metabolic process	DDC
rna-XM_034380140.1	Catalytic activity	PPAP2A
rna-XM_034381724.1	Catalytic activity	PPAP2A
rna-XM_034381655.1	Catalytic activity	PHLPP2
rna-XM_034381521.1	catalytic activity. It is involved in the biological process described with metabolic process	PIGG
rna-XM_034381519.1	catalytic activity. It is involved in the biological process described with metabolic process	PIGG
rna-XM_034381520.1	catalytic activity. It is involved in the biological process described with metabolic process	PIGG
rna-XM_034380839.1	catalytic activity. It is involved in the biological process described with metabolic process	-
rna-XM_034380893.1	Catalytic subunit of the SLX1-SLX4 structure-specific endonuclease that resolves DNA secondary structures generated during DNA repair and recombination. Has endonuclease activity towards branched DNA substrates, introducing single-strand cuts in duplex DNA close to junctions with ss-DNA. Has a preference for 5'-flap structures, and promotes symmetrical cleavage of static and migrating Holliday ju…	SLX1A
rna-XM_034381967.1	Catalyzes the hydroxylation of 2-polyprenyl-3-methyl-6- methoxy-1,4-benzoquinol (DMQH2) during ubiquinone biosynthesis. Has also a structural role in the COQ enzyme complex, stabilizing other COQ polypeptides. Involved in lifespan determination in a ubiquinone-independent manner	COQ7
rna-XM_034381246.1	Catalyzes the reversible phosphorylation of S-methyl-5'- thioadenosine (MTA) to adenine and 5-methylthioribose-1-phosphate. Involved in the breakdown of MTA, a major by-product of polyamine biosynthesis. Responsible for the first step in the methionine salvage pathway after MTA has been generated from S- adenosylmethionine. Has broad substrate specificity with 6- aminopurine nucleosides as prefer…	MTAP
rna-XM_034379733.1	Cation transporter/ATPase, N-terminus	ATP1A1
rna-XM_034381810.1	CDP-alcohol phosphatidyltransferase	CDIPT
rna-XM_034381811.1	CDP-alcohol phosphatidyltransferase	CDIPT
rna-XM_034381946.1	centrosome cycle	spd-2
rna-XM_034381945.1	centrosome cycle	spd-2
rna-XM_034381514.1	Choline/ethanolamine kinase	-
rna-XM_034381515.1	Choline/ethanolamine kinase	-
rna-XM_034381513.1	Choline/ethanolamine kinase	-
rna-XM_034381512.1	Choline/ethanolamine kinase	-
rna-XM_034379893.1	Ciliary basal body-associated, B9 protein	MKS1
rna-XM_034381475.1	Coiled-coil and C2 domain-containing protein 1-like	CC2D1A
rna-XM_034381476.1	Coiled-coil and C2 domain-containing protein 1-like	CC2D1A
rna-XM_034381477.1	Coiled-coil and C2 domain-containing protein 1-like	CC2D1A
rna-XM_034381723.1	Common central domain of tyrosinase	PPO3
[truncated: 586 more rows]
